# Supplementary material for: Quantitation of global histone post-translational modifications reveal anti-inflammatory epigenetic mechanisms of liquiritigenin based on the optimized super-SILAC strategy
Source: Front Cell Dev Biol. 2025 Mar 27;13:1566567. doi: 10.3389/fcell.2025.1566567 (PMC11982745; doi:10.3389/fcell.2025.1566567)
Supplement: Supplementary file 1 [file DataSheet1.zip]

Archive with 6 entries (6 files):
- Supplementary Table S1.xlsx
- Supplementary Table S2.xlsx
- Supplementary Table S3.xlsx
- Supplementary Table S4.xlsx
- supplementary Table S5.xlsx
- Supplementary Materials.docx
