# Supplementary material for: Quantitation of global histone post-translational modifications reveal anti-inflammatory epigenetic mechanisms of liquiritigenin based on the optimized super-SILAC strategy
Source: Front Cell Dev Biol. 2025 Mar 27;13:1566567. doi: 10.3389/fcell.2025.1566567 (PMC11982745; doi:10.3389/fcell.2025.1566567)
Supplement: Supplementary file 1 [file DataSheet1.zip › Supplementary Table S1.xlsx]

## Sheet: H1
Table S1. The list of identified H1 PTM sites and peptides by in-gel digestion.
PTMs	Modification	Peptide	M/Z	Scores
Kac	H1K51(ac)	AVAASK(ac)ER	445.257	41
	H1K84(ac)	LGLK(ac)SLVSK	499.835	72
	H1K89(ac)	SLVSK(ac)GTLVQTK	657.905	94
	H1K96(ac)	GTLVQTK(ac)GTGASGSFK	796.937	121
	H1K158(ac)	AK(ac)KPAAATVTK	573.373	33
	H1K167(ac)	KPAAATVTK(ac)K	537.854	56
	H1K190(ac)	SAAK(ac)AVKPK	480.322	58
	H1K195(ac)	AVKPK(ac)AAKPK	368.595856，3+	26
	H1K203(ac)	VVK(ac)PK	312.728	25
Kbu	H1K139(bu)	K(bu)AAGGATPK	441.775	21
Kcr	H1K51(cr)	AVAASK(cr)ER	458.264	46
	H1K62(cr)	SGVSLAALK(cr)K	527.338	88
	H1K63(cr)	K(cr)ALAAAGYDVEK	658.365	95
	H1K89(cr)	SLVSK(cr)GTLVQTK	670.913	70
Khib/bhb	H1K51(hib/bhb)	AVAASK(hib/bhb)ER	467.27	47
	H1K63(hib/bhb)	K(hib/bhb)ALAAAGYDVEK	667.373	58
	H1K80(hib/bhb)	IK(hib/bhb)LGLK	385.282	22
	H1K89(hib/bhb)	SLVSK(hib/bhb)GTLVQTK	679.918	78
S/T/Ypho	H1S35(pho)	KAS(pho)GPPVSELITK	709.887	89

## Sheet: H2A
Table S1. The list of identified H2A PTM sites and peptides by in-gel digestion.
PTMs	Modification	Peptide	M/Z	Scores
Kac	H2AK4(ac)	AGGK(ac)AGK(ac)DSGK	1077.6	91
		AGGK(ac)AGK(ac)DSGK	546.314	80
		AGGK(ac)AGK(ac)DSGK(ac)AK	662.885	100
		AGGK(ac)AGK(pr)DSGK(ac)AK	669.894	47
		AGGK(ac)AGK(ac)DSGK(ac)AK(ac)TK	801.472	99
	H2AK5(ac)	GK(ac)QGGK	314.694	25
		GK(ac)QGGK(ac)AR	454.272	33
	H2AK7(ac)	AGGK(ac)AGK(ac)DSGK	1077.6	91
		AGGK(cr)AGK(ac)DSGK	552.312	51
		AGGK(ac)AGK(ac)DSGK(ac)AK	662.885	100
		AGGK(cr)AGK(ac)DSGK(ac)AK	675.894	58
		AGGK(ac)AGK(ac)DSGK(ac)AK(ac)TK	801.472	99
		AGK(ac)DSGK(ac)AK	482.283	72
		AGK(ac)DSGK(ac)AK(ac)TK	620.869	93
	H2AK9(ac)	QGGK(ac)AR	337.699	29
		GK(ac)QGGK(ac)AR	454.272	33
	H2AK11(ac)	AGGK(ac)AGK(ac)DSGK(ac)AK	662.885	100
		AGGK(ac)AGK(pr)DSGK(ac)AK	669.894	47
		AGGK(cr)AGK(ac)DSGK(ac)AK	675.894	58
		AGGK(ac)AGK(ac)DSGK(ac)AK(ac)TK	801.472	99
		AGK(ac)DSGK(ac)AK	482.283	72
		AGK(ac)DSGK(ac)AK(ac)TK	620.869	93
		DSGK(ac)AK(ac)TK	468.778	53
	H2AK13(ac)	AGGK(ac)AGK(ac)DSGK(ac)AK(ac)TK	801.472	99
		AGK(ac)DSGK(ac)AK(ac)TK	620.869	93
		DSGK(ac)AK(ac)TK	468.778	53
	H2AK15(ac)	TK(ac)AVSR	360.223	28
	H2AK120(ac)	SLIGK(ac)K	350.243	27
Kbu	H2AK5(bu)	GK(bu)QGGK	328.71	24
Kla/ca	H2AK36(la/ca)	K(la/ca)GNYAER	463.244	22
	H2AK95(la/ca)	NDEELNK(la/ca)LLGK	678.874313,3+	85
Kcr	H2AK4(cr)	AGGK(cr)AGK(ac)DSGK	552.312	51
		AGGK(cr)AGK(ac)DSGK(ac)AK	675.894	58
	H2AK77(cr)	DLK(cr)VK	341.731	20
	H2AK95(cr)	NDEELNK(cr)LLGK	676.876	93
Kpr	H2AK7(pr)	AGGK(ac)AGK(pr)DSGK	546.314	80
		AGGK(ac)AGK(pr)DSGK(ac)AK	669.894	47
khib/bhb	H2AK36(hib/bhb)	K(hib/bhb)GNYAER	470.246	42
	H2AK77(hib/bhb)	DLK(hib/bhb)VK	350.736	22

## Sheet: H2B
Table S1. The list of identified H2B PTM sites and peptides by in-gel digestion.
PTMs	Modification	Peptide	M/Z	Scores
Kac	H2BK5(ac)	PEPAK(ac)SAPAPK	573.83	77
	H2BK11(ac)	SAPAPK(ac)K	752.469	37
		SAPAPK(ac)K(ac)GSK	536.826	51
		SAPAPK(ac)K(ac)GSK(ac)K	624.89	53
		SAPAPK(ac)K(ac)GSK(ac)K(ac)AVTK	848.529	80
	H2BK12(ac)	K(ac)GSK(ac)K	325.222	32
		SAPAPK(ac)K(ac)GSK	536.826	51
		SAPAPK(ac)K(ac)GSK(ac)K	624.89	53
		SAPAPK(ac)K(ac)GSK(ac)K(ac)AVTK	848.529	80
		K(ac)GSK(ac)K(ac)AVTK	548.861	83
		K(ac)GSK(ac)K(ac)AVTK(ac)AQK	736.471	104
		K(ac)GSK(ac)K(ac)AVTK(ac)AQK(ac)K	824.534	72
		K(ac)GSKK(glu)AVTK	563.867	64
	H2BK15(ac)	SAPAPK(ac)K(ac)GSK(ac)K	624.89	53
		SAPAPK(ac)K(ac)GSK(ac)K(ac)AVTK	848.529	80
		K(ac)GSK(ac)K	325.222	32
		KGSK(ac)K(ac)AVTK	527.856	74
		K(ac)GSK(ac)K(ac)AVTK	548.861	83
		KGSK(ac)K(ac)AVTK(ac)AQK	715.466	88
		KGSK(ac)K(ac)AVTK(bu)AQK	486.65628，3+	44
		K(ac)GSK(ac)K(ac)AVTK(ac)AQK	736.471	104
		K(ac)GSK(ac)K(ac)AVTK(ac)AQK(ac)K	824.534	72
		GSK(ac)K(ac)AVTK	460.798	72
		GSK(ac)K(ac)AVTK(ac)AQK	648.41	86
	H2BK16(ac)	SAPAPK(ac)K(ac)GSK(ac)K(ac)AVTK	848.529	80
		K(ac)GSK(ac)K	325.222	32
		KGSK(ac)K(ac)AVTK	527.856	74
		K(ac)GSK(ac)K(ac)AVTK	548.861	83
		KGSK(ac)K(ac)AVTK(ac)AQK	715.466	88
		KGSK(ac)K(ac)AVTK(bu)AQK	486.65628，3+	44
		K(ac)GSK(ac)K(ac)AVTK(ac)AQK	736.471	104
		K(ac)GSK(ac)K(ac)AVTK(ac)AQK(ac)K	824.534	72
		GSK(ac)K(ac)AVTK	460.798	72
		GSK(ac)K(ac)AVTK(ac)AQK	648.41	86
		K(ac)AVTK	300.709	30
		K(ac)AVTK(ac)AQK	488.319	57
		K(ac)AVTK(ac)AQK(ac)K	576.382	44
	H2BK20(ac)	KAVTK(ac)AQK	467.314	62
		KGSK(ac)K(ac)AVTK(ac)AQK	715.466	88
		K(ac)GSK(ac)K(ac)AVTK(ac)AQK	736.471	104
		GSK(ac)K(ac)AVTK(ac)AQK	648.41	86
		K(ac)GSK(ac)K(ac)AVTK(ac)AQK(ac)K	824.534	72
		K(ac)AVTK(ac)AQK	488.319	57
		KAVTK(ac)AQK(ac)K	555.377	45
		K(ac)AVTK(ac)AQK(ac)K	576.382	44
		AVTK(ac)AQK	400.257	44
		AVTK(ac)AQK(ac)K	488.319	53
	H2BK23(ac)	K(ac)GSK(ac)K(ac)AVTK(ac)AQK(ac)K	824.534	72
		KAVTK(ac)AQK(ac)K	555.377	45
		K(ac)AVTK(ac)AQK(ac)K	576.382	44
		AVTK(ac)AQK(ac)K	488.319	53
	H2BK85(ac)	LAHYNK(ac)R	480.273	34
	H2BK108(ac)	LLLPGELAK(ac)HAVSEGKT	606.356018，3+	58
	H2BK116(ac)	HAVSEGTK(ac)AVTK	641.362	78
	H2BK120(ac)	AVTK(ac)YTSSK	519.797	44
Kme	H2BK5(me)	PEPAK(me)SAPAPK	559.833	55
Kpr	H2BK20(pr)	AVTK(pr)AQK	407.265	41
Kbu	H2BK20(bu)	KGSK(ac)K(ac)AVTK(bu)AQK	486.65628，3+	44
Kcr	H2BK85(cr)	LAHYNK(cr)R	493.281	24
	H2BK108(cr)	LLLPGELAK(cr)HAVSEGTK	615.028625，3+	66
	H2BK116(cr)	HAVSEGTK(cr)AVTK	654.371	47
	H2BK120(cr)	AVTK(cr)YTSSK	532.804	50
Kglu	H2BK16(glu)	K(ac)GSKK(glu)AVTK	563.867	64
Kla/ca	H2BK16(la/ca)	K(la/ca)AVTK	315.715	29
	H2BK108(la/ca)	LLLPGELAK(la/ca)HAVSEGTK	616.359619，3+	32
	H2BK116(la/ca)	HAVSEGTK(la/ca)AVTK	656.368	52
Khib/bhb	H2BK46(hib/bhb)	VLK(hib/bhb)QVHPDTGISSK	536.310852，3+	29
	H2BK120(hib/bhb)	AVTK(hib/bhb)YTSSK	541.809	69
S/T/Y pho	H2BS36(pho)	KES(pho)YSVYVYK	679.328	62

## Sheet: H3
Table S1. The list of identified H3 PTM sites and peptides by in-gel digestion.
PTMs	Modification	Peptide	M/Z	Scores
Kac	H3K4(ac)	TK(ac)QTAR	381.725	51
	H3K9(ac)	K(ac)STGGK(ac)APR	504.297	60
		K(ac)STGGK(pr)APR	511.307	59
		K(ac)STGGK(ub)APR	540.314	21
		K(ac)S(pho)TGGK(ac)APR	544.281	57
	H3K14(ac)	KSTGGK(ac)APR	483.292	63
		K(me)STGGK(ac)APR	490.3	64
		K(me2)STGGK(ac)APR	497.308	69
		K(ac)STGGK(ac)APR	504.297	60
		K(me3)STGGK(ac)APR	336.546356，3+	78
		K(pr)STGGK(ac)APR	511.306	50
		K(cr)STGGK(ac)APR	517.306	57
		K(me)S(pho)TGGK(ac)APR	530.284	34
		K(me2)S(pho)TGGK(ac)APR	358.531	32
		KS(pho)TGGK(ac)APR	523.276	53
		K(ac)S(pho)TGGK(ac)APR	544.281	57
		K(me3)S(pho)TGGK(ac)APR	544.3	47
		S(pho)TGGK(ac)APR	456.219	54
		STGGK(ac)APR	416.235	44
	H3K18(ac)	K(ac)QLATK	371.746	43
		K(ac)QLATK(ac)AAR	546.842	62
		K(ac)QLATK(pr)AAR	553.85	65
		K(ac)QLATK(bu)AAR	560.859	64
	H3K23(ac)	KQLATK(ac)AAR	525.837	63
		K(me)QLATK(ac)AAR	355.565796，3+	44
		K(me)QLATK(ac)AAR	532.846	45
		K(ac)QLATK(ac)AAR	546.842	62
		K(pr)QLATK(ac)AAR	553.85	62
		K(cr)QLATK(ac)AAR	559.851	59
		K(bu) QLATK(ac)AAR	560.859	68
		QLATK(ac)AAR	458.779	59
		K(glu)QLATK(ac)AAR	582.858	36
		K(la/ca)QLATK(ac)AAR	561.848	69
		K(hib/bhb)QLATK(ac)AAR	568.856	60
	H3K27(ac)	K(ac)SAPSTGGVK	493.289	60
		K(ac)SAPSTGGVK(me2)KPHR	387.739777，4+	29
	H3K64(ac)	K(ac)LPFQR	423.762	33
	H3K79(ac)	EIAQDFK(ac)TDLR	697.366	75
Kme	H3K9(me)	K(me)STGGK(ac)APR	490.3	64
		K(me)STGGK(pr)APR	497.309	61
		K(me)S(pho)TGGK(ac)APR	530.284	34
		K(me)STGGK(mal)APR	512.296	38
		K(me)STGGK(glu)APR	540.314	21
	H3K18(me)	K(me)QLATK(ac)AAR	355.565796，3+	44
		K(me)QLATK(ac)AAR	532.846	45
	H3K27(me)	K(me)SAPATGGVK	479.29	34
		K(me)SAPSTGGVK(me)	486.299	52
		K(me)SAPSTGGVK(me)KPHR	377.236114，4+	23
	H3K36(me)	K(me)SAPSTGGVK(me)	486.299	52
		K(me2)SAPSTGGVK(me)	493.307	44
		K(me3)SAPSTGGVK(me)	500.314	67
		K(me)SAPSTGGVK(me)KPHR	377.236114，4+	23
		K(me2)SAPSTGGVK(me)KPHR	507.317169，3+	64
		K(me3)SAPSTGGVK(me)KPHR	511.988434，3+	37
	H3K79(me)	EIAQDFK(me)	435.736	54
		EIAQDFK(me)TDLR	683.369	64
Kme2	H3K9(me2)	K(me2)STGGK(ac)APR	497.308	69
		K(me2)STGGK(pr)APR	504.316	39
		K(me2)S(pho)TGGK(ac)APR	358.530579，3+	32
	H3K18(me2)	K(me2)QLATK(mal)AAR	374.905	64
	H3K27(me2)	K(me2)SAPATGGVK	486.299	76
		K(me2)SAPSTGGVK(me)	493.307	44
		K(me2)SAPSTGGVK(me)KPHR	507.317169，3+	64
		K(me2)SAPSTGGVK(me2)KPHR	767.481	89
	H3K36(me2)	K(me2)SAPSTGGVK(me2)KPHR	767.481	89
		K(ac)SAPSTGGVK(me2)KPHR	387.739777，4+	29
		K(me3)SAPSTGGVK(me2)KPHR	516.661682，3+	55
	H3K79(me2)	EIAQDFK(me2)TDLR	690.378	69
Kme3	H3K9(me3)	K(me3)STGGK(ac)APR	336.546356，3+	78
		K(me3)STGGK(bu)APR	345.890625，3+	45
		K(me3)S(pho)TGGK(ac)APR	544.3	47
	H3K18(me3)	K(me3)QLATK(mal)AAR	568.856	49
	H3K27(me3)	K(me3)SAPSTGGVK	493.307	67
		K(me3)SAPSTGGVK(me)	500.314	67
		K(me3)SAPSTGGVK(me)KPHR	511.988434，3+	37
		K(me3)SAPSTGGVK(me2)KPHR	516.661682，3+	55
		K(me3)S(pho)APSTGGVK	533.291	23
Kpr	H3K9(pr)	K(pr)STGGK	323.202	38
		K(pr)STGGK(ac)APR	511.306	50
	H3K14(pr)	K(me)STGGK(pr)APR	497.309	61
		K(me2)STGGK(pr)APR	504.316	39
		K(ac)STGGK(pr)APR	511.307	59
		STGGK(pr)APR	423.244	45
	H3K18(pr)	K(pr)QLATK	378.754	40
		K(pr)QLATK(ac)AAR	553.85	62
	H3K23(pr)	K(ac)QLATK(pr)AAR	553.85	65
		QLATK(pr)AAR	465.788	56
		KQLATK(pr)AAR	532.845	57
Kbu	H3K14(bu)	K(me3)STGGK(bu)APR	345.890625，3+	45
	H3K18(bu)	K(bu)QLATK	385.762	45
		K(bu) QLATK(ac)AAR	560.859	68
	H3K23(bu)	KQLATK(bu)AAR	360.238159，3+	52
		K(ac)QLATK(bu)AAR	560.859	64
Kcr	H3K4(cr)	TK(cr)QTAR	394.733	34
	H3K9(cr)	K(cr)STGGK(ac)APR	517.306	57
	H3K18(cr)	K(cr)QLATK	384.754	26
		K(cr)QLATK(ac)AAR	559.851	59
	H3K23(cr)	KQLATK(cr)AAR	359.566315，3+	35
	H3K56(cr)	YQK(cr)STELLIR	667.885	39
	H3K64(cr)	K(cr)LPFQR	436.769	28
	H3K79(cr)	EIAQDFK(cr)TDLR	710.376	74
Kmal	H3K14(mal)	K(me)STGGK(mal)APR	512.296	38
	H3K23(mal)	K(me2)QLATK(mal)AAR	374.905	64
		K(me3)QLATK(mal)AAR	568.856	49
Ksucc	H3K23(succ)	QLATK(succ)AAR	487.782	29
Kglu	H3K14(glu)	K(me)STGGK(glu)APR	540.314	21
	H3K18(glu)	K(glu)QLATK(ac)AAR	582.858	36
	H3K23(glu)	QLATK(glu)AAR	494.796	30
Kla/ca	H3K18(la/ca)	K(la/ca)QLATK(ac)AAR	561.848	69
	H3K23(la/ca)	QLATK(la/ca)AAR	473.786	50
		KQLATK(la/ca)AAR	360.897492，3+	36
	H3K56(la/ca)	VQK(la/ca)STELLIR	669.882	38
	H3K79(la/ca)	EIAQDFK(la/ca)TDLR	712.373	60
	H3K122(la/ca)	VTIMPK(la/ca)DIQLAR	491.619843，3+	43
Khib/bhb	H3K18(hib/bhb)	K(hib/bhb)QLATK(ac)AAR	568.856	60
	H3K23(hib/bhb)	KQLATK(hib/bhb)AAR	365.569516，3+	37
	H3K56(hib/bhb)	YQK(hib/bhb)STELLIR	676.892	36
	H3K64(hib/bhb)	K(hib/bhb)LPFQR	445.775	22
	H3K79(hib/bhb)	EIAQDFK(hib/bhb)TDLR	719.38	74
Kub	H3K14(ub)	K(ac)STGGK(ub)APR	540.314	21
	H3K18(ub)	K(ub)QLATK(ac)AAR	582.858	36
	H3K23(ub)	QLATK(ub)AAR	494.796	30
S/T/Y pho	H3S10(pho)	KS(pho)TGGK(ac)APR	523.276	53
		K(me)S(pho)TGGK(ac)APR	530.284	34
		K(me2)S(pho)TGGK(ac)APR	358.531	32
		K(ac)S(pho)TGGK(ac)APR	544.281	57
		K(me3)S(pho)TGGK(ac)APR	544.3	47
		S(pho)TGGK(ac)APR	456.219	54
	H3S28(pho)	K(me3)S(pho)APSTGGVK	533.291	23
	H3Y41(pho)	Y(pho)RPGTVALR	566.787	35
	H3S57(pho)	YQKS(pho)TELLIR	673.855	46
	H3T80(pho)	EIAQDFKT(pho)DLR	716.345	44

## Sheet: H4
Table S1. The list of identified H4 PTM sites and peptides by in-gel digestion.
PTMs	Modification	Peptide	M/Z	Scores
Kac	H4K5(ac)	GKGGK(ac)GLGK	431.285	49
		GK(ac)GGK(ac)GLGK	452.29	72
		GK(ac)GGK(pr)GLGK	459.3	28
		GK(ac)GGK(ac)GLGK(ac)GGAK	632.893	70
		GK(ac)GGK(ac)GLGK(pr)GGAK	639.901	81
		GK(ac)GGK(pr)GLGK(ac)GGAK	639.901	49
		GK(ac)GGKGLGK(ac)GGAK(ac)R	715.948	81
		GK(ac)GGKGLGK(ac)GGAK(pr)R	482.306，3+	61
		GK(ac)GGKGLGK(pr)GGAK(ac)R	482.306183，3+	28
		GK(ac)GGKGLGK(bu)GGAK(ac)R	486.97879，3+	48
		GK(ac)GGK(ac)GLGK(ac)GGAK(ac)R	736.954	106
		GK(ac)GGK(pr)GLGK(ac)GGAK(ac)R	743.961	98
		GK(ac)GGK(bu)GLGK(ac)GGAK(ac)R	750.969	109
		GK(ac)GGK(ac)GLGK(bu)GGAK(ac)R	750.969	96
		GK(ac) GGK(la/ca) GLGK	467.297	38
		GK(ac) GGKGLGK(ac) GGAK(ac) R	487.637817，3+	37
	H4K8(ac)	GK(ac)GGK(ac)GLGK	452.29	72
		GK(pr)GGK(ac)GLGK	459.299	26
		GK(bu)GGK(ac)GLGK	466.307	40
		GKGGK(ac)GLGK(ac)GGAK	611.888	69
		GK(ac)GGK(ac)GLGK(ac)GGAK	632.893	70
		GK(ac)GGK(ac)GLGK(pr)GGAK	639.901	81
		GK(pr)GGK(ac)GLGK(ac)GGAK	639.901	80
		GKGGK(ac)GLGK(ac)GGAK(ac)R	715.947	79
		GK(ac)GGK(ac)GLGK(ac)GGAK(ac)R	736.954	106
		GK(pr)GGK(ac)GLGK(ac)GGAK(ac)R	743.961	98
		GK(ac)GGK(ac)GLGK(bu)GGAK(ac)R	750.969	96
		GK(bu)GGK(ac)GLGK(ac)GGAK(ac)R	750.969	101
		GGK(ac)GLGK	335.717	52
		GGK(ac)GLGK(ac)GGAK	516.32	61
		GGK(ac)GLGK(ac)GGAK(ac)R	620.379	69
		GGK(ac)GLGK(ac)GGAK(bu)R	634.395	52
		GGK(ac)GLGKGGAK(glu)R	635.387	38
		GK(la/ca)GGK(ac)GLGK	467.297	37
		GGK(ac)GLGK(la/ca)GGAK(ac)R	635.386	54
		GGK(ac)GLGKGGAK(glygly)R	635.386	30
	H4K12(ac)	GKGGK(ac)GLGK(ac)GGAK	611.888	69
		GK(ac)GGK(ac)GLGK(ac)GGAK	632.893	70
		GK(ac)GGK(pr)GLGK(ac)GGAK	639.901	49
		GKGGK(ac)GLGK(ac)GGAK(ac)R	715.947	79
		GKGGKGLGK(ac)GGAK(ac)R	463.630737，3+	53
		GK(ac)GGKGLGK(ac)GGAK(ac)R	715.948	81
		GK(ac)GGKGLGK(ac)GGAK(pr)R	482.306，3+	61
		GK(ac)GGK(ac)GLGK(ac)GGAK(ac)R	736.954	106
		GK(ac)GGK(pr)GLGK(ac)GGAK(ac)R	743.961	98
		GK(pr)GGK(ac)GLGK(ac)GGAK(ac)R	743.961	92
		GK(ac)GGK(bu)GLGK(ac)GGAK(ac)R	750.969	109
		GK(bu)GGK(ac)GLGK(ac)GGAK(ac)R	750.969	101
		GGK(ac)GLGK(ac)GGAK	516.32	61
		GGK(ac)GLGK(ac)GGAK(ac)	620.379	69
		GGK(pr)GLGK(ac)GGAK(ac)R	627.387	34
		GGK(cr)GLGK(ac)GGAK(ac)R	633.388	58
		GGK(ac)GLGK(ac)GGAK(bu)R	634.395	52
		GLGK(ac)GGAK	371.235	49
		GLGK(ac)GGAKR	454.291	30
		GLGK(ac)GGAK(ac)R	475.296	59
		GLGK(ac)GGAK(pr)R	482.304	34
		GK(la/ca)GGKGLGK(ac)GGAK(ac)R	487.637756，3+	43
		GGK(la/ca)GLGK(ac)GGAK(ac)R	635.385	58
	H4K16(ac)	GKGGK(ac)GLGK(ac)GGAK(ac)R	715.947	79
		GKGGKGLGK(ac)GGAK(ac)R	463.630737，3+	53
		GK(ac)GGKGLGK(ac)GGAK(ac)R	715.948	81
		GK(ac)GGKGLGK(pr)GGAK(ac)R	482.306183，3+	28
		GK(ac)GGKGLGK(bu)GGAK(ac)R	486.97879，3+	48
		GK(ac)GGK(ac)GLGK(ac)GGAK(ac)R	736.954	106
		GK(ac)GGK(pr)GLGK(ac)GGAK(ac)R	743.961	98
		GK(pr)GGK(ac)GLGK(ac)GGAK(ac)R	743.961	92
		GK(ac)GGK(bu)GLGK(ac)GGAK(ac)R	750.969	109
		GK(ac)GGK(ac)GLGK(bu)GGAK(ac)R	750.969	96
		GK(bu)GGK(ac)GLGK(ac)GGAK(ac)R	750.969	101
		GGK(ac)GLGK(ac)GGAK(ac)	620.379	69
		GGK(pr)GLGK(ac)GGAK(ac)R	627.387	34
		GGK(cr)GLGK(ac)GGAK(ac)R	633.388	58
		GLGKGGAK(ac)R	303.196137，3+	33
		GLGK(ac)GGAK(ac)R	475.296	59
		GLGK(pr)GGAK(ac)R	482.304	42
		GLGK(bu)GGAK(ac)R	489.312	45
		GK(ac)GGKGLGK(ac)GGAK(pr)R	482.306，3+	61
	H4K31(ac)	DNIQGITK(ac)PAIR	692.399	60
	H4K77(ac)	DAVTYTEHAK(ac)R	450.231781，3+	41
Kpr	H4K8(pr)	GK(ac)GGK(pr)GLGK	459.3	28
		GK(ac)GGK(pr)GLGK(ac)GGAK	639.901	49
		GGK(pr)GLGK	342.725	46
		GK(ac)GGK(pr)GLGK(ac)GGAK(ac)R	743.961	98
		GGK(pr)GLGK(ac)GGAK(ac)R	627.387	34
	H4K5(pr)	GK(pr)GGK(ac)GLGK	459.299	26
		GK(pr)GGK(ac)GLGK(ac)GGAK	639.901	80
		GK(pr)GGK(ac)GLGK(ac)GGAK(ac)R	743.961	92
	H4K12(pr)	GK(ac)GGK(ac)GLGK(pr)GGAK	639.901	81
		GK(pr)GGK(ac)GLGK(ac)GGAK	639.901	80
		GK(ac)GGKGLGK(pr)GGAK(ac)R	482.306183，3+	28
		GLGK(pr)GGAK	378.244	44
		GLGK(pr)GGAK(ac)R	482.304	42
	H4K16(pr)	GLGK(ac)GGAK(pr)R	482.304	34
Kbu	H4K5(bu)	GK(bu)GGK(ac)GLGK	466.307	40
		GK(bu)GGK(ac)GLGK(ac)GGAK(ac)R	750.969	101
	H4K8(bu)	GGK(bu)GLGK	349.733	30
		GK(ac)GGK(bu)GLGK(ac)GGAK(ac)R	750.969	109
	H4K12(bu）	GK(ac)GGKGLGK(bu)GGAK(ac)R	486.97879，3+	48
		GK(ac)GGK(ac)GLGK(bu)GGAK(ac)R	750.969	96
		GLGK(bu)GGAK(ac)R	489.312	45
	H4K16(bu）	GGK(ac)GLGK(ac)GGAK(bu)R	634.395	52
Kcr	H4K8(cr)	GGK(cr)GLGK(ac)GGAK(ac)R	633.388	58
	H4K31(cr)	DNIQGITK(cr)PAIR	470.607178，3+	32
	H4K77(cr)	DAVTYTEHAK(cr)R	687.852	61
	H4K79(cr)	K(cr)TVTAMDVVYALK	759.936	72
	H4K91(cr)	TVTAMDVVYALK(cr)R	783.93	73
Kglu	H4K16(glu)	GGK(ac)GLGKGGAK(glu)R	635.387	38
Kla/ca	H4K5(la/ca)	GK(la/ca)GGK(ac)GLGK	467.297	37
		GK(la/ca)GGKGLGK(ac)GGAK(ac)R	487.637756，3+	43
	H4K8(la/ca)	GK(ac)GGK(la/ca) GLGK	467.297	38
		GK(ac)GGK(la/ca)GLGK(ac)GGAK(ac)R	751.958	95
		GGK(la/ca)GLGK(ac)GGAK(ac)R	635.385	58
		GGK(la/ca)GLGK	350.723	45
	H4K12(la/ca)	GK(ac)GGKGLGK(la/ca)GGAK(ac) R	487.637817，3+	37
		GGK(ac)GLGK(la/ca)GGAK(ac)R	635.386	54
		GLGK(la/ca)GGAK(ac)R	490.301	42
	H4K79 (la/ca)	K(la/ca)TVTAMDVVYALK	508.2901，3+	53
Khib/bhb	H4K12(hib/bhb)	GLGK(hib/bhb)GGAK(ac) R	497.309	22
	H4K79 (hib/bhb)	K(hib/bhb)TVTAMDVVYALK	768.941	97
		K(hib/bhb)TVTAM(oxi)DVVYALK	776.938	77
	H4K91(hib/bhb)	TVTAMDVVYALK(hib/bhb)R	784.938	95
		TVTAM(oxi)DVVYALK(hib/bhb)R	792.935	80
Kub	H4K16(ub)	GGK(ac)GLGKGGAK(ub)R	635.386	30
S/T/Y pho	H4S47(pho)	RIS(pho)GLIYEETR	718.855	66
		IS(pho)GLIYEETR	635.796	46
	H4T71(pho)	DAVT(pho)YTEHAK	610.763	45
	H4T80(pho)	T(pho)VTAMDVVYALK	698.842	64
		T(pho)VTAM(oxi)DVVYALK	706.84	66
