# Supplementary material for: Quantitation of global histone post-translational modifications reveal anti-inflammatory epigenetic mechanisms of liquiritigenin based on the optimized super-SILAC strategy
Source: Front Cell Dev Biol. 2025 Mar 27;13:1566567. doi: 10.3389/fcell.2025.1566567 (PMC11982745; doi:10.3389/fcell.2025.1566567)
Supplement: Supplementary file 1 [file DataSheet1.zip › Supplementary Table S2.xlsx]

## Sheet: Table S2
Table S2. Quantitative information of synthetic peptides to validate quantitative accuracy using histone standards.
Exp	Site	Peptide	Charge	AUC_L-1	AUC_H-1	AUC_L-2	AUC_H-2
1:1	H3K27ac	K(ac)SAPATGGVK	2+	112238395	112065099	118260596	107446477
	H3K18ac	K(ac)QLATK	2+	1350954122	2633738571	1487563045	2912980906
	H3K23ac	QLATK(ac)AAR	2+	38530722304	37829584679	38888372949	38237358645
	H3K23pr	QLATK(pr)AAR	2+	40893155	36489956	49198174	31822544
	H3K18bu	K(bu)QLATK(ac)AAR	2+	12044358	16781037	12934127	17240752
	H3K27ac	K(ac)SAPATGGVK	1+	2772910	3173500	4604670	4137190
	H3K18ac	K(ac)QLATK	1+	137680000	270529000	158312000	307963000
	H3K23ac	QLATK(ac)AAR	1+	3800430000	3953800000	3843420000	3980850000
	H3K23pr	QLATK(pr)AAR	1+	2745890	2697510	3045790	2185510
	H3K23ac	QLATK(ac)AAR	3+	8830420	975315	9147620	2185511
1:3	H3K27ac	K(ac)SAPATGGVK	2+	339125414	97161082	332160200	94256843
	H3K18ac	K(ac)QLATK	2+	4562293351	2852099898	4567014593	2851708818
	H3K23ac	QLATK(ac)AAR	2+	114146033925	33180361167	110402655813	31864902407
	H3K23pr	QLATK(pr)AAR	2+	107383571	33276959	80014783	35287403
	H3K18bu	K(bu)QLATK(ac)AAR	2+	29775347	14910541	28789868	14713810
	H3K27ac	K(ac)SAPATGGVK	1+	12757800	3508960	15926600	4748800
	H3K18ac	K(ac)QLATK	1+	524894000	328099000	528115000	338852000
	H3K23ac	QLATK(ac)AAR	1+	10194300000	3650340000	9714870000	3475880000
	H3K23pr	QLATK(pr)AAR	1+	12021200	3458640	7875120	2888460
	H3K23ac	QLATK(ac)AAR	3+	22919900	364825	17156100	478504
1:9	H3K27ac	K(ac)SAPATGGVK	2+	908501080	99043472	869778617	94887483
	H3K18ac	K(ac)QLATK	2+	12727611087	2892184313	13109417922	2960213756
	H3K23ac	QLATK(ac)AAR	2+	289561078423	30500003940	295631781814	31249519464
	H3K23pr	QLATK(pr)AAR	2+	226358078	34404177	225076101	36480018
	H3K18bu	K(bu)QLATK(ac)AAR	2+	73409880	14613214	74062590	15683300
	H3K27ac	K(ac)SAPATGGVK	1+	71482000	6713920	53618700	5585730
	H3K18ac	K(ac)QLATK	1+	1665700000	392272000	1750210000	416298000
	H3K23ac	QLATK(ac)AAR	1+	25321700000	3480160000	25275100000	3440680000
	H3K23pr	QLATK(pr)AAR	1+	23019000	3635150	22916000	3464560
	H3K23ac	QLATK(ac)AAR	3+	39417400	137002	48807800	180411
Exp	Site	Peptide	Charge	AUC_L-1	log2_AUC_L-1	AUC_H-1	log2_AUC_H-1	Ratio-1 L/H	AUC_L-2	log2_AUC_L-2	AUC_H-2	log2_AUC_H-2	Ratio-2 L/H	AUC_L (average)	AUC_H (average)	Ratio L/H	Normalized Ratio	Theoretical value	Absolute relative erro (%)_Ratio	CV_Ratio	CV_L	CV_H
1:1	H3K27ac	K(ac)SAPATGGVK	1+, 2+	115011305	26.7772004364932	115238599	26.7800487854171	0.998028	122865266	26.8725018826857	111583667	26.7335506279993	1.1011	1.18938e+08	113411133	1.04874	1	0.961798	0.0903905	0.0694442	0.046693	0.0227881
	H3K18ac	K(ac)QLATK	1+, 2+	1488634122	30.4713420644283	2904267571	31.4355272293489	0.512568	1645875045	30.6162076643498	3220943906	31.5848363898264	0.510992	1.56725e+09	3.06261e+09	0.511739	1	0.580067	0.117793	0.00217792	0.0709432	0.0731155
	H3K23ac	QLATK(ac)AAR	1+, 2+, 3+	42339982724	35.3013016295558	41784359994	35.2822439873183	1.0133	42740940569	35.3148996055682	42220394156	35.2972209961578	1.01233	4.25405e+10	42002377075	1.01281	1	1.20577	0.160033	0.000675904	0.00666471	0.0073406
	H3K23pr	QLATK(pr)AAR	1+, 2+	43639045	25.3791161941765	39187466	25.2238889504094	1.1136	52243964	25.6387610294377	34008054	25.0193731190996	1.53622	4.79415e+07	36597760	1.30996	1	1.70404	0.231263	0.225556	0.126917	0.100072
	H3K18bu	K(bu)QLATK(ac)AAR	2+	12044358	23.5218541599132	16781037	24.000328535444	0.717736	12934127	23.6246793455806	17240752	24.0393193668874	0.750207	1.24892e+07	1.70109e+07	0.734191	1	0.551711	0.330753	0.031282	0.0503763	0.0191094
														4.42871e+10	45232002601
1:3	H3K27ac	K(ac)SAPATGGVK	1+, 2+	351883214	28.3905214534747	100670042	26.5850591803952	3.49541	348086800	28.3748718649283	99005643	26.5610074206776	3.51583	349985007	9.98378e+07	3.50553	3.34263	3.14621	0.11421	0.00411814	0.00767024	0.0117882
	H3K18ac	K(ac)QLATK	1+, 2+	5087187351	32.2442210807564	3180198898	31.5664698522584	1.59964	5095129593	32.2464716953333	3190560818	31.5711628887083	1.59694	5091158472	3185379858	1.59829	3.12325	1.53522	0.0410838	0.0011971	0.00110309	0.00230019
	H3K23ac	QLATK(ac)AAR	1+, 2+, 3+	124363253825	36.8557693125434	36831065992	35.1002041022643	3.37659	120134681913	36.805861749349	35341260911	35.0406344623793	3.39928	122248967869	3.60862e+10	3.3877	3.34485	3.03843	0.114949	0.00473565	0.0244587	0.0291927
	H3K23pr	QLATK(pr)AAR	1+, 2+	119404771	26.8312852419372	36735599	25.1306754631924	3.25038	87889903	26.3891940988802	38175863	25.1861574350319	2.30224	103647337	37455731	2.7672	2.11243	3.92987	0.295856	0.241486	0.215002	0.02719
	H3K18bu	K(bu)QLATK(ac)AAR	2+	29775347	24.8276149854751	14910541	23.8298292681681	1.99693	28789868	24.7790578384487	14713810	23.8106675312251	1.95666	2.92826e+07	1.48122e+07	1.97693	2.69266	2.20257	0.102446	0.014407	0.023797	0.00939159
														1.27823e+11	3.94236e+10
1:9	H3K27ac	K(ac)SAPATGGVK	1+, 2+	979983080	29.8681815995402	105757392	26.6561832643263	9.26633	923397317	29.7823762996339	100473213	26.5822356771876	9.19048	9.5169e+08	1.03115e+08	9.22938	7.89841	10.5166	0.122399	0.00581178	0.0420433	0.0362359
	H3K18ac	K(ac)QLATK	1+, 2+	14393311087	33.744679461682	3284456313	31.6130074301792	4.38225	14859627922	33.7906789408063	3376511756	31.6528864345391	4.40088	1.46265e+10	3.33048e+09	4.39169	8.24324	4.79487	0.0840843	0.00299982	0.0225438	0.0195446
	H3K23ac	QLATK(ac)AAR	1+, 2+, 3+	314922195823	38.1962044864528	33980300942	34.9839795784884	9.26779	320955689614	38.2235831797793	34690379875	35.0138165877331	9.25201	3.17939e+11	3.43353e+10	9.25982	8.2001	10.1631	0.0888778	0.00120489	0.0134187	0.0146235
	H3K23pr	QLATK(pr)AAR	1+, 2+	249377078	27.8937536221193	38039327	25.1809883861631	6.55577	247992101	27.8857189279787	39944578	25.2514963520111	6.2084	2.48685e+08	3.8992e+07	6.37784	6.91441	8.30159	0.231732	0.0384865	0.00393803	0.0345511
	H3K18bu	K(bu)QLATK(ac)AAR	2+	73409880	26.1294709080399	14613214	23.8007701806088	5.02353	74062590	26.1422416662571	15683300	23.902725820139	4.72239	73736235	15148257	4.86764	7.38667	5.93078	0.179259	0.0436982	0.00625928	0.0499506
														333839523246	37823079955
