# Supplementary material for: Quantitation of global histone post-translational modifications reveal anti-inflammatory epigenetic mechanisms of liquiritigenin based on the optimized super-SILAC strategy
Source: Front Cell Dev Biol. 2025 Mar 27;13:1566567. doi: 10.3389/fcell.2025.1566567 (PMC11982745; doi:10.3389/fcell.2025.1566567)
Supplement: Supplementary file 1 [file DataSheet1.zip › Supplementary Table S3.xlsx]

## Sheet: super-SILAC breast cancer 
Table S3A. Quantitative information of the Breast Cancer groups using histone standards.
Protein name	PTM	Sequence (unformatted)	L_AUC_MB231_1	L_AUC_MB231_2	L_AUC_MB231_3	L_AUC_MCF10A_1	L_AUC_MCF10A_2	L_AUC_MCF10A_3	H_AUC_MB231_1	H_AUC_MB231_2	H_AUC_MB231_3	H_AUC_MCF10A_1	H_AUC_MCF10A_2	H_AUC_MCF10A_3
sp|P0C0S5|H2AZ_HUMAN Histone H2A.Z OS=Homo sapiens OX=9606 GN=H2AZ1 PE=1 SV=2
	H2AZ-K4-Acetyl/42.0106	AGGKAGKDSGKAK	344340400	343932800	22894870	16973430	888736000	95891600	774217100	631891900	534955000	441351300	921550100	787515700
		AGGKAGKDSGKAKTK	247522100	116318600	10825870	34313470	46772700	326297	60975200	98953000	199034800	121825300	1560130	1356848
		AGGKAGKDSGK	94099020	66413780	21026377	1.2785e+07	35282500	48509210	1081872000	1004164000	665445700	581119000	1693762000	1653569000
		AGGKAGKDSGKAK	32613490	46792400	44927300	27535370	6314570	3067070	388352000	534751000	714776000	507872000	26557400	7380650
		AGGKAGKDSGKAKTK	14305680	11916410	21408800	8824550	6903800	3898111	93955800	116515300	433912000	275013000	49873901	45956479
		SUM	732880690	585373990	121083217	1.00432e+08	984009570	151692288	2399372100	2386275200	2548123500	1927180600	2693303531	2495778677
	H2AZ-K4-Crotonyl/68.0262	AGGKAGKDSGKAK	4361868	1212906	6710567	3568007	1726493	916638	61294100	86426100	136576500	86736900	1395251	4057960
		AGGKAGKDSGK	1695400	1407790	340502	289835	10513400	3391150	190735000	166309000	120653000	111022000	288050000	243423000
		AGGKAGKDSGKAK	514529	93079.3	180864	4337340	189491	1037790	65637400	52530700	41742600	34846200	82809200	62953500
		SUM	6571797	2.71378e+06	7231933	8195182	12429384	5345578	317666500	305265800	298972100	232605100	372254451	310434460
	H2AZ-K7-Acetyl/42.0106	AGKDSGKAK	424747800	107851710	38917644	111098350	806891600	1580928000	200865100	150672200	81636760	85281740	469310900	462947900
		AGGKAGKDSGKAK	344340400	343932800	22894870	16973430	888736000	95891600	774217100	631891900	534955000	441351300	921550100	787515700
		AGGKAGKDSGKAKTK	247522100	116318600	10825870	34313470	46772700	326297	60975200	98953000	199034800	121825300	1560130	1356848
		AGGKAGKDSGK	94099020	66413780	21026377	1.2785e+07	35282500	48509210	1081872000	1004164000	665445700	581119000	1693762000	1653569000
		AGGKAGKDSGKAK	32613490	46792400	44927300	27535370	6314570	3067070	388352000	534751000	714776000	507872000	26557400	7380650
		AGGKAGKDSGKAK	28311110	27133270	24734840	25085735	7779513	14734090	247725000	301878000	316086000	272947000	103438800	11329000
		AGGKAGKDSGKAKTK	14305680	11916410	21408800	8824550	6903800	3898111	93955800	116515300	433912000	275013000	49873901	45956479
		AGGKAGKDSGKAKTK	13307660	6057290	10517540	5437800	29820640	11173031	117181400	61952600	190137900	129954200	61520440	69405680
		AGGKAGKDSGKAK	4361868	1212906	6710567	3568007	1726493	916638	61294100	86426100	136576500	86736900	1395251	4057960
		AGGKAGKDSGK	1695400	1407790	340502	289835	10513400	3391150	190735000	166309000	120653000	111022000	288050000	243423000
		AGGKAGKDSGKAK	514529	93079.3	180864	4337340	189491	1037790	65637400	52530700	41742600	34846200	82809200	62953500
		SUM	1205819057	7.2913e+08	202485174	2.50249e+08	1840930707	1763872987	3282810100	3206043800	3434956260	2647968640	3699828122	3349895717
	H2AZ-K11-Acetyl/42.0106	AGKDSGKAK	424747800	107851710	38917644	111098350	806891600	1580928000	200865100	150672200	81636760	85281740	469310900	462947900
		AGGKAGKDSGKAK	344340400	343932800	22894870	16973430	888736000	95891600	774217100	631891900	534955000	441351300	921550100	787515700
		AGGKAGKDSGKAKTK	247522100	116318600	10825870	34313470	46772700	326297	60975200	98953000	199034800	121825300	1560130	1356848
		AGGKAGKDSGKAK	28311110	27133270	24734840	25085735	7779513	14734090	247725000	301878000	316086000	272947000	103438800	11329000
		AGGKAGKDSGKAKTK	13307660	6057290	10517540	5437800	29820640	11173031	117181400	61952600	190137900	129954200	61520440	69405680
		AGGKAGKDSGKAK	514529	93079.3	180864	4337340	189491	1037790	65637400	52530700	41742600	34846200	82809200	62953500
		SUM	1058743599	6.01387e+08	108071628	197246125	1780189944	1704090808	1466601200	1297878400	1363593060	1086205740	1640189570	1395508628
	H2AZ-K15-Crotonyl/68.0262	TKAVSR	26118000	9144540	6801180	12989600	24820500	40302500	2558660000	882661000	226709000	585460000	1297590000	1923060000
	H2AZ-K120-Gluratyl/114.0317	SLIGKKGQQK	167951700	69988100	16724830	59757000	37718450	8367023	350646700	180353000	124382300	154469000	114790300	7982764
		SLIGKK	100504000	53411100	63375900	46957600	163588000	356993000	146497000	43729800	23150000	48414600	184411000	487495000
		SUM	268455700	123399200	80100730	106714600	201306450	365360023	497143700	224082800	147532300	202883600	299201300	495477764
	H2AZ-K120-GlyGly/114.0429	SLIGKK	154613280	40817510	39178310	40084760	156011430	1047870700	159158800	46238000	24032800	48108700	249403700	534110100
		SLIGKKGQQK	78980900	29973800	7227330	29004400	16089700	346942	172029000	91307900	64619900	80787500	50815900	1012670
		SUM	233594180	70791310	46405640	69089160	172101130	1048217642	331187800	137545900	88652700	128896200	300219600	535122770
sp|P62807|H2B1C_HUMAN Histone H2B type 1-C/E/F/G/I OS=Homo sapiens OX=9606 GN=H2BC4 PE=1 SV=4
	H2B-K5-Acetyl/42.0106	PEPAKSAPAPKKGSK	50844000	79536000	165512000	25076400	3130510	880597	96354200	154944000	376011000	184059000	8344530	5032960
		PEPAKSAPAPK	258008500	130015300	56007890	22193060	102621200	86134600	1054862000	449830200	359042000	271589200	730418800	710651200
		SUM	308852500	209551300	221519890	47269460	105751710	87015197	1151216200	604774200	735053000	455648200	738763330	715684160
	H2B-K11-3-hydroxybutyryl/86.0368	PEPAKSAPAPKKGSK	276022000	356644000	579279000	547058000	54898400	11632000	30318800	39916400	83193400	67142700	3586540	1183590
	H2B-K11-Acetyl/42.0106	SAPAPKKGSK	7764500	4831170	1152970	2414480	1912790	5043330	75193900	90579700	30711800	39809800	95961900	84295800
		SAPAPKKGSKK	22579700	190954	1828250	989267	529582	4954330	62494800	40053900	22996700	20569200	84110900	81919700
		SAPAPKK	23013000	15962200	11590400	3496680	8564790	15345900	57608000	45625300	18091900	21447800	184539000	215439000
		SAPAPKKGSK	389940000	141624000	65020500	69175900	357343000	445689000	65972000	50470000	28268000	26805400	156284000	184389000
		SUM	443297200	162608324	79592120	76076327	368350162	471032560	261268700	226728900	100068400	108632200	520895800	566043500
	H2B-K11-Succinyl/100.0160	SAPAPKKGSK	1016588000	378411000	163816200	174588400	852445000	1082291000	192353000	141548100	74129700	80703500	378727000	443880000
	H2B-K12-Acetyl/42.0106	SAPAPKKGSK	7764500	4831170	1152970	2414480	1912790	5043330	75193900	90579700	30711800	39809800	95961900	84295800
		PEPAKSAPAPKKGSKKAVTK	18285500	30450760	108221100	16770850	6395320	4965090	43313100	64738000	219479000	111737100	4777320	1194600
		SAPAPKKGSKK	22579700	190954	1828250	989267	529582	4954330	62494800	40053900	22996700	20569200	84110900	81919700
		PEPAKSAPAPKKGSKK	24251300	42860900	94753500	10661051	227275	441005	55042600	85678900	223625600	109608600	1995413	845249
		PEPAKSAPAPKKGSKK	38207580	61201100	150843000	17655020	780897	927369	135366000	175750600	471863300	228869600	16487587	5148540
		KGSKKAVTK	56921100	63809700	54023600	48264700	16417200	15179600	52995800	80453400	84192200	54994200	8247530	11191100
		KGSKKAVTK	58253600	72333000	43502400	10102880	8840829	14914670	461920000	630103000	708279000	415723000	76743700	25453360
		KGSKKAVTKAQKK	60697100	23310800	32938800	14293200	16162300	14740200	76430200	45367300	28345800	26262200	106477000	78116600
		KGSKKAVTKAQK	86408100	35892600	7067320	6358170	27788000	69500000	63416900	38133000	18145800	17811400	94106100	174526000
		KGSKKAVTK	87967940	40675970	2298526	312002	15212200	20259513	573719800	389012100	211810650	196506090	815232200	748694400
		PEPAKSAPAPKKGSK	92876100	124584900	253543800	47897400	21172590	21760994	157879200	235364900	571391000	284717400	18240110	23486060
		SAPAPKKGSKK	109918500	140920700	91254700	22536320	1821140	2015512	364010000	471410000	528124000	348033000	25945800	4411730
		SAPAPKKGSK	262120820	259513800	230056650	133686624	309420600	210480410	742428600	883507300	1262443300	815230500	54104377	38519810
		KGSKKAVTKAQKK	327433600	144527000	33974355	31745110	112770000	157457900	280682900	162707800	99378700	97537600	443943400	391656900
		SAPAPKKGSKKAVTK	605145800	476699700	427372600	301088940	191138270	7440738	352076400	408192300	879595500	521328800	34618094	18191605
		SAPAPKKGSKK	677818000	765040000	344577200	321936500	1690965000	1161900000	242587400	369941000	359160000	239655000	19790680	4339680
		SAPAPKKGSK	1016588000	378411000	163816200	174588400	852445000	1082291000	192353000	141548100	74129700	80703500	378727000	443880000
		SUM	3553237240	2665254054	2041224971	1161300914	3273998993	2794271661	3931910600	4312541300	5793672050	3609096990	2279509111	2135871134
	H2B-K12-Succinyl/100.0160	SAPAPKKGSK	389940000	141624000	65020500	69175900	357343000	445689000	65972000	50470000	28268000	26805400	156284000	184389000
	H2B-K12-Trimethyl/42.0470	PEPAKSAPAPKKGSK	276022000	356644000	579279000	547058000	54898400	11632000	30318800	39916400	83193400	67142700	3586540	1183590
	H2B-K15-Acetyl/42.0106	GSKKAVTK	6272620	7888130	2075580	2390340	6454370	382122	33356900	27710900	18763900	10661000	67416400	74267600
		SAPAPKKGSKK	22579700	190954	1828250	989267	529582	4954330	62494800	40053900	22996700	20569200	84110900	81919700
		PEPAKSAPAPKKGSKK	24251300	42860900	94753500	10661051	227275	441005	55042600	85678900	223625600	109608600	1995413	845249
		SAPAPKKGSKKAVTK	32215600	36531200	37955300	13626400	5732940	3366130	79519100	92413800	183005000	100904000	9140010	2169970
		KGSKKAVTK	51173200	90953200	49361630	10871534	19913760	16254590	193199700	142478800	79556300	80153800	287510700	231134400
		KGSKKAVTK	58253600	72333000	43502400	10102880	8840829	14914670	461920000	630103000	708279000	415723000	76743700	25453360
		KGSKKAVTKAQKK	60697100	23310800	32938800	14293200	16162300	14740200	76430200	45367300	28345800	26262200	106477000	78116600
		KGSKKAVTKAQK	86408100	35892600	7067320	6358170	27788000	69500000	63416900	38133000	18145800	17811400	94106100	174526000
		KGSKKAVTK	87967940	40675970	2298526	312002	15212200	20259513	573719800	389012100	211810650	196506090	815232200	748694400
		PEPAKSAPAPKKGSKK	97183900	124769300	283630800	64253710	51625240	54488970	477146600	688036000	1125551000	539199500	49543100	25136570
		SAPAPKKGSKK	109918500	140920700	91254700	22536320	1821140	2015512	364010000	471410000	528124000	348033000	25945800	4411730
		KGSKKAVTKAQKK	327433600	144527000	33974355	31745110	112770000	157457900	280682900	162707800	99378700	97537600	443943400	391656900
		SUM	964355160	760853754	680641161	188139984	267077636	358774942	2720939500	2813105500	3247582450	1962969390	2062164723	1838332479
	H2B-K15-Crotonyl/68.0262	GSKKAVTK	1347420000	746640000	319507000	270549000	1526760000	2039550000	515630000	403181000	186686000	352439000	1360280000	1877860000
	H2B-K16-Acetyl/42.0106	GSKKAVTK	6272620	7888130	2075580	2390340	6454370	382122	33356900	27710900	18763900	10661000	67416400	74267600
		KAVTKAQKKDGK	17080600	14434300	4715240	2073160	65039500	57758800	50025200	43917900	36996900	33087100	15107500	470767
		KGSKKAVTK	51173200	90953200	49361630	10871534	19913760	16254590	193199700	142478800	79556300	80153800	287510700	231134400
		KGSKKAVTK	56921100	63809700	54023600	48264700	16417200	15179600	52995800	80453400	84192200	54994200	8247530	11191100
		KAVTKAQK	59672600	168816000	73065500	96109000	31643600	43744800	175301000	120922000	84887900	78429900	205995000	353959000
		KGSKKAVTKAQKK	60697100	23310800	32938800	14293200	16162300	14740200	76430200	45367300	28345800	26262200	106477000	78116600
		KGSKKAVTKAQK	86408100	35892600	7067320	6358170	27788000	69500000	63416900	38133000	18145800	17811400	94106100	174526000
		KGSKKAVTK	87967940	40675970	2298526	312002	15212200	20259513	573719800	389012100	211810650	196506090	815232200	748694400
		KAVTKAQKK	174130200	86650100	26005800	20319710	33935700	45859400	407280000	267992900	165378800	157386200	628609000	544102000
		KGSKKAVTKAQKK	327433600	144527000	33974355	31745110	112770000	157457900	280682900	162707800	99378700	97537600	443943400	391656900
		SUM	927757060	676957800	285526351	232736926	345336630	441136925	1906408400	1318696100	827456950	752829490	2672644830	2608118767
	H2B-K20-Acetyl/42.0106	KAVTKAQKKDGK	17080600	14434300	4715240	2073160	65039500	57758800	50025200	43917900	36996900	33087100	15107500	470767
		KAVTKAQK	59672600	168816000	73065500	96109000	31643600	43744800	175301000	120922000	84887900	78429900	205995000	353959000
		KGSKKAVTKAQK	86408100	35892600	7067320	6358170	27788000	69500000	63416900	38133000	18145800	17811400	94106100	174526000
		KAVTKAQKK	174130200	86650100	26005800	20319710	33935700	45859400	407280000	267992900	165378800	157386200	628609000	544102000
		AVTKAQK	278551900	146140800	35665230	24321070	90610700	259326100	467299000	357102200	240602200	239589700	754339000	1448759000
		KGSKKAVTKAQKK	327433600	144527000	33974355	31745110	112770000	157457900	280682900	162707800	99378700	97537600	443943400	391656900
		KAVTKAQK	723532000	424081000	82610200	55899200	290729000	468063000	1238280000	968278000	507867000	454129000	2513140000	2468950000
		AVTKAQKK	1168720000	697437000	135169500	114941500	526970000	863783000	2030838000	1639960000	911394000	851390000	4399360000	4372800000
		SUM	2835529000	1717978800	398273145	351766920	1179486500	1965493000	4713123000	3599013800	2064651300	1929360900	9054600000	9755223667
	H2B-K20-Butyryl/70.0419	KGSKKAVTKAQKK	60697100	23310800	32938800	14293200	16162300	14740200	76430200	45367300	28345800	26262200	106477000	78116600
	H2B-K20-Gluratyl/114.0317	KAVTKAQKKDGK	39541400	36678300	26978300	34980500	118427000	364629000	2784930000	1839270000	1244350000	1255600000	2253630000	361098000
	H2B-K20-Propionyl/56.0262	AVTKAQK	745645000	311374000	115267000	122233000	835535000	986429000	425352000	306618000	152801000	180071000	947467000	899860000
	H2B-K23-Acetyl/42.0106	AVTKAQKK	448689000	272037000	52650300	58929700	241276000	407531000	792619000	665664000	386219000	393549000	1890470000	1920770000
	H2B-K23-Methyl/14.0157	KAVTKAQKKDGKK	20591100	23967900	15737900	16581800	7130530	8525100	105693000	72084400	49260900	37970100	81493600	1073840
	H2B-K23-Trimethyl/42.0470	KAVTKAQKKDGKK	13491000	16192300	11963300	14553900	5381730	161430	250273000	173935000	135686000	101672000	210760000	42449100
		KAVTKAQKKDGK	39541400	36678300	26978300	34980500	118427000	364629000	2784930000	1839270000	1244350000	1255600000	2253630000	361098000
		SUM	53032400	52870600	38941600	49534400	123808730	364790430	3035203000	2013205000	1380036000	1357272000	2464390000	403547100
	H2B-K24-Gluratyl/114.0317	KAVTKAQKKDGKK	13491000	16192300	11963300	14553900	5381730	161430	250273000	173935000	135686000	101672000	210760000	42449100
		KAVTKAQKKDGKK	20591100	23967900	15737900	16581800	7130530	8525100	105693000	72084400	49260900	37970100	81493600	1073840
		SUM	34082100	40160200	27701200	31135700	12512260	8686530	355966000	246019400	184946900	139642100	292253600	43522940
	H2B-K27-Dimethyl/28.0313	KAVTKAQKKDGKK	20591100	23967900	15737900	16581800	7130530	8525100	105693000	72084400	49260900	37970100	81493600	1073840
	H2B-K116-3-hydroxybutyryl/86.0368	HAVSEGTKAVTKYTSS	1408120000	1253320000	786478000	920650000	153539000	79369200	287919000	301201000	390882000	170067000	35634300	13910900
	H2B-K116-Dimethyl/28.0313	HAVSEGTKAVTKYTSS	38034200	19332000	10703250	15144277	43165866	131204991	2059311900	2070893600	1373666300	796826500	119415160	1856171800
	H2B-K116-Lactyl/72.0211	HAVSEGTKAVTKYTSS	117969000	17424300	9240440	25545000	26776500	66602700	1491010000	1447670000	1010870000	562673000	122411000	1579280000
	H2B-K116-Methyl/14.0157	HAVSEGTKAVTKYTSS	27867900	11279800	5222750	7213050	29202400	117992000	548345000	532699000	333288000	208774000	41807800	25166100
	H2B-K116-Trimethyl/42.0470	HAVSEGTKAVTKYTSS	2039579000	1979262000	1344976000	772033000	117517300	1585755300	365996000	430393000	639498000	275134100	528694400	4630050080
	H2B-K120-3-hydroxybutyryl/86.0368	HAVSEGTKAVTKYTSS	27867900	11279800	5222750	7213050	29202400	117992000	548345000	532699000	333288000	208774000	41807800	25166100
	H2B-K120-Butyryl/70.0419	HAVSEGTKAVTKYTSS	2039579000	1979262000	1344976000	772033000	117517300	1585755300	365996000	430393000	639498000	275134100	528694400	4630050080
	H2B-K120-Dimethyl/28.0313	HAVSEGTKAVTKYTSS	117969000	17424300	9240440	25545000	26776500	66602700	1491010000	1447670000	1010870000	562673000	122411000	1579280000
	H2B-K120-GlyGly/114.0429	AVTKYTSSK	11654000	584236	480390	2878750	7758660	19868800	15378400	52198600	38032600	3289530	16393900	44390400
	H2B-K120-Lactyl/72.0211	HAVSEGTKAVTKYTSS	38034200	19332000	10703250	15144277	43165866	131204991	2059311900	2070893600	1373666300	796826500	119415160	1856171800
	H2B-K120-Trimethyl/42.0470	HAVSEGTKAVTKYTSS	1408120000	1253320000	786478000	920650000	153539000	79369200	287919000	301201000	390882000	170067000	35634300	13910900
sp|P68431|H31_HUMAN Histone H3.1 OS=Homo sapiens OX=9606 GN=H3C1 PE=1 SV=2		sp|P84243|H33_HUMAN Histone H3.3 OS=Homo sapiens OX=9606 GN=H3-3A PE=1 SV=2
	H3-K4-Methyl/14.0157	ARTKQTARKSTGGKAPR	34560100	39387000	16287300	9475580	10408000	393534	56344700	85760500	72739200	56607000	48748200	13541600
		TKQTARKSTGGKAPRK	93846100	11595900	42134500	36719500	1338160	1338160	19476400	14510300	12825200	11459100	13377400	13319600
		SUM	128406200	50982900	58421800	46195080	11746160	1731694	75821100	100270800	85564400	68066100	62125600	26861200
	H3-T6-Phospho/79.9663	QTARKSTGGKAPRK	36745600	4549820	8255240	1534140	3188650	17040400	45256100	48339500	38711000	24917200	98235100	61687200
	H3-R8-Dimethyl/28.0313	QTARKSTGGKAPRK	247018100	347397900	80170500	79427200	140296700	22223640	1831643000	2809749000	1373177000	1030716000	2873404000	270604200
		TKQTARKSTGGKAPRK	3764680	11304200	752223	2359670	4211760	234158	15699700	35123400	15374500	13825100	25163100	19419200
		SUM	250782780	358702100	80922723	81786870	144508460	22457798	1847342700	2844872400	1388551500	1044541100	2898567100	290023400
	H3-R8-Methyl/14.0157	QTARKSTGGKAPR	103722000	120759000	63489800	41867500	43866500	11386400	499261000	705735000	712109000	375476000	551030000	114210000
	H3-K9-Acetyl/42.0106	ARTKQTARKSTGGKAPR	809142	1638090	940308	694485	1247760	492104	28978100	44258000	77321600	46715000	14624900	2011630
		KSTGGKAPR	1674510000	931126000	275488100	215301400	859559000	854492000	3562140000	6366680000	3088060000	1656128000	6012830000	4238601000
		KSTGGKAPR	455729510	140076300	61863341	59722354	997134560	312005500	7707310000	4741230400	3616195500	3197426100	8713656000	10762613000
		KSTGGKAPR	3108680	104832	3651850	941826	964252	12182600	28384500	13649900	8420660	28756700	161190000	138775000
		KSTGGKAPRK	195017600	156708600	358561000	456155000	74240200	100737800	4647820000	5348930000	3390693000	1619673000	8083320000	5855840000
		KSTGGKAPRKQLATK	322473800	289625800	100225020	161118200	279809780	307857279	195403400	278358000	362088000	137099200	56140800	17375200
		KSTGGKAPRKQLATK	15085400	25048500	4915981	5058860	25021640	24670100	181916200	290174700	230331400	98288700	152039800	11935510
		KSTGGKAPRKQLATKAAR	325401100	276832600	129133900	60293590	361380500	94360800	732880000	905533000	1452890000	489607000	281082000	134351300
		QTARKSTGGKAPR	59584520	15390820	16601767	20143040	81172500	79679420	181610300	238827600	222864600	123474700	154310100	23170660
		QTARKSTGGKAPRK	20647300	10410550	17063800	8164750	21763544	45259800	357146000	421071000	373461000	275455000	259609000	29949980
		QTARKSTGGKAPRK	36745600	4549820	8255240	1534140	3188650	17040400	45256100	48339500	38711000	24917200	98235100	61687200
		QTARKSTGGKAPRK	185299000	169801000	27887300	101175000	206122000	197525000	44101900	49492400	38914400	24917200	91283300	61687200
		SUM	3294411652	2021312912	1004587607	1090302645	2911604386	2046302803	17712946500	18746544500	12899951160	7722457800	24078321000	21337997680
	H3-K9-Dimethyl/28.0313	KSTGGKAPR	5368610000	1891381000	622962000	681282000	2736290000	3823160000	17366740000	11932110000	6590110000	8848620000	24120220000	29882200000
		KSTGGKAPRK	628654000	673449000	324981000	830963000	712638000	711906000	6486750000	8878140000	6383980000	2792885000	17000100000	6964990000
		KSTGGKAPRKQLATK	477996500	607277100	248876100	354367100	397968700	104766100	429521000	741370300	580454900	259641200	227438200	64464580
		KSTGGKAPRKQLATK	481495400	595023000	369491900	234351100	187640800	113564340	937319000	1443352000	1720869100	609480900	324097500	98829230
		KSTGGKAPRKQLATK	26459300	35245300	15040500	11241800	9852980	49351.1	33327900	54159800	48382200	16361600	18377700	501918
		KSTGGKAPRKQLATK	122697000	147254300	56107700	16879810	24417760	3635700	354092300	459951000	360507200	148469700	283539500	30017350
		KSTGGKAPRKQLATKAAR	46818200	52406300	31662500	19179530	18786470	9714940	228658800	329345000	417879000	141454100	93391800	47202100
		KSTGGKAPRKQLATKAAR	253942000	183578660	151695190	91874900	108857830	24078510	2076240000	2618393000	3249999000	1194214400	785465000	396143100
		QTARKSTGGKAPR	84159900	111167900	54667150	30033780	28948330	11088470	476417000	767844000	777998500	405201600	538621200	241572100
		QTARKSTGGKAPRK	343945500	465793900	109197000	102187800	196358300	38912840	2486314000	3740173000	1892795000	1468643000	3785081000	368375200
		QTARKSTGGKAPRKQLATK	69068100	123174000	49723400	89512800	56084600	12388300	48042900	107013000	78446300	56507500	30353700	498727000
		TKQTARKSTGGKAPRK	93846100	11595900	42134500	36719500	1338160	1338160	19476400	14510300	12825200	11459100	13377400	13319600
		SUM	7997692000	4897346360	2076538940	2498593120	4479181930	4.8546e+09	30942899300	31086361400	22114246400	15952938100	47220063000	38606342178
	H3-K9-Methyl/14.0157	KSTGGKAPR	2795740000	1045852000	341353000	360477000	1238668000	1724572000	5602820000	4110900000	2293842000	2871750000	8881580000	11407470000
		KSTGGKAPRKQLATK	199409100	195729100	97453900	184209100	141333000	43798700	96357200	144125300	145187900	73877600	54667900	15809630
		KSTGGKAPRKQLATK	227926800	270001500	171177900	73682090	72360580	29216190	302214100	451477400	570166700	179537100	92266040	28021860
		KSTGGKAPRKQLATK	84993900	100510500	39980600	10521870	13374240	2318100	144089800	174436100	154577800	89423600	36005330	35475610
		KSTGGKAPRKQLATKAAR	17173900	16761300	22061600	5304570	2278410	741725	10917600	14276300	31262200	6334470	6232810	15536000
		KSTGGKAPRKQLATKAAR	28412400	29979100	21243740	12300060	415679000	398559810	102506000	134244200	176766900	59053800	40323500	55487200
		KSTGGKAPRKQLATKAAR	117794600	107986500	69743740	17385000	18218070	6068020	789598000	998450000	1240212000	419064300	318670900	136825000
		QTARKSTGGKAPR	113030100	155049700	72592100	49473800	78534700	38936900	340696000	504472000	439748000	251201000	474172000	489894500
		QTARKSTGGKAPRK	268096000	294102800	82554280	71403860	115845300	113085220	1085964000	1363832000	729965000	501026300	1510266000	132781000
		QTARKSTGGKAPR	103722000	120759000	63489800	41867500	43866500	11386400	499261000	705735000	712109000	375476000	551030000	114210000
		SUM	3956298800	2336731500	981650660	826624850	2140157800	2368683065	8974423700	8601948300	6493837500	4826744170	11965214480	12431510800
	H3-K9-Propionyl/56.0262	KSTGGKAPR	31199700	9344800	7418170	9576950	16792200	12843500	547259000	305368000	248690000	209219000	585698000	780358000
		KSTGGKAPRK	192095700	21545390	52001100	198786410	216462100	47778400	272194100	274132200	185542300	89089300	456411000	362011000
		KSTGGKAPRKQLATKAAR	23494700	15152000	9944470	9160220	12119400	11280900	172100000	19275400	31317700	12216200	183440000	298637000
		KSTGGKAPRKQLATKAAR	137717000	159293000	134777000	38487800	17630300	41571800	1517280000	1897160000	2465160000	910906000	603060000	288157000
		SUM	384507100	205335190	204140740	256011380	263004000	113474600	2508833100	2495935600	2930710000	1221430500	1828609000	1729163000
	H3-K9-Trimethyl/42.0470	KSTGGKAPR	2912960000	998348000	342075000	319605000	801496000	1078380000	10050420000	6783190000	3773980000	5075210000	13651410000	16600980000
		KSTGGKAPR	22244000	3569180	24647300	15345000	57017800	93834200	24945900	18194200	5818900	9488790	27518600	72063900
		KSTGGKAPRK	531653000	518195000	162443600	80232900	297546900	280476800	3646770000	4799330000	2758041000	1254007000	7814570000	4282540000
		KSTGGKAPRKQLATK	338777300	425481300	164766200	254718600	270984100	69862570	349522100	630091100	437474300	244201500	201734940	91063600
		KSTGGKAPRKQLATK	184175700	247052900	112960050	35430110	27994690	13661800	562034000	845563200	935211000	329269800	185704100	53575900
		KSTGGKAPRKQLATK	33299100	526578	526578	175204	314210	314210	105132000	138105000	100433000	100433000	90567800	353680
		KSTGGKAPRKQLATKAAR	21382810	101563600	160563500	19450630	36735570	6258330	121625200	164195600	204591100	77792000	48757800	28843410
		KSTGGKAPRKQLATKAAR	160098700	201964000	362872100	125954400	11241330	2767995	693397000	818684000	1132900000	403097500	264283500	129144900
		QTARKSTGGKAPR	30364600	10504100	6787810	3233370	6788220	744577	92444300	64691200	45032300	40734000	93946100	90608100
		QTARKSTGGKAPRK	424111100	265739600	163560700	201510300	83470400	19639980	2074522000	2401115000	1253024000	921870000	3041481000	255035900
		QTARKSTGGKAPRK	185299000	169801000	27887300	101175000	206122000	197525000	44101900	49492400	38914400	24917200	91283300	61687200
		SUM	4844365310	2942745258	1529090138	1156830514	1799711220	1763465462	17764914400	16712651700	10685420000	8481020790	25511257140	21665896590
	H3-S10-Phospho/79.9663	KSTGGKAPR	3108680	104832	3651850	941826	964252	12182600	28384500	13649900	8420660	28756700	161190000	138775000
		KSTGGKAPR	22244000	3569180	24647300	15345000	57017800	93834200	24945900	18194200	5818900	9488790	27518600	72063900
		QTARKSTGGKAPR	30364600	10504100	6787810	3233370	6788220	744577	92444300	64691200	45032300	40734000	93946100	90608100
		SUM	55717280	14178112	35086960	19520196	64770272	106761377	145774700	96535300	59271860	78979490	282654700	301447000
	H3-K14-Acetyl/42.0106	ARTKQTARKSTGGKAPR	809142	1638090	940308	694485	1247760	492104	28978100	44258000	77321600	46715000	14624900	2011630
		ARTKQTARKSTGGKAPR	34560100	39387000	16287300	9475580	10408000	393534	56344700	85760500	72739200	56607000	48748200	13541600
		KSTGGKAPR	3527230000	1854204000	554268000	436894000	1686164000	1834016000	5763950000	6217850000	3112550000	2639810000	11393150000	8505840000
		KSTGGKAPR	455729510	140076300	61863341	59722354	997134560	312005500	7707310000	4741230400	3616195500	3197426100	8713656000	10762613000
		KSTGGKAPR	3108680	104832	3651850	941826	964252	12182600	28384500	13649900	8420660	28756700	161190000	138775000
		KSTGGKAPR	5368610000	1891381000	622962000	681282000	2736290000	3823160000	17366740000	11932110000	6590110000	8848620000	24120220000	29882200000
		KSTGGKAPR	2795740000	1045852000	341353000	360477000	1238668000	1724572000	5602820000	4110900000	2293842000	2871750000	8881580000	11407470000
		KSTGGKAPR	31199700	9344800	7418170	9576950	16792200	12843500	547259000	305368000	248690000	209219000	585698000	780358000
		KSTGGKAPR	2912960000	998348000	342075000	319605000	801496000	1078380000	10050420000	6783190000	3773980000	5075210000	13651410000	16600980000
		KSTGGKAPR	22244000	3569180	24647300	15345000	57017800	93834200	24945900	18194200	5818900	9488790	27518600	72063900
		KSTGGKAPRK	11125600	23242000	8674310	3796890	13361400	2702370	57043100	111498000	137983000	34462300	246245000	38229900
		KSTGGKAPRK	195017600	156708600	358561000	456155000	74240200	100737800	4647820000	5348930000	3390693000	1619673000	8083320000	5855840000
		KSTGGKAPRK	628654000	673449000	324981000	830963000	712638000	711906000	6486750000	8878140000	6383980000	2792885000	17000100000	6964990000
		KSTGGKAPRK	192095700	21545390	52001100	198786410	216462100	47778400	272194100	274132200	185542300	89089300	456411000	362011000
		KSTGGKAPRK	531653000	518195000	162443600	80232900	297546900	280476800	3646770000	4799330000	2758041000	1254007000	7814570000	4282540000
		KSTGGKAPRKQLATK	228593700	269889000	197787000	74625030	44902630	22479600	361286500	472809800	542293000	219711400	176102300	107972710
		KSTGGKAPRKQLATK	90307600	111466900	52981500	847741000	11954110	30604240	86387700	132474600	124206500	17798500	17580540	16218070
		KSTGGKAPRKQLATK	322473800	289625800	100225020	161118200	279809780	307857279	195403400	278358000	362088000	137099200	56140800	17375200
		KSTGGKAPRKQLATK	15085400	25048500	4915981	5058860	25021640	24670100	181916200	290174700	230331400	98288700	152039800	11935510
		KSTGGKAPRKQLATK	481495400	595023000	369491900	234351100	187640800	113564340	937319000	1443352000	1720869100	609480900	324097500	98829230
		KSTGGKAPRKQLATK	227926800	270001500	171177900	73682090	72360580	29216190	302214100	451477400	570166700	179537100	92266040	28021860
		KSTGGKAPRKQLATK	184175700	247052900	112960050	35430110	27994690	13661800	562034000	845563200	935211000	329269800	185704100	53575900
		KSTGGKAPRKQLATK	122697000	147254300	56107700	16879810	24417760	3635700	354092300	459951000	360507200	148469700	283539500	30017350
		KSTGGKAPRKQLATK	84993900	100510500	39980600	10521870	13374240	2318100	144089800	174436100	154577800	89423600	36005330	35475610
		KSTGGKAPRKQLATK	33299100	526578	526578	175204	314210	314210	105132000	138105000	100433000	100433000	90567800	353680
		KSTGGKAPRKQLATKAAR	284853300	214146700	163346700	86194600	261087090	35771883	568327300	732655500	1226039000	398446100	215018900	106065540
		KSTGGKAPRKQLATKAAR	325401100	276832600	129133900	60293590	361380500	94360800	732880000	905533000	1452890000	489607000	281082000	134351300
		KSTGGKAPRKQLATKAAR	17173900	16761300	22061600	5304570	2278410	741725	10917600	14276300	31262200	6334470	6232810	15536000
		KSTGGKAPRKQLATKAAR	23494700	15152000	9944470	9160220	12119400	11280900	172100000	19275400	31317700	12216200	183440000	298637000
		KSTGGKAPRKQLATKAAR	253942000	183578660	151695190	91874900	108857830	24078510	2076240000	2618393000	3249999000	1194214400	785465000	396143100
		KSTGGKAPRKQLATKAAR	117794600	107986500	69743740	17385000	18218070	6068020	789598000	998450000	1240212000	419064300	318670900	136825000
		KSTGGKAPRKQLATKAAR	160098700	201964000	362872100	125954400	11241330	2767995	693397000	818684000	1132900000	403097500	264283500	129144900
		QTARKSTGGKAPR	81092400	83525100	36560100	18875040	20032910	10372350	105814000	178012500	149454400	114279800	62847900	9750110
		QTARKSTGGKAPR	59584520	15390820	16601767	20143040	81172500	79679420	181610300	238827600	222864600	123474700	154310100	23170660
		QTARKSTGGKAPR	84159900	111167900	54667150	30033780	28948330	11088470	476417000	767844000	777998500	405201600	538621200	241572100
		QTARKSTGGKAPR	113030100	155049700	72592100	49473800	78534700	38936900	340696000	504472000	439748000	251201000	474172000	489894500
		QTARKSTGGKAPR	30364600	10504100	6787810	3233370	6788220	744577	92444300	64691200	45032300	40734000	93946100	90608100
		QTARKSTGGKAPR	103722000	120759000	63489800	41867500	43866500	11386400	499261000	705735000	712109000	375476000	551030000	114210000
		QTARKSTGGKAPRK	20647300	10410550	17063800	8164750	21763544	45259800	357146000	421071000	373461000	275455000	259609000	29949980
		QTARKSTGGKAPRK	343945500	465793900	109197000	102187800	196358300	38912840	2486314000	3740173000	1892795000	1468643000	3785081000	368375200
		QTARKSTGGKAPRK	247018100	347397900	80170500	79427200	140296700	22223640	1831643000	2809749000	1373177000	1030716000	2873404000	270604200
		QTARKSTGGKAPRK	268096000	294102800	82554280	71403860	115845300	113085220	1085964000	1363832000	729965000	501026300	1510266000	132781000
		QTARKSTGGKAPRK	424111100	265739600	163560700	201510300	83470400	19639980	2074522000	2401115000	1253024000	921870000	3041481000	255035900
		QTARKSTGGKAPRK	185299000	169801000	27887300	101175000	206122000	197525000	44101900	49492400	38914400	24917200	91283300	61687200
		QTARKSTGGKAPRK	36745600	4549820	8255240	1534140	3188650	17040400	45256100	48339500	38711000	24917200	98235100	61687200
		STGGKAPR	1127092500	660761900	258122400	289407400	649298000	1026657400	1625464000	1787773000	1091766000	820369700	3083160000	4394017700
		STGGKAPRK	2750113000	1322285000	487233000	998400000	1854551000	1841015000	6642160000	6366680000	3112850000	3100990000	12608020000	6351340000
		STGGKAPRKQLATK	194772700	244635600	156054800	70929510	65599260	14055210	204865200	296567300	334992800	166296600	74787000	21348437
		STGGKAPRKQLATK	122118400	144720500	1806703140	814205630	19279160	7495431	103659000	155232400	108425500	63111300	96434500	6657800
		STGGKAPRKQLATKAAR	17748700	18608400	15079500	5794290	4752390	2906380	23722600	14730400	22850300	15115800	17651000	31949700
		STGGKAPRKQLATKAAR	340339100	111494900	61480700	38338840	80195060	943702480	444795000	600249000	491965000	257599000	146390200	155463000
		TKQTARKSTGGKAPRK	93846100	11595900	42134500	36719500	1338160	1338160	19476400	14510300	12825200	11459100	13377400	13319600
		SUM	26328390352	15018160320	8463274795	8302523699	14024805326	15201937258	89246396100	86987606800	59344139760	43619064360	134240785320	110409364377
	H3-K14-Butyryl/70.0419	KSTGGKAPRKQLATK	94899000	112450000	42391300	12771200	21888300	2350640	271759000	356002000	115018000	226913000	27806100	27806100
		KSTGGKAPRKQLATKAAR	137563000	158174000	99572400	37238300	25290400	45357400	1517020000	1896320000	2463810000	910149000	593751000	331532000
		SUM	232462000	270624000	141963700	50009500	47178700	47708040	1788779000	2252322000	2578828000	1137062000	621557100	359338100
	H3-K14-Crotonyl/68.0262	KSTGGKAPRKQLATK	11990770	16733500	8955610	11739420	17494740	19107710	54488800	79753300	95396300	36993910	30299500	26056600
	H3-K14-Dimethyl/28.0313	TKQTARKSTGGKAPRK	3764680	11304200	752223	2359670	4211760	234158	15699700	35123400	15374500	13825100	25163100	19419200
	H3-K14-Methyl/14.0157	KSTGGKAPRKQLATKAAR	137717000	159293000	134777000	38487800	17630300	41571800	1517280000	1897160000	2465160000	910906000	603060000	288157000
	H3-K18-Acetyl/42.0106	KQLATK	2861832000	1271543000	471808400	323432100	1105501000	1661093000	3959469000	3323159000	2273407000	1669497000	6134900000	6474223000
		KQLATKAAR	8885920000	2068851000	1206560000	954938000	2024847000	1587442000	53586700000	25716800000	24387700000	23054270000	42830000000	26321500000
		KQLATKAAR	2276852100	595523200	263719140	180732200	493878840	869225900	12827488700	6293995420	5109585100	4386579800	15189304800	21398918500
		KQLATKAARK	156371000	80352200	46517400	33273500	34602400	88958100	404240000	300853600	210175500	148643400	626439000	499331000
		KSTGGKAPRKQLATK	90307600	111466900	52981500	847741000	11954110	30604240	86387700	132474600	124206500	17798500	17580540	16218070
		KSTGGKAPRKQLATK	94899000	112450000	42391300	12771200	21888300	2350640	271759000	356002000	115018000	226913000	27806100	27806100
		KSTGGKAPRKQLATK	15085400	25048500	4915981	5058860	25021640	24670100	181916200	290174700	230331400	98288700	152039800	11935510
		KSTGGKAPRKQLATK	26459300	35245300	15040500	11241800	9852980	49351.1	33327900	54159800	48382200	16361600	18377700	501918
		KSTGGKAPRKQLATK	122697000	147254300	56107700	16879810	24417760	3635700	354092300	459951000	360507200	148469700	283539500	30017350
		KSTGGKAPRKQLATK	84993900	100510500	39980600	10521870	13374240	2318100	144089800	174436100	154577800	89423600	36005330	35475610
		KSTGGKAPRKQLATK	33299100	526578	526578	175204	314210	314210	105132000	138105000	100433000	100433000	90567800	353680
		STGGKAPRKQLATK	122118400	144720500	1806703140	814205630	19279160	7495431	103659000	155232400	108425500	63111300	96434500	6657800
		SUM	14770834800	4693491978	4007252239	3210971174	3784931640	4.27816e+09	72058261600	37395343620	33222749200	30019789600	65502995070	54822938538
	H3-K18-Methyl/14.0157	KQLATKAAR	71371314	123152800	54234300	47656740	224746000	232202340	118177500	30209310	39986800	41930900	152715400	214831000
	H3-K23-Acetyl/42.0106	APRKQLATKAAR	9263110	12595400	3694749	3376240	5079170	1764542	96272400	104131900	97209900	42970800	42853800	36827750
		KQLATKAAR	9115690000	1973632900	1241115800	974974830	2056756400	1628948400	54762580000	26334866000	24793871000	23349040000	43666869000	26288900000
		KQLATKAAR	2276852100	595523200	263719140	180732200	493878840	869225900	12827488700	6293995420	5109585100	4386579800	15189304800	21398918500
		KQLATKAAR	71371314	123152800	54234300	47656740	224746000	232202340	118177500	30209310	39986800	41930900	152715400	214831000
		KQLATKAARK	352406900	150058700	113091240	120214760	153073700	134168220	741764000	583398000	500186500	360047800	724229000	353070200
		KQLATKAARK	156371000	80352200	46517400	33273500	34602400	88958100	404240000	300853600	210175500	148643400	626439000	499331000
		KSTGGKAPRKQLATKAAR	284853300	214146700	163346700	86194600	261087090	35771883	568327300	732655500	1226039000	398446100	215018900	106065540
		KSTGGKAPRKQLATKAAR	325401100	276832600	129133900	60293590	361380500	94360800	732880000	905533000	1452890000	489607000	281082000	134351300
		KSTGGKAPRKQLATKAAR	137563000	158174000	99572400	37238300	25290400	45357400	1517020000	1896320000	2463810000	910149000	593751000	331532000
		KSTGGKAPRKQLATKAAR	46818200	52406300	31662500	19179530	18786470	9714940	228658800	329345000	417879000	141454100	93391800	47202100
		KSTGGKAPRKQLATKAAR	28412400	29979100	21243740	12300060	415679000	398559810	102506000	134244200	176766900	59053800	40323500	55487200
		KSTGGKAPRKQLATKAAR	23494700	15152000	9944470	9160220	12119400	11280900	172100000	19275400	31317700	12216200	183440000	298637000
		KSTGGKAPRKQLATKAAR	21382810	101563600	160563500	19450630	36735570	6258330	121625200	164195600	204591100	77792000	48757800	28843410
		KSTGGKAPRKQLATKAAR	253942000	183578660	151695190	91874900	108857830	24078510	2076240000	2618393000	3249999000	1194214400	785465000	396143100
		KSTGGKAPRKQLATKAAR	117794600	107986500	69743740	17385000	18218070	6068020	789598000	998450000	1240212000	419064300	318670900	136825000
		KSTGGKAPRKQLATKAAR	137717000	159293000	134777000	38487800	17630300	41571800	1517280000	1897160000	2465160000	910906000	603060000	288157000
		KSTGGKAPRKQLATKAAR	160098700	201964000	362872100	125954400	11241330	2767995	693397000	818684000	1132900000	403097500	264283500	129144900
		QLATKAAR	2943366000	1996843000	580169000	405707600	2067142000	4656932000	33012310000	32136200000	20892410000	11173441000	70921310000	99401010000
		QLATKAARK	8925270000	2068985000	1315588000	1057594000	2039575000	1823129000	53586700000	25716800000	24387700000	22960810000	42807700000	33654500000
		QLATKAARKSAPATGGVK	1014021930	301576000	121901890	254791930	590447860	931587860	264263000	311625000	153302000	85065600	305194000	196163300
		QLATKAARKSAPATGGVK	71347990	124356780	40662593	55379524	303210190	513214190	41374700	61396200	33323900	8819570	57541500	49269500
		STGGKAPRKQLATKAAR	340339100	111494900	61480700	38338840	80195060	943702480	444795000	600249000	491965000	257599000	146390200	155463000
		SUM	26813777254	9039647340	5176730052	3689559194	9335732580	12499623420	164819597600	102987980130	90771280400	67830948270	178067791100	184200672800
	H3-K23-Butyryl/70.0419	QLATKAARKSAPATGGVK	4878140	12279600	5624160	1808410	2114240	2326080	141042000	102065950	63089900	33725600	133450000	8470770
	H3-K27-Acetyl/42.0106	KSAPATGGVK	41229900	16117900	10043300	5448300	6286960	27477000	25749500	17509500	19089000	11963900	85745100	120845000
		KSAPATGGVKKPHR	93400000	23006500	12035900	15256100	7512900	21196700	88768400	37437100	33937800	31573200	64031800	78034000
		SUM	134629900	39124400	22079200	20704400	13799860	48673700	114517900	54946600	53026800	43537100	149776900	198879000
	H3-K27-Dimethyl/28.0313	AARKSAPSTGGVKKPHR	24588800	31479600	14739100	25103800	15047700	1317200	66445900	64817500	58526500	26068800	23399900	5856210
		KSAPSTGGVK	41624900	23543200	28132600	16092700	55975700	196959000	138342000	99108500	44886200	47626000	415118000	553732000
		KSAPSTGGVKK	1933070	1062280	2272810	302987	2409830	67742700	3987910	3556740	3242060	2827090	43784300	247905000
		KSAPSTGGVKKPHR	472871000	25632600	47944700	123140000	33368800	135692000	523023000	231828000	191857000	211905000	416297000	559319000
		KSAPATGGVK	763862820	286216235	130187986	154031400	738890370	2582668100	1661551200	1296701700	723478467	597197845	5316899100	8112492000
		KSAPATGGVKK	16014700	6308060	28442400	188277000	422199000	268022000	732965000	690028000	394123000	463139000	1250010000	712889000
		KSAPATGGVKK	216914100	61165100	74186500	60887300	52765500	608573400	93040300	92734500	44400310	43775110	532724000	2631768000
		KSAPATGGVKKPHR	2203545800	775979100	591367900	792222400	750202200	950074720	3324424800	1642791800	1494185300	1404419200	11033218100	11861748160
		KSAPATGGVKKPHR	8673117000	1531369100	701203900	2444901100	1554635900	4764216800	17712582000	7349478000	7417074000	6580897800	13750813000	17336747000
		KSAPATGGVKKPHR	7733600000	1358430000	1110680000	2202940000	1361490000	4029230000	15306910000	6253820000	6329216000	5750946000	11823960000	14808230000
		KSAPATGGVKKPHR	4395633000	1032881000	683668000	1196022000	1311263000	3188542000	9077943000	4270033000	3886152000	3650729000	6948267000	7120423000
		KSAPATGGVKKPHR	9518362000	2776610700	2201845900	4439030000	237154900	869931800	4226084000	1846949000	1885296000	1668167000	3514789000	4598809000
		QLATKAARKSAPATGGVK	1014021930	301576000	121901890	254791930	590447860	931587860	264263000	311625000	153302000	85065600	305194000	196163300
		KSAPSTGGVKKPHR	1215110000	327207000	232258000	356632000	428744000	1182770000	2044380000	948594000	949677000	871576000	1411330000	1495450000
		KSAPSTGGVKKPHR	864264000	232836700	218570900	324012600	279048500	1036672000	2864571000	1282501000	1025794000	1174941000	2285440000	3176926000
		KSAPSTGGVKKPHR	868491000	243486400	233085300	342624400	295147300	1022871000	2908324000	1235253000	1043109000	1180886000	2250959000	3148286000
		KSAPSTGGVKKPHR	2068580000	382135900	262890900	482887400	602949400	1902480000	4112380000	1650995000	1716449000	1464064000	3152248000	3852411000
		KSAPSTGGVKKPHR	2068665000	403686700	283394900	480973700	609562300	1910211000	4114101000	1653410000	1716406000	1461697000	3136813000	3994404000
		SUM	42161199120	9801605675	6966773686	13884872717	9341302260	25649561580	69175318110	30924224740	29077173837	26685927445	67611263400	84413558670
	H3-K27-Methyl/14.0157	KSAPATGGVK	261825000	87231700	35910700	69748600	395571000	1166070000	423699000	263179000	102419000	108710000	1246660000	1680690000
		KSAPATGGVKK	3324520000	3366030000	1284420000	1039300000	2412850000	2134970000	4900570000	5286390000	2655500000	3328820000	8058540000	5794970000
		KSAPATGGVKK	14011300	6113270	28510000	188277000	422199000	268120000	732965000	690028000	394123000	463139000	1250010000	712889000
		KSAPATGGVKKPHR	494560000	150021000	98435400	198592000	189875000	110315000	608482000	320603000	260915000	248095000	351717000	38902400
		KSAPATGGVKKPHR	2170091000	742412000	572426000	781300000	732120000	892179000	3284611000	1579648000	1466179000	1367216000	10792320000	11850715000
		QLATKAARKSAPATGGVK	71347990	124356780	40662593	55379524	303210190	513214190	41374700	61396200	33323900	8819570	57541500	49269500
		SUM	6336355290	4476164750	2060364693	2332597124	4455825190	5084868190	9991701700	8201244200	4912459900	5524799570	21756788500	20127435900
	H3-K27-Trimethyl/42.0470	KSAPSTGGVK	407910000	686430000	737578000	390562000	510390000	115684000	48523500	67873000	43327200	30331100	222111000	291178000
		KSAPSTGGVKKPHR	145215000	38991900	69502300	60896600	16012790	38516300	219500300	86867400	70690100	57089200	166493500	198303900
		KSAPSTGGVKKPHR	457989000	19940200	48671100	125173000	33368800	129872000	521343000	234234000	190046000	213279000	412444000	559319000
		KSAPATGGVK	809789400	297589000	138282500	71844000	469707200	1496693700	2107991000	1384141400	695393700	617079200	6679661000	10071179000
		KSAPATGGVKK	28699080	25704450	18508880	12347870	30752700	91238000	23735190	26747000	3199250	19038620	103677800	536673800
		KSAPATGGVKKPHR	4395093000	1039232000	691182000	1199281000	1314637000	3203812000	9134986000	4299357000	3899518000	3657581000	6998301000	7140821000
		KSAPATGGVKKPHR	9500482000	2971809000	2562819000	3798576000	228456900	852318800	4220414000	1839816000	1866563000	1682152000	3521837000	4597054000
		KSAPATGGVKKPHR	7469420000	2606070000	1963800000	2823270000	147326000	602620000	2793540000	1214050000	1225980000	1117130000	2418320000	3103670000
		SUM	23214597480	7685766550	6230343780	8481950470	2750651390	6530754800	19070032990	9153085800	7994717250	7393680120	20522845300	26498198700
	H3-K36-Dimethyl/28.0313	KSAPSTGGVKKPHR	145215000	38991900	69502300	60896600	16012790	38516300	219500300	86867400	70690100	57089200	166493500	198303900
		KSAPATGGVKK	216914100	61165100	74186500	60887300	52765500	608573400	93040300	92734500	44400310	43775110	532724000	2631768000
		KSAPATGGVKK	3324520000	3366030000	1284420000	1039300000	2412850000	2134970000	4900570000	5286390000	2655500000	3328820000	8058540000	5794970000
		KSAPATGGVKK	28699080	25704450	18508880	12347870	30752700	91238000	23735190	26747000	3199250	19038620	103677800	536673800
		KSAPATGGVKKPHR	17134400000	23006500	12035900	15256100	7512900	21196700	88768400	37437100	33937800	31573200	64031800	78034000
		KSAPATGGVKKPHR	8673117000	1531369100	701203900	2444901100	1554635900	4764216800	17712582000	7349478000	7417074000	6580897800	13750813000	17336747000
		KSAPATGGVKKPHR	9500482000	2971809000	2562819000	3798576000	228456900	852318800	4220414000	1839816000	1866563000	1682152000	3521837000	4597054000
		SAPATGGVKKPHR	619200000	157100700	154910500	205031800	179929900	633674000	316270000	157797000	139627700	112715500	227736000	420656000
		KSAPSTGGVKK	1933070	1062280	2272810	302987	2409830	67742700	3987910	3556740	3242060	2827090	43784300	247905000
		KSAPSTGGVKKPHR	864264000	232836700	218570900	324012600	279048500	1036672000	2864571000	1282501000	1025794000	1174941000	2285440000	3176926000
		SUM	40508744250	8409075730	5098430690	7961512357	4764374920	10249118700	30443439100	16163324740	13260028220	13033829520	28755077400	35019037700
	H3-K36-Methyl/14.0157	KSAPSTGGVKKPHR	2068580000	382135900	262890900	482887400	602949400	1902480000	4112380000	1650995000	1716449000	1464064000	3152248000	3852411000
		SAPSTGGVK	72322100	54291900	35907100	37120500	111956000	185964000	138067000	88998800	41197000	54820800	261364000	232395000
		KSAPATGGVKK	14011300	6113270	28510000	188277000	422199000	268120000	732965000	690028000	394123000	463139000	1250010000	712889000
		KSAPATGGVKKPHR	4395633000	1032881000	683668000	1196022000	1311263000	3188542000	9077943000	4270033000	3886152000	3650729000	6948267000	7120423000
		KSAPATGGVKKPHR	504223000	156944000	99586200	208995000	202065000	122308000	618912000	333705000	270862000	253149000	351717000	68566700
		KSAPATGGVKKPHR	2170091000	742412000	572426000	781300000	732120000	892179000	3284611000	1579648000	1466179000	1367216000	10792320000	11850715000
		SUM	9224860400	2374778070	1682988200	2894601900	3382552400	6559593000	17964878000	8613407800	7774962000	7253117800	22755926000	23837399700
	H3-K36-Trimethyl/42.0470	KSAPSTGGVKKPHR	472871000	25632600	47944700	123140000	33368800	135692000	523023000	231828000	191857000	211905000	416297000	559319000
		KSAPATGGVKKPHR	9518362000	2776610700	2201845900	4439030000	237154900	869931800	4226084000	1846949000	1885296000	1668167000	3514789000	4598809000
		SUM	9991233000	2802243300	2249790600	4562170000	270523700	1005623800	4749107000	2078777000	2077153000	1880072000	3931086000	5158128000
	H3-K37-Dimethyl/28.0313	AARKSAPSTGGVKKPHR	24588800	31479600	14739100	25103800	15047700	1317200	66445900	64817500	58526500	26068800	23399900	5856210
		KSAPSTGGVKKPHR	457989000	19940200	48671100	125173000	33368800	129872000	521343000	234234000	190046000	213279000	412444000	559319000
		KSAPATGGVKKPHR	1955210000	550725000	387873000	651938000	575070000	786082000	3008220000	1440880000	1358980000	1255740000	1783940000	893715000
		KSAPATGGVKKPHR	7733600000	1358430000	1110680000	2202940000	1361490000	4029230000	15306910000	6253820000	6329216000	5750946000	11823960000	14808230000
		KSAPATGGVKKPHR	7469420000	2606070000	1963800000	2823270000	147326000	602620000	2793540000	1214050000	1225980000	1117130000	2418320000	3103670000
		SAPATGGVKKPHR	422302000	128550000	131580000	161903000	123201000	409468000	198270000	94821800	91468000	79817200	140930000	253636000
		KSAPSTGGVKKPHR	868491000	243486400	233085300	342624400	295147300	1022871000	2908324000	1235253000	1043109000	1180886000	2250959000	3148286000
		SUM	18931600800	4938681200	3890428500	6332952200	2550650800	6981460200	24803052900	10537876300	10297325500	9623867000	18853952900	22772712210
	H3-K37-Methyl/14.0157	KSAPSTGGVKKPHR	2068665000	403686700	283394900	480973700	609562300	1910211000	4114101000	1653410000	1716406000	1461697000	3136813000	3994404000
	H3-K79-Dimethyl/28.0313	EIAQDFKTDLR	87169300	11577510	25344170	10687660	33091540	197587300	566315000	137916500	118992700	147917600	246348000	366072000
		LVREIAQDFKTDLR	12436100	15256500	9136500	10294300	20662900	20835700	88740300	39622900	33689700	27756500	54242600	16757200
		SUM	99605400	26834010	34480670	20981960	53754440	218423000	655055300	177539400	152682400	175674100	300590600	382829200
	H3-K79-Methyl/14.0157	EIAQDFKTDLR	624958000	113925100	58478900	226240800	199012800	1027309000	4266640000	1061603000	1003174000	1205356000	2038954000	3112550000
		LVREIAQDFKTDLR	118945800	64124890	51417970	55676400	59978800	64740800	978454000	467661000	464361000	339743400	599020000	482317400
		SUM	743903800	178049990	109896870	281917200	258991600	1092049800	5245094000	1529264000	1467535000	1545099400	2637974000	3594867400
sp|P62805|H4_HUMAN Histone H4 OS=Homo sapiens OX=9606 GN=H4C1 PE=1 SV=2
	H4-K5-Acetyl/42.0106	GKGGKGLGKGGAKRHR	13278810	43358890	4194982	11255802	10322220	101531000	1428997000	2370110000	1101127000	467111000	1292975000	369214000
		GKGGKGLGKGGAKRHR	35475940	49244240	24140270	17991133	9340554	26089257	841443000	1357936000	722940000	310359300	377906900	121989400
		SGRGKGGKGLGKGGAK	62879300	70631500	55392100	34063100	28041070	56322000	145368600	214928300	343639000	128375400	75975200	24320060
		GKGGKGLGKGGAK	83916500	49588600	5842390	7463220	45717100	158873000	240477000	274423000	88677500	52962800	310163000	652231000
		SGRGKGGKGLGKGGAKR	90283400	91207600	89851600	55815100	24390180	9536220	253612100	331585300	897768000	368928300	79186200	36634300
		GKGGKGLGKGGAKRHR	92798500	139350800	86036800	70609300	58902800	65054025	189042900	351888300	211723100	75233600	52951400	28727230
		SGRGKGGKGLGKGGAK	114860000	117378000	82887400	51051600	51199900	14731800	384602000	442616000	687036000	246371000	202043000	42955400
		GKGGKGLGKGGAK	129954200	27273600	7619920	3671208	51078800	35862450	139142000	173479200	78228700	41480140	162843800	98602400
		SGRGKGGKGLGKGGAKR	135623300	139689800	134579400	83420500	33003300	14369780	413184000	486403000	1400931000	584909000	104792300	44869600
		SGRGKGGKGLGKGGAK	137258800	161763200	140020590	80153530	125401400	58588100	238632000	387630900	776423300	256150800	125909800	39155610
		SGRGKGGKGLGKGGAKR	141232000	112200300	78921900	57399600	33162020	10096160	429424000	483242000	1036832000	404988000	145528800	75661000
		SGRGKGGKGLGKGGAKR	150452000	128238000	66006300	41055200	30616300	26607500	3192430000	3367340000	4529740000	1897390000	1528410000	517515000
		GKGGKGLGKGGAKR	154439300	25627323	11680949	20604813	44269800	42373200	3408111000	2961273000	2172869000	1579462000	732237000	222675300
		GKGGKGLGKGGAKR	210931500	130693000	70634200	40105100	18717740	16853600	1741779000	1825166000	1625896000	1096544000	268064000	113146900
		GKGGKGLGKGGAKR	221980600	178142700	63304890	59363740	103551900	91115700	2153812000	4819572000	2888005000	2530642000	5011020000	2166111000
		GKGGKGLGKGGAKR	223840600	51564200	63635090	37551640	77951700	90072500	579609000	324971200	183943400	186486700	424734500	367903700
		GKGGKGLGKGGAKR	229697700	38069600	18705600	15967130	52993400	15915040	307745000	200078200	151123100	124829300	1323690	35292500
		GKGGKGLGKGGAKR	229697700	59252500	31053600	45926600	52635100	2407311	308566000	202894100	156079400	133332300	178684100	35286900
		GKGGKGLGK	263890900	83499330	17366300	16053190	80289230	180804900	3099145000	2346058000	779110200	771740100	4657640000	7393419000
		SGRGKGGKGLGK	292466300	274251100	167106100	96106100	94945200	220067500	2400197000	2841638000	3522792000	1450100000	1646919000	392245800
		GKGGKGLGK	332760000	168385000	127344000	82652000	103284000	73874300	1327890000	1172870000	556250000	554309000	1143370000	517814000
		SGRGKGGKGLGKGGAKR	367279000	337704000	297856800	115094100	48692000	22705870	3900610000	4524890000	9884410000	3436942000	1348461000	556753000
		SGRGKGGKGLGKGGAKR	367557000	395824000	343606900	137274200	89335400	22705870	3906920000	4524970000	9884410000	3424490000	1348461000	557183000
		GKGGKGLGKGGAKR	480321000	123348700	11878254	36752100	113183700	237389000	10621620000	6676450000	3845910000	3491816000	10395460000	16685860000
		SGRGKGGKGLGKGGAK	495801000	517345000	539417000	459667000	308396000	35019430	328211000	554838000	1254355000	389874000	252850100	21556350
		SGRGKGGKGLGK	760716000	795368000	736426000	623527000	526924000	152940300	1426490000	1885412000	3468840000	1295515000	846068000	238339400
		SGRGKGGKGLGKGGAKR	932071000	652982000	661498000	582543000	375489000	165144500	1472513000	1318137000	1992094000	865094600	1483230800	1196593900
		SGRGKGGKGLGKGGAKR	960278000	886126000	735675400	685672100	365123100	156349300	3425947000	3663513000	7243180000	3008630000	1307581000	626054500
		SUM	7711740350	5848106983	4672682735	3568809106	2956956914	2103399613	48305519600	50084312500	61484332700	29174066340	35504789590	33178110250
	H4-K5-Propionyl/56.0262	SGRGKGGKGLGKGGAKR	613787	236882	265764	316762	317434	2376770	82432500	86443300	77228000	37049400	33951400	5353900
		SGRGKGGKGLGKGGAKR	1538960	3115190	3649620	1925410	568398	313590	50374100	65576000	107458000	40756000	8809600	1649590
		SGRGKGGKGLGK	9144140	3154930	1974360	793371	10287300	11665800	46969600	52924500	42507100	23973500	27759600	2669090
		SGRGKGGKGLGKGGAKR	9279070	6124230	9539380	10991050	1899911	5807728	42414500	49923100	130845800	56353900	11784870	3888864
		SUM	20575957	12631232	15429124	14026593	13073043	20163888	222190700	254866900	358038900	158132800	82305470	13561444
	H4-K8-Acetyl/42.0106	SGRGKGGKGLGKGGAKR	613787	236882	265764	316762	317434	2376770	82432500	86443300	77228000	37049400	33951400	5353900
		SGRGKGGKGLGKGGAKR	1538960	3115190	3649620	1925410	568398	313590	50374100	65576000	107458000	40756000	8809600	1649590
		GGKGLGKGGAKRHRK	3553180	3744950	917324	3717600	12192500	5632110	29194900	41220800	24465200	11483300	39321500	297894
		SGRGKGGKGLGK	9144140	3154930	1974360	793371	10287300	11665800	46969600	52924500	42507100	23973500	27759600	2669090
		GKGGKGLGKGGAKRHR	13278810	43358890	4194982	11255802	10322220	101531000	1428997000	2370110000	1101127000	467111000	1292975000	369214000
		GGKGLGKGGAKRHR	17977600	12089800	3395700	3873960	657909	813118	69380400	143029000	117857000	43130800	31195500	11296300
		GGKGLGKGGAKRHR	26402900	53221800	9470440	9085240	25821100	14352350	1192662000	1635587000	993027000	425831000	1934297000	401178000
		GKGGKGLGKGGAKRHR	35108240	17754116	18252483	8456143	16462674	8108472	849016000	1155159500	735140000	308769100	390271100	120643700
		GKGGKGLGKGGAK	83916500	49588600	5842390	7463220	45717100	158873000	240477000	274423000	88677500	52962800	310163000	652231000
		GGKGLGKGGAK	87440450	64107080	649603000	309196611	104507900	336684300	221245000	239939900	105431820	53817670	522069700	855994000
		GKGGKGLGKGGAKRHR	98214600	156999400	57759500	87346200	15756250	5329827	209299100	350501000	269755900	131304300	69526100	37526600
		GGKGLGKGGAKR	99777700	46835100	23707000	30008500	12601300	8886150	174749000	150480000	159039000	104292000	65319400	18281900
		SGRGKGGKGLGKGGAK	114860000	117378000	82887400	51051600	51199900	14731800	384602000	442616000	687036000	246371000	202043000	42955400
		GKGGKGLGKGGAK	130530700	68131100	3509140	2904124	48980000	34031150	199606700	225535100	37869596	40670200	165184800	99280300
		GGKGLGKGGAK	135000600	153365800	44182700	24829970	87509800	45921700	248889700	419274000	243859000	101377300	174182100	36997500
		SGRGKGGKGLGKGGAKR	135623300	139689800	134579400	83420500	33003300	14369780	413184000	486403000	1400931000	584909000	104792300	44869600
		SGRGKGGKGLGKGGAKR	141232000	112200300	78921900	57399600	33162020	10096160	429424000	483242000	1036832000	404988000	145528800	75661000
		SGRGKGGKGLGKGGAKR	150452000	128238000	66006300	41055200	30616300	26607500	3192430000	3367340000	4529740000	1897390000	1528410000	517515000
		GGKGLGKGGAKRHR	150866400	138527000	90197310	74323560	43021980	789374	253547500	508809900	431542000	163123300	107745300	41542710
		GKGGKGLGKGGAKR	154439300	25627323	11680949	20604813	44269800	42373200	3408111000	2961273000	2172869000	1579462000	732237000	222675300
		GGKGLGKGGAKR	162114800	517373	1441529	645626	33337800	22508180	1792169000	1779010000	1194431000	695503000	1053650000	227298400
		GKGGKGLGKGGAKR	223840600	51564200	63635090	37551640	77951700	90072500	579609000	324971200	183943400	186486700	424734500	367903700
		GKGGKGLGKGGAKR	226354000	109122200	66213900	58907400	44617300	23502770	2009408000	1685995000	1190957000	911106000	437602000	125594300
		GKGGKGLGKGGAKR	229697700	38069600	18705600	15967130	52993400	15915040	307745000	200078200	151123100	124829300	1323690	35292500
		GKGGKGLGKGGAKR	256707900	64059690	31816397	47181380	56459480	2212146	346410300	226796500	168109400	143871300	178064200	37267640
		GKGGKGLGK	263890900	83499330	17366300	16053190	80289230	180804900	3099145000	2346058000	779110200	771740100	4657640000	7393419000
		GGKGLGKGGAKR	270242000	87754500	46352200	54272800	202202700	364011000	383141000	245333800	181694700	106878600	566000000	482714000
		SGRGKGGKGLGK	292466300	274251100	167106100	96106100	94945200	220067500	2400197000	2841638000	3522792000	1450100000	1646919000	392245800
		GKGGKGLGK	329741300	142207530	89113583	97493600	106374270	72568520	1436205000	1295240000	585263200	579663700	1281796000	572309500
		GGKGLGKGGAKR	358858100	127345827	29342600	27754572	179168750	483743500	5072349000	3655424000	1984127500	1313750700	9898593000	16601904000
		SGRGKGGKGLGKGGAKR	367557000	395824000	343606900	137274200	89335400	22705870	3906920000	4524970000	9884410000	3424490000	1348461000	557183000
		GKGGKGLGKGGAKR	480321000	123348700	11878254	36752100	113183700	237389000	10621620000	6676450000	3845910000	3491816000	10395460000	16685860000
		GGKGLGK	502066100	229412600	45102110	45694540	481568600	1097675000	2689440000	2531854000	1071716000	747356400	9836910000	12432830000
		GKGGKGLGKGGAKR	737987000	178109600	63295290	58481340	116658600	60306000	8361610000	4868848000	2905725000	2533309000	5019250000	2167466000
		SUM	6291815867	3242450311	2285973515	1559163804	2356061315	3736969077	56130559800	48662553700	42011704616	23199672470	54632185590	61637120624
	H4-K12-Acetyl/42.0106	GKGGKGLGKGGAK	21945600	7691650	5557270	2304450	7898560	6048360	53092500	73855100	33160400	17744800	23850100	42970200
		SGRGKGGKGLGKGGAKR	613787	236882	265764	316762	317434	2376770	82432500	86443300	77228000	37049400	33951400	5353900
		GGKGLGKGGAKRHRK	3553180	3744950	917324	3717600	12192500	5632110	29194900	41220800	24465200	11483300	39321500	297894
		GKGGKGLGKGGAKRHR	13278810	43358890	4194982	11255802	10322220	101531000	1428997000	2370110000	1101127000	467111000	1292975000	369214000
		GGKGLGKGGAKRHR	17977600	12089800	3395700	3873960	657909	813118	69380400	143029000	117857000	43130800	31195500	11296300
		GLGKGGAKRHR	22511200	25298700	8215680	7965180	12146400	719064	94090000	154360200	151789100	81334000	81212700	60373600
		GGKGLGKGGAKRHR	26402900	53221800	9470440	9085240	25821100	14352350	1192662000	1635587000	993027000	425831000	1934297000	401178000
		GKGGKGLGKGGAKRHR	35108240	17754116	18252483	8456143	16462674	8108472	849016000	1155159500	735140000	308769100	390271100	120643700
		GKGGKGLGKGGAKRHR	35475940	49244240	24140270	17991133	9340554	26089257	841443000	1357936000	722940000	310359300	377906900	121989400
		GLGKGGAKRHRK	39718100	49272500	114921600	79196800	55686700	172211400	310773000	488892000	335206000	155343400	334825000	59629000
		GGKGLGKGGAKRHR	43407900	55711300	18359780	16100960	7916589	2207948	389385000	710133400	671788700	224110400	105423700	30883894
		SGRGKGGKGLGKGGAK	62879300	70631500	55392100	34063100	28041070	56322000	145368600	214928300	343639000	128375400	75975200	24320060
		GKGGKGLGKGGAK	83916500	49588600	5842390	7463220	45717100	158873000	240477000	274423000	88677500	52962800	310163000	652231000
		GGKGLGKGGAK	87440450	64107080	649603000	309196611	104507900	336684300	221245000	239939900	105431820	53817670	522069700	855994000
		SGRGKGGKGLGKGGAKR	90283400	91207600	89851600	55815100	24390180	9536220	253612100	331585300	897768000	368928300	79186200	36634300
		GKGGKGLGKGGAKRHR	92798500	139350800	86036800	70609300	58902800	65054025	189042900	351888300	211723100	75233600	52951400	28727230
		GGKGLGKGGAKR	100088000	47378800	23707000	30008500	13128300	11627300	169760000	146764000	156965000	101472000	61776000	18211600
		SGRGKGGKGLGKGGAK	114860000	117378000	82887400	51051600	51199900	14731800	384602000	442616000	687036000	246371000	202043000	42955400
		GGKGLGKGGAK	125559200	133451000	53555500	33788000	114982100	48714900	253911400	421630000	253800000	104252500	179216000	43058300
		GKGGKGLGKGGAK	129954200	27273600	7619920	3671208	51078800	35862450	139142000	173479200	78228700	41480140	162843800	98602400
		GKGGKGLGKGGAK	130530700	68131100	3509140	2904124	48980000	34031150	199606700	225535100	37869596	40670200	165184800	99280300
		SGRGKGGKGLGKGGAK	137258800	161763200	140020590	80153530	125401400	58588100	238632000	387630900	776423300	256150800	125909800	39155610
		SGRGKGGKGLGKGGAKR	141232000	112200300	78921900	57399600	33162020	10096160	429424000	483242000	1036832000	404988000	145528800	75661000
		SGRGKGGKGLGKGGAKR	150452000	128238000	66006300	41055200	30616300	26607500	3192430000	3367340000	4529740000	1897390000	1528410000	517515000
		GGKGLGKGGAKR	162979900	113772700	46256680	34997120	25626600	23964970	1609119000	1781418000	1535747000	856247000	312612000	134265600
		GKGGKGLGKGGAKR	221980600	178142700	63304890	59363740	103551900	91115700	2153812000	4819572000	2888005000	2530642000	5011020000	2166111000
		GKGGKGLGKGGAKR	223840600	51564200	63635090	37551640	77951700	90072500	579609000	324971200	183943400	186486700	424734500	367903700
		GKGGKGLGKGGAKR	229697700	59252500	31053600	45926600	52635100	2407311	308566000	202894100	156079400	133332300	178684100	35286900
		GKGGKGLGKGGAKR	234653900	142133200	75679440	62516800	10671340	15452831	2221388000	2253858000	1864148000	1208478000	438337700	129677900
		GKGGKGLGKGGAKR	256707900	64059690	31816397	47181380	56459480	2212146	346410300	226796500	168109400	143871300	178064200	37267640
		GGKGLGKGGAKR	270242000	87754500	46352200	54272800	202202700	364011000	383141000	245333800	181694700	106878600	566000000	482714000
		GLGKGGAKRHR	336339000	385354000	113705100	117819000	149801000	69328000	4731764000	7769860000	5664421000	2236914000	5018857000	1292191000
		GGKGLGKGGAKR	358858100	127345827	29342600	27754572	179168750	483743500	5072349000	3655424000	1984127500	1313750700	9898593000	16601904000
		SGRGKGGKGLGKGGAKR	367279000	337704000	297856800	115094100	48692000	22705870	3900610000	4524890000	9884410000	3436942000	1348461000	556753000
		GKGGKGLGKGGAKR	480321000	123348700	11878254	36752100	113183700	237389000	10621620000	6676450000	3845910000	3491816000	10395460000	16685860000
		GKGGKGLGKGGAKR	737987000	178109600	63295290	58481340	116658600	60306000	8361610000	4868848000	2905725000	2533309000	5019250000	2167466000
		GLGKGGAKR	748493000	296329000	205891000	169021000	294163000	271405000	2762720000	2164288000	1455080000	1030449000	3845310000	3734732000
		GLGKGGAK	749058000	571767000	140200300	139316900	542070900	1083408000	1629572000	2069592000	1032863000	485645100	2907057000	3492145000
		GLGKGGAKR	3378258000	1138859700	276806700	351969600	1361138000	2369379000	31060430000	22487910000	12524306000	9270592000	44029800000	49415900000
		SUM	10463942007	5383821725	3047719274	2295461815	4222845280	6393719582	87140440300	79349833900	60442431816	34819712610	97828728100	101056353828
	H4-K16-Acetyl/42.0106	GKGGKGLGKGGAK	21945600	7691650	5557270	2304450	7898560	6048360	53092500	73855100	33160400	17744800	23850100	42970200
		SGRGKGGKGLGKGGAKR	613787	236882	265764	316762	317434	2376770	82432500	86443300	77228000	37049400	33951400	5353900
		SGRGKGGKGLGKGGAKR	1538960	3115190	3649620	1925410	568398	313590	50374100	65576000	107458000	40756000	8809600	1649590
		GGKGLGKGGAKRHRK	3553180	3744950	917324	3717600	12192500	5632110	29194900	41220800	24465200	11483300	39321500	297894
		SGRGKGGKGLGKGGAKR	9279070	6124230	9539380	10991050	1899911	5807728	42414500	49923100	130845800	56353900	11784870	3888864
		GKGGKGLGKGGAKRHR	13278810	43358890	4194982	11255802	10322220	101531000	1428997000	2370110000	1101127000	467111000	1292975000	369214000
		GGKGLGKGGAKRHR	26402900	53221800	9470440	9085240	25821100	14352350	1192662000	1635587000	993027000	425831000	1934297000	401178000
		GKGGKGLGKGGAKRHR	35108240	17754116	18252483	8456143	16462674	8108472	849016000	1155159500	735140000	308769100	390271100	120643700
		GKGGKGLGKGGAKRHR	35475940	49244240	24140270	17991133	9340554	26089257	841443000	1357936000	722940000	310359300	377906900	121989400
		GLGKGGAKRHRK	39718100	49272500	114921600	79196800	55686700	172211400	310773000	488892000	335206000	155343400	334825000	59629000
		GGKGLGKGGAKRHR	42017000	50587560	14561230	25245650	17889260	2583756	200324500	306901100	267645400	116523200	77155900	17729750
		GGKGLGKGGAKRHR	43407900	55711300	18359780	16100960	7916589	2207948	389385000	710133400	671788700	224110400	105423700	30883894
		GKGGKGLGKGGAKRHR	92798500	139350800	86036800	70609300	58902800	65054025	189042900	351888300	211723100	75233600	52951400	28727230
		GKGGKGLGKGGAKRHR	98214600	156999400	57759500	87346200	15756250	5329827	209299100	350501000	269755900	131304300	69526100	37526600
		SGRGKGGKGLGKGGAKR	150452000	128238000	66006300	41055200	30616300	26607500	3192430000	3367340000	4529740000	1897390000	1528410000	517515000
		GGKGLGKGGAKRHR	150866400	138527000	90197310	74323560	43021980	789374	253547500	508809900	431542000	163123300	107745300	41542710
		GKGGKGLGKGGAKR	154439300	25627323	11680949	20604813	44269800	42373200	3408111000	2961273000	2172869000	1579462000	732237000	222675300
		GGKGLGKGGAKR	162114800	517373	1441529	645626	33337800	22508180	1792169000	1779010000	1194431000	695503000	1053650000	227298400
		GGKGLGKGGAKR	162979900	113772700	46256680	34997120	25626600	23964970	1609119000	1781418000	1535747000	856247000	312612000	134265600
		GLGKGGAKRHR	184501200	257069200	49658570	92577400	120663800	49058550	2546747000	4714799000	2992899000	1207512700	1766177800	623012100
		GKGGKGLGKGGAKR	210931500	130693000	70634200	40105100	18717740	16853600	1741779000	1825166000	1625896000	1096544000	268064000	113146900
		GKGGKGLGKGGAKR	221980600	178142700	63304890	59363740	103551900	91115700	2153812000	4819572000	2888005000	2530642000	5011020000	2166111000
		GKGGKGLGKGGAKR	226354000	109122200	66213900	58907400	44617300	23502770	2009408000	1685995000	1190957000	911106000	437602000	125594300
		GKGGKGLGKGGAKR	234653900	142133200	75679440	62516800	10671340	15452831	2221388000	2253858000	1864148000	1208478000	438337700	129677900
		GGKGLGKGGAKR	271747700	201753000	99319500	141395600	58058170	32627570	1129490000	1341922000	1072163000	638225000	247040000	99224600
		GLGKGGAKRHR	336339000	385354000	113705100	117819000	149801000	69328000	4731764000	7769860000	5664421000	2236914000	5018857000	1292191000
		GGKGLGKGGAKR	358858100	127345827	29342600	27754572	179168750	483743500	5072349000	3655424000	1984127500	1313750700	9898593000	16601904000
		SGRGKGGKGLGKGGAKR	367279000	337704000	297856800	115094100	48692000	22705870	3900610000	4524890000	9884410000	3436942000	1348461000	556753000
		SGRGKGGKGLGKGGAKR	367557000	395824000	343606900	137274200	89335400	22705870	3906920000	4524970000	9884410000	3424490000	1348461000	557183000
		GKGGKGLGKGGAKR	397117400	339564400	143739880	242398220	80393240	296669244	1354277000	1584801000	1225047000	1049323400	304464800	161758640
		GKGGKGLGKGGAKR	480321000	123348700	11878254	36752100	113183700	237389000	10621620000	6676450000	3845910000	3491816000	10395460000	16685860000
		GKGGKGLGKGGAKR	737987000	178109600	63295290	58481340	116658600	60306000	8361610000	4868848000	2905725000	2533309000	5019250000	2167466000
		SGRGKGGKGLGKGGAKR	960278000	886126000	735675400	685672100	365123100	156349300	3425947000	3663513000	7243180000	3008630000	1307581000	626054500
		GLGKGGAKR	1356053000	825795600	324091800	414115500	590789000	178730500	12691947000	14078973000	10140811000	6273775000	7363388000	2189397500
		GLGKGGAKR	3378258000	1138859700	276806700	351969600	1361138000	2369379000	31060430000	22487910000	12524306000	9270592000	44029800000	49415900000
		SUM	11334421387	6800041031	3348018435	3158365591	3868410470	4659807122	113053925500	109918928500	92482255000	51201747800	102690261170	95896213472
	H4-K20-Acetyl/42.0106	HRKVLRDNIQGITKPAIRR	17192000	11651400	8512210	8883230	3890940	2593550	99304700	122946000	81447300	31980400	50528900	10172000
		HRKVLRDNIQGITKPAIR	50968000	26189100	15543500	62315600	27683500	12292200	950859000	775141000	638887000	289492000	604531000	202662000
		KVLRDNIQGITK	126387000	47146000	29858200	41631300	78217300	283019000	9158660	15805900	14624200	372367	39111400	127746000
		KVLRDNIQGITKPAIRR	472538900	47390200	49510880	250813600	110863800	179343900	2938487000	2192544000	2103025000	869621000	2329319000	1258421000
		SUM	667085900	132376700	103424790	363643730	220655540	477248650	3997809360	3106436900	2837983500	1191465767	3023490300	1599001000
	H4-K20-Dimethyl/28.0313	HRKVLRDNIQGITK	108781000	58165200	27323500	28974100	55744400	171951000	249945000	178857000	94705100	39973000	549124000	666750000
		KVLRDNIQGITKPAIRRLAR	182853000	194426000	80069400	153630000	52646200	52662500	571142000	1033740000	1415850000	418605000	150508000	83632400
		KVLRDNIQGITK	189935000	66840790	25665560	42476180	443609900	3454687000	953072400	685628700	363782800	170755220	3255465000	9719023000
		HRKVLRDNIQGITKPAIRR	1656090000	696045000	276077000	623026000	812792000	322962000	6536960000	5975380000	4745900000	1901720000	3052650000	871059000
		HRKVLRDNIQGITKPAIR	2982620000	1370928300	533677800	1276396600	1595583500	1020594800	13562867000	12327729000	9675579000	4071469000	8459241000	2825896000
		KVLRDNIQGITKPAIRR	11090342000	4818500000	1586255600	4789022000	7570747000	8668875000	42860230000	34668620000	31052760000	13375896000	34980530000	16612560000
		KVLRDNIQGITKPAIR	13205762000	5198856600	1921351230	5323346500	9362526000	13789141000	46727194000	36899741000	32722206000	15109538000	41553076000	26511597000
		SUM	29416383000	12403761890	4450420090	12236871380	19893649000	27480873300	111461410400	91769695700	80070782900	35087956220	92000594000	57290517400
	H4-K20-Methyl/14.0157	KVLRDNIQGITKPAIRRLAR	58857000	66029400	32777700	14246800	9599400	2955560	56283500	89919400	116834000	50105500	96943100	121771000
		RHRKVLRDNIQGITKPAIRR	80290900	198506000	138222000	76741000	65707400	45979000	60165500	847070	1022330	840455	15408000	4541110
		HRKVLRDNIQGITKPAIR	113528000	115414000	187408000	61930700	49895700	32232300	782240000	655158000	537424000	248468000	558303000	185791000
		HRKVLRDNIQGITK	785981000	452479000	123239000	693108000	1190430000	1780060000	3077170000	2801280000	1526370000	1149270000	3657080000	3337990000
		KVLRDNIQGITKPAIR	1005046000	380811000	135380000	118957500	202686700	313777000	935729000	718753000	622920000	254012000	787578000	565570000
		HRKVLRDNIQGITKPAIR	1026586500	465460100	151996450	128030030	166689770	115042830	1079687300	889876500	756888400	320108300	666576900	261579900
		HRKVLRDNIQGITKPAIRR	1215301000	681500700	203878400	192750700	224791700	125031000	1484522000	1139964000	1066906000	489554500	648282800	205319600
		KVLRDNIQGITKPAIRR	3540857000	1575702100	553308700	502768500	771635500	925313100	3529143000	2709972000	2522067000	1098933300	2814586000	1408223900
		SUM	7826447400	3935902300	1526210250	1788533230	2681436170	3340390790	11004940300	9005769970	7150431730	3611292055	9244757800	6090786510
	H4-K20-Trimethyl/42.0470	KVLRDNIQGITK	10772400	12683700	2600580	2462310	26906800	60681800	43292000	31145000	13330400	5527300	160257000	554078000
		HRKVLRDNIQGITKPAIRR	19067600	15813700	26081200	14262500	14990300	4379220	429175000	366520000	344494000	136903000	214025000	65021800
		HRKVLRDNIQGITKPAIR	136859300	145544800	226192100	69274300	62656500	52742400	979947000	815735000	656276000	295797800	690382000	238506900
		KVLRDNIQGITKPAIR	420253900	331785100	275668900	158131600	303037400	307931500	2831460000	2054144000	1889823000	876830900	2723298000	1916537000
		KVLRDNIQGITKPAIRR	1958122000	1850656000	1751513000	732910000	1493541000	452159000	2446760000	1840589000	1737808000	743660000	2004833000	1102775000
		SUM	2545075200	2356483300	2282055780	977040710	1901132000	877893920	6730634000	5108133000	4641731400	2058719000	5792795000	3876918700
	H4-R23-Dimethyl/28.0313	KVLRDNIQGITK	22183800	4952310	2795870	1089410	60846000	520436000	132237000	94552700	36150400	15982200	488264000	1482700000
		HRKVLRDNIQGITKPAIR	113528000	115414000	187408000	61930700	49895700	32232300	782240000	655158000	537424000	248468000	558303000	185791000
		KVLRDNIQGITKPAIRRLAR	236647600	254287700	109399800	204289600	67305000	65541900	770510000	1392730000	1904007000	558091000	198906300	116037200
		RHRKVLRDNIQGITKPAIR	1656090000	310826000	88365700	278483000	280610000	128108000	99523400	699129000	603818000	57880300	85195300	20614900
		HRKVLRDNIQGITKPAIRR	2171438000	952202000	465441000	801734000	724011000	399341200	8147870000	6616830000	5792310000	2289381000	3876499000	1177207000
		HRKVLRDNIQGITKPAIR	2850931000	1445472000	386200500	1181843000	1518437000	972281000	12906150000	11696860000	9394690000	3930094000	8003050000	2661511000
		KVLRDNIQGITKPAIRR	10976135000	4828077000	1609787600	4812050000	7567097000	8678525000	42809520000	34609820000	31026140000	13341866000	24854125000	16630470000
		KVLRDNIQGITKPAIR	11487102000	4512574600	1673357260	4680108500	7966783000	11339293000	40035974000	31632721000	28380966000	13216375000	35028016000	22418188000
		SUM	29514055400	12423805610	4522755730	12021528210	18234984700	22135758400	105684024400	87397800700	77675505400	33658137500	73092358600	44692519100
	H4-R23-Methyl/14.0157	KVLRDNIQGITK	8079250	3813180	722261	791534	4324060	43768600	11136900	5067390	840274	354279	27098900	91953700
		HRKVLRDNIQGITKPAIRR	189054000	103524000	24241400	19424000	15082700	7273100	166351000	128566000	106268000	38205300	76715200	19248500
		HRKVLRDNIQGITKPAIR	1294281500	588022700	180575900	164279500	217957500	145361360	1369082100	1104331700	954794500	416339900	844737100	342142600
		KVLRDNIQGITKPAIRR	2486768000	1092103100	396032800	367387500	553471500	651380100	2433370000	1921101000	1785920000	766984700	1975176000	1000376300
		KVLRDNIQGITKPAIR	3701181000	1301666000	569670900	473005300	796024300	1196008000	3285079000	2441243000	2269327000	1060448000	2862004000	1868802000
		SUM	7679363750	3089128980	1171243261	1024887834	1586860060	2043791160	7265019000	5600309090	5117149774	2282332179	5785731200	3322523100
	H4-K91-Acetyl/42.0106	RKTVTAMDVVYALKRQGRTLYGFG	14856100	29696900	12871800	8360950	5461310	9185300	48659100	152562000	113014000	50898100	32239300	35606200
	H4-K91-Propionyl/56.0262	RKTVTAMDVVYALKRQGRTLYGFG	40178600	67297800	28595700	23512480	17248660	21437840	136709400	368798000	257528000	123129200	76188500	84514900
	H4-K91-Trimethyl/42.0470	TVTAMDVVYALKR	19940790	5517330	3873590	8903100	12890260	76743800	41465060	18297400	34045820	39930590	69897000	308194800
	H4-R92-Methyl/14.0157	RKTVTAMDVVYALKRQGRTLYGFG	14856100	29696900	12871800	8360950	5461310	9185300	48659100	152562000	113014000	50898100	32239300	35606200
	Protein name	Sequence (unformatted)	L_AUC_MB231_1	L_AUC_MB231_2	L_AUC_MB231_3	L_AUC_MCF10A_1	L_AUC_MCF10A_2	L_AUC_MCF10A_3	H_AUC_MB231_1	H_AUC_MB231_2	H_AUC_MB231_3	H_AUC_MCF10A_1	H_AUC_MCF10A_2	H_AUC_MCF10A_3
	H2A	AGLQFPVGR	68970090000	18297404000	5922711000	12563135000	39654770000	107828840000	101099220000	42656460000	35434981000	28915197000	94487560000	246239400000
		HLQLAIR	4166663000	616191000	190083930	656440200	1745687000	13211833000	6300453000	1738517700	1268812100	1759692000	4403627000	37273960000
														AVERAGE
	H2B	EIQTAVR	36675630000	7992240000	3304331000	7675680000	15954690000	52112900000	70157260000	24453630000	25441480000	23849570000	63777610000	150390000000
		ESYSVYVYK	10108790000	3061395000	445535200	460595800	1483619000	3471569000	27161440000	11283220000	5694773000	1428577000	8114034000	9987290000
														AVERAGE
	H3	DIQLAR	23905550000	13424620000	5259100000	12280600000	26461010000	46690000000	103614600000	90283600000	52936100000	38048700000	117495000000	129550100000
		KLPFQR	8357041000	2863725100	1098789530	3337257100	3624824900	11466822000	52604770000	28066103000	28131254000	16831159000	44574110000	38896550000
		STELLIR	20261590000	9384890000	5208867000	6921037000	11688680000	24426870000	115591100000	75286600000	63364650000	34763180000	103030200000	86125400000
														AVERAGE
	H4	ISGLIYEETR	4147925000	865765800	332878840	1091167100	1315113200	5861983000	14298957100	17677831000	5157232000	4061373100	3828642000	8751150000
		VFLENVIR	5649209000	1166075800	409537600	1311748500	2413682000	13241023000	23625970000	6908847000	4717291000	4540557000	15345696000	37216030000

## Sheet: Cancers article
Table S3B. Differential expression of H3 and H4 PTMS in MDA-MD-231 cells on the article. (Noberini, Roberta et al. Cancers, 2019, 24;11(5):723.)
Sites	Normalized_Ratio_L/H		FC Tumor/Normal	log2_FC Tumor/Normal
	Normal	Tumor
	MCF10A	MDA-MD-231
H3 K9me3	0.161368	1.56254	9.68309	3.27546692282656
H3 K4me2	0.104755	0.959679	9.16119	3.19553499923612
H3 K4ac	0.101639	0.913129	8.98402	3.16736132001373
H3 K9me2	0.132605	1.03408	7.79819	2.96314000930942
H3 K4me1	0.0995088	0.6966	7.00038	2.80743413163307
H3 K14ac	0.153472	0.713234	4.64732	2.21639752821429
H3 K9me1	0.195098	0.801979	4.11065	2.0393667710009
H3 K9ac	0.169255	0.62551	3.69567	1.88583619995882
H3 K18me1	0.478404	1.11475	2.33014	1.22041910679345
H3 K18ac	0.402257	0.928978	2.30941	1.20752536506918
H3 K23ac	0.296839	0.681613	2.29624	1.19927179521866
H4 K20me1	1.27377	2.66944	2.09571	1.06743835150714
H3 K27me2	1.07984	1.28905	1.19374	0.255492457924006
H3 K27me3	1.68837	1.92537	1.14037	0.189506602666365
H3 K36me1	1.19816	1.27489	1.06404	0.0895563224122531
H3 K36me2	1.1964	1.08924	0.910429	-0.135380909492406
H3 K79me1	1.24387	1.10114	0.885251	-0.175841185523212
H3 K27me1	1.51431	1.18186	0.780465	-0.357594649345154
H4 K20me2	0.760071	0.590421	0.776798	-0.364389048559773
H3 K79ac	1.27351	0.947589	0.74408	-0.426471093494174
H3 K79me2	1.59079	1.11685	0.702075	-0.51030374944881
H3 K36me3	2.6742	1.70926	0.639167	-0.645736263985074
H4 K16ac	0.881368	0.421933	0.478726	-1.06272896240148
H4 K8ac	0.805266	0.353296	0.438731	-1.18859076853568
H4 K12ac	1.08235	0.365308	0.337515	-1.56697799637662
H4 K5ac	0.95106	0.267826	0.281608	-1.82824090617864
H4 K20me3	1.90585	0.0396036	0.02078	-5.58866231171345
