# Supplementary material for: Quantitation of global histone post-translational modifications reveal anti-inflammatory epigenetic mechanisms of liquiritigenin based on the optimized super-SILAC strategy
Source: Front Cell Dev Biol. 2025 Mar 27;13:1566567. doi: 10.3389/fcell.2025.1566567 (PMC11982745; doi:10.3389/fcell.2025.1566567)
Supplement: Supplementary file 1 [file DataSheet1.zip › Supplementary Table S4.xlsx]

## Sheet: LIQ VS DMSO
Table S4. Quantitative information of the LIQ groups using histone standards.
Protein name	PTM	Sequence (unformatted)	L_AUC_DMSO_1	L_AUC_DMSO_2	L_AUC_DMSO_3	L_AUC_LIQ_1	L_AUC_LIQ_2	L_AUC_LIQ_3	H_AUC_DMSO_1	H_AUC_DMSO_2	H_AUC_DMSO_3	H_AUC_LIQ_1	H_AUC_LIQ_2	H_AUC_LIQ_3
sp|P0C0S5|H2AZ_HUMAN Histone H2A.Z OS=Homo sapiens OX=9606 GN=H2AZ1 PE=1 SV=2
	H2AZ-K4-Acetyl/42.0106	AGGKAGKDSGK	89582200	56403360	72887490	108284900	106279300	80138990	1239860000	804910000	1018960000	1047692000	986382000	815364200
		AGGKAGKDSGKAK	42406400	16964800	37007900	39004600	27896500	21515200	432099000	254816000	351136000	330907000	252347000	177744000
		SUM	131988600	73368160	109895390	147289500	134175800	101654190	1671959000	1059726000	1370096000	1378599000	1238729000	993108200
	H2AZ-K7-Acetyl/42.0106	AGGKAGKDSGK	89582200	56403360	72887490	108284900	106279300	80138990	1239860000	804910000	1018960000	1047692000	986382000	815364200
		AGGKAGKDSGKAK	42406400	16964800	37007900	39004600	27896500	21515200	432099000	254816000	351136000	330907000	252347000	177744000
		AGKDSGKAK	30673980	18428860	30502300	34514000	36164160	33075500	352577700	241927200	294559700	325643500	332529600	277249500
		SUM	162662580	91797020	140397690	181803500	170339960	134729690	2024536700	1301653200	1664655700	1704242500	1571258600	1270357700
	H2AZ-K11-Acetyl/42.0106	AGGKAGKDSGKAK	42406400	16964800	37007900	39004600	27896500	21515200	432099000	254816000	351136000	330907000	252347000	177744000
		AGKDSGKAK	30673980	18428860	30502300	34514000	36164160	33075500	352577700	241927200	294559700	325643500	332529600	277249500
		SUM	73080380	35393660	67510200	73518600	64060660	54590700	784676700	496743200	645695700	656550500	584876600	454993500
	H2AZ-K120-GlyGly/114.0429	SLIGKK	182201000	164003000	65957800	67078500	109088000	22699600	80919700	66992400	86660900	78761000	79699000	79467300
	H2AZ-K120-Gluratyl/114.0317	SLIGKK	49528000	34431500	34041600	33763100	29844800	22847700	74712800	105665000	98684000	121755000	109116000	101705000
	H2A-K125-Acetyl/42.0106	TESHHKAK	73516300	49152700	53057100	60447100	55878200	58397200	137964000	33012800	42805600	14679700	14339800	21519400
sp|P62807|H2B1C_HUMAN Histone H2B type 1-C/E/F/G/I OS=Homo sapiens OX=9606 GN=H2BC4 PE=1 SV=4
	H2B-K5-3-hydroxybutyryl/86.0368	PEPAKSAPAPK	35257300	36159200	38572800	43772900	66237400	20478000	33143900	20007200	23233500	45920900	44085400	27984900
	H2B-K5-Acetyl/42.0106	PEPAKSAPAPK	303238000	193203000	238989000	400341000	391062000	279454000	663152000	477802000	555955000	681230000	637310000	453470000
	H2B-K11-Acetyl/42.0106	SAPAPKK	68559500	52481400	57408200	90443200	98552400	85535300	179055000	158752000	156790000	184490000	188891000	182108000
		SAPAPKKGSK	31296200	15309600	27648300	42127100	31179300	10020600	94751600	53325300	66696800	81502300	65727300	56528700
		SAPAPKKGSKK	37824300	21140400	21887600	36301900	31699400	25138500	107253000	66695200	75521000	80176500	69998600	57324400
		SUM	137680000	88931400	106944100	168872200	161431100	120694400	381059600	278772500	299007800	346168800	324616900	295961100
	H2B-K12-Acetyl/42.0106	KGSKKAVTK	117691200	74084060	86103220	157082200	124802050	90939910	1076209500	687541700	788242400	885951600	684189100	540832000
		KGSKKAVTKAQK	40365700	25814400	33032500	45528200	35529400	26098000	115223000	69536900	83658300	100554000	84925900	59889500
		KGSKKAVTKAQK	387819100	275619100	321717200	436864000	386994900	283043400	649815000	463936000	531937000	596410000	540057000	399042800
		SAPAPKKGSK	31296200	15309600	27648300	42127100	31179300	10020600	94751600	53325300	66696800	81502300	65727300	56528700
		SAPAPKKGSKK	37824300	21140400	21887600	36301900	31699400	25138500	107253000	66695200	75521000	80176500	69998600	57324400
		SUM	614996500	411967560	490388820	717903400	610205050	435240410	2043252100	1341035100	1546055500	1744594400	1444897900	1113617400
	H2B-K15-Acetyl/42.0106	KGSKKAVTK	44258000	29802400	33769800	56698900	52315600	42507400	347570000	255348500	296253500	332980000	329617000	254088000
		KGSKKAVTK	117691200	74084060	86103220	157082200	124802050	90939910	1076209500	687541700	788242400	885951600	684189100	540832000
		KGSKKAVTKAQK	387819100	275619100	321717200	436864000	386994900	283043400	649815000	463936000	531937000	596410000	540057000	399042800
		SAPAPKKGSKK	37824300	21140400	21887600	36301900	31699400	25138500	107253000	66695200	75521000	80176500	69998600	57324400
		SUM	587592600	400645960	463477820	686947000	595811950	441629210	2180847500	1473521400	1691953900	1895518100	1623861700	1251287200
	H2B-K15-Crotonyl/68.0262	GSKKAVTK	2116450000	1685020000	1738110000	2960720000	2520230000	1902360000	2204690000	1755390000	1727200000	2560510000	2227800000	2015540000
	H2B-K16-Acetyl/42.0106	KAVTKAQK	499658700	310136500	408069000	614705800	506686300	414608200	1240165000	777132900	1037368000	1241872000	1056568000	854959400
		KGSKKAVTK	44258000	29802400	33769800	56698900	52315600	42507400	347570000	255348500	296253500	332980000	329617000	254088000
		KGSKKAVTK	117691200	74084060	86103220	157082200	124802050	90939910	1076209500	687541700	788242400	885951600	684189100	540832000
		KGSKKAVTKAQK	40365700	25814400	33032500	45528200	35529400	26098000	115223000	69536900	83658300	100554000	84925900	59889500
		KGSKKAVTKAQK	387819100	275619100	321717200	436864000	386994900	283043400	649815000	463936000	531937000	596410000	540057000	399042800
		SUM	1089792700	715456460	882691720	1310879100	1106328250	857196910	3428982500	2253496000	2737459200	3157767600	2695357000	2108811700
	H2B-K20-Acetyl/42.0106	KAVTKAQK	666910000	588570000	574746000	858274000	830320000	655735000	1306800000	1165727000	1144184000	1577576000	1573711000	1208587000
		AVTKAQK	1475913000	1170197000	1173134000	1486546000	1410557000	1277432000	3444664000	2808013000	2718307000	3251382000	3136787000	2804065000
		KAVTKAQK	499658700	310136500	408069000	614705800	506686300	414608200	1240165000	777132900	1037368000	1241872000	1056568000	854959400
		KGSKKAVTKAQK	40365700	25814400	33032500	45528200	35529400	26098000	115223000	69536900	83658300	100554000	84925900	59889500
		KGSKKAVTKAQK	387819100	275619100	321717200	436864000	386994900	283043400	649815000	463936000	531937000	596410000	540057000	399042800
		SUM	3070666500	2370337000	2510698700	3441918000	3170087600	2656916600	6756667000	5284345800	5515454300	6767794000	6392048900	5326543700
	H2B-K85-Crotonyl/68.0262	LAHYNKR	10329000	7917060	11637800	5147270	7432770	6441200	16512500	25790500	45793100	43528500	45200200	31062300
	H2B-K85-Lactyl/72.0211	LAHYNKR	38592000	21624200	9530570	2440470	4003440	18309400	395380000	273772000	236015000	92790200	148554000	134035000
	H2B-K85-Methyl/14.0157	LAHYNKR	304867000	990378000	883175000	1062860000	1451970000	974026000	32251200	21004700	19926100	28840400	21999600	16108800
	H2B-K108-Acetyl/42.0106	LLLPGELAKHAVSEGTK	3897790	45116700	36503500	50267000	45528500	30603100	10829600	22332600	19358900	25987500	19563900	14977500
	H2B-K108-Crotonyl/68.0262	LLLPGELAKHAVSEGTK	2757030	12962700	6264750	7048330	36993600	17468700	38283300	36854900	26202600	29338000	42528100	41607000
	H2B-K108-Methyl/14.0157	LLLPGELAK	274321000	300066000	236306000	260970000	234384000	191068000	266758000	296704000	257168000	243945000	189366000	186898000
sp|P84243|H33_HUMAN Histone H3.3 OS=Homo sapiens OX=9606 GN=H3-3A PE=1 SV=2		sp|P68431|H31_HUMAN Histone H3.1 OS=Homo sapiens OX=9606 GN=H3C1 PE=1 SV=2
	H3-K4-Acetyl/42.0106	TKQTAR	216500000	86302500	103960000	136598000	263002000	213102000	262604000	99579900	75465000	168550000	251411000	303800000
	H3-K4-Methyl/14.0157	TKQTARK	5002110000	4056990000	4001510000	5036660000	5203290000	3029870000	5137110000	4549620000	4316540000	5306250000	5653460000	3640990000
	H3-K9-Acetyl/42.0106	KSTGGKAPR	808574000	588830000	728307000	1741070000	1358810000	1198800000	18001800000	14185100000	18291600000	25918800000	22202400000	19949100000
	H3-K9-Methyl/14.0157	KSTGGKAPR	6344420000	5090790000	5562410000	8106910000	7440980000	7265830000	14447100000	11487280000	12567740000	15626980000	14334740000	13938340000
	H3-K9-Trimethyl/42.0470	KSTGGKAPR	4468540000	3542530000	3909370000	6747150000	5530570000	5728930000	15844270000	12555890000	13581350000	19645910000	16143870000	16534100000
	H3-K14-Acetyl/42.0106	KSTGGKAPR	4356100000	4388510000	3662600000	5725650000	5890920000	4446040000	8789340000	8746130000	8436980000	9313100000	9784470000	7229590000
		KSTGGKAPR	808574000	588830000	728307000	1741070000	1358810000	1198800000	18001800000	14185100000	18291600000	25918800000	22202400000	19949100000
		KSTGGKAPR	6344420000	5090790000	5562410000	8106910000	7440980000	7265830000	14447100000	11487280000	12567740000	15626980000	14334740000	13938340000
		KSTGGKAPR	4468540000	3542530000	3909370000	6747150000	5530570000	5728930000	15844270000	12555890000	13581350000	19645910000	16143870000	16534100000
		STGGKAPR	6511440000	4634103000	5085456000	7490737000	6422683000	6526073000	12125200000	8729710000	9653500000	11569250000	9868590000	9949970000
		SUM	22489074000	18244763000	18948143000	29811517000	26643963000	25165673000	69207710000	55704110000	62531170000	82074040000	72334070000	67601100000
	H3-K18-Acetyl/42.0106	KQLATK	3775579000	3642498000	4275708000	4710939000	5660835000	5170696000	7232710000	7149072000	8592410000	7862050000	9527100000	8520871000
	H3-K18-Methyl/14.0157	KQLATKAAR	189405200	128101600	131651700	239739700	150351600	64490810	186385900	134851700	154742600	439155000	274602000	271837000
	H3-K23-Acetyl/42.0106	KQLATKAAR	189405200	128101600	131651700	239739700	150351600	64490810	186385900	134851700	154742600	439155000	274602000	271837000
	H3-K27-Acetyl/42.0106	KSAPSTGGVK	136301000	114144000	144148000	176251000	180616000	156908000	137665000	80697900	97780900	105360000	100787000	91967800
		KSAPSTGGVKKPHR	118032000	101765000	107740000	203057000	184211000	194902000	272983000	289243000	317778000	347447000	150604000	128809000
		SUM	254333000	215909000	251888000	379308000	364827000	351810000	410648000	369940900	415558900	452807000	251391000	220776800
	H3-K27-Methyl/14.0157	KSAPATGGVKKPHR	7085330	7484190	31860800	57718300	76251800	57518600	71807600	40165400	32654150	59846300	79621100	58985200
	H3-K27-Dimethyl/28.0313	KSAPSTGGVK	1983855100	860828600	1363603700	1415615700	1181961300	1250462000	4649411000	2811904000	3391412000	4379196000	3385640000	3327784000
		KSAPSTGGVK	1310650000	988713000	1005450000	1297860000	964093000	842364000	736953000	604578000	642789000	628741000	570073000	428741000
		KSAPSTGGVKK	137835000	77360800	98496100	172748000	105987000	98761200	75477000	45446100	64087700	92796100	52108400	46956400
		KSAPSTGGVKKPHR	427874000	6079330000	1978711000	5761060000	5733430000	5239930000	222481200	3251432000	1069595000	2761242000	2660879000	2514027000
		KSAPSTGGVKKPHR	108197000	1276130000	524370000	1176350000	1096980000	1068780000	113456000	781511000	394549000	639265000	771415000	1032550000
		SUM	3968411100	9282362400	4970630800	9823633700	9082451300	8500297200	5797778200	7494871100	5562432700	8501240100	7440115400	7350058400
	H3-K27-Trimethyl/42.0470	KSAPSTGGVK	1197840000	648806000	1072810000	940258000	792190000	657072000	862710000	464114000	719605000	536219000	456114000	359137000
		KSAPSTGGVK	312792000	252762000	260548000	350065000	288113000	282409000	180577000	131961000	122415000	180219000	132612000	120790000
		KSAPSTGGVKKPHR	24966660	479441000	94442500	339439000	321098000	301964000	8736861	283307000	54568900	176607200	185416100	153515600
		KSAPSTGGVKKPHR	210360060	1198024000	311908400	921194000	882713000	863783000	28913610	743291000	153581600	445614000	458634000	397620200
		SUM	1745958720	2579033000	1739708900	2550956000	2284114000	2105228000	1080937471	1622673000	1050170500	1338659200	1232776100	1031062800
	H3-K36-Dimethyl/28.0313	KSAPSTGGVKK	137835000	77360800	98496100	172748000	105987000	98761200	75477000	45446100	64087700	92796100	52108400	46956400
		KSAPSTGGVKKPHR	24966660	479441000	94442500	339439000	321098000	301964000	8736861	283307000	54568900	176607200	185416100	153515600
		SAPSTGGVKK	34402500	12912200	26344200	39751900	26978900	27053100	789836000	865502000	958876000	219753000	736788000	232594000
		SAPSTGGVKKPHR	1631816000	1524364000	1523689000	2308243000	2055952000	1809399000	557415000	544465000	547769000	690686000	624785000	532217000
		SUM	1829020160	2094078000	1742971800	2860181900	2510015900	2237177300	1431464861	1738720100	1625301600	1179842300	1599097500	965283000
	H3-K36-Methyl/14.0157	KSAPSTGGVK	1310650000	988713000	1005450000	1297860000	964093000	842364000	736953000	604578000	642789000	628741000	570073000	428741000
		KSAPSTGGVK	312792000	252762000	260548000	350065000	288113000	282409000	180577000	131961000	122415000	180219000	132612000	120790000
		KSAPSTGGVKKPHR	108197000	1276130000	524370000	1176350000	1096980000	1068780000	113456000	781511000	394549000	639265000	771415000	1032550000
		SAPSTGGVK	17467400000	17681600000	18349400000	22812100000	24269500000	20926400000	1023440000	988982000	1041560000	1219950000	1219630000	1062980000
		SUM	19199039000	20199205000	20139768000	25636375000	26618686000	23119953000	2054426000	2507032000	2201313000	2668175000	2693730000	2645061000
	H3-K36-Trimethyl/42.0470	SAPSTGGVKKPHR	357287000	361738000	332418000	561837000	499574000	433846000	84821400	78165200	94546000	122718000	98642400	84856200
	H3-K37-Methyl/14.0157	KSAPATGGVKKPHR	7085330	7484190	31860800	57718300	76251800	57518600	71807600	40165400	32654150	59846300	79621100	58985200
	H3-K37-Dimethyl/28.0313	KSAPSTGGVKKPHR	118032000	101765000	107740000	203057000	184211000	194902000	272983000	289243000	317778000	347447000	150604000	128809000
		KSAPSTGGVKKPHR	427874000	6079330000	1978711000	5761060000	5733430000	5239930000	222481200	3251432000	1069595000	2761242000	2660879000	2514027000
		KSAPSTGGVKKPHR	210360060	1198024000	311908400	921194000	882713000	863783000	28913610	743291000	153581600	445614000	458634000	397620200
		SAPSTGGVKKPHR	1046450000	947449000	961687000	1498090000	1310360000	1145570000	346279000	329359000	341498000	441294000	394291000	341388000
		SUM	2167088390	8695790190	3724325200	9002956300	8686539800	7935549600	1027285810	4731655600	2009652750	4178161300	3842671500	3525685600
sp|P62805|H4_HUMAN Histone H4 OS=Homo sapiens OX=9606 GN=H4C1 PE=1 SV=2
	H4-K5-Acetyl/42.0106	GKGGKGLGK	1153110400	861470900	875938000	1410477800	1228192600	978017400	21430600000	16010100000	16688852000	18183339000	15711689000	12737925000
		GKGGKGLGKGGAK	82843300	71410200	6465970	4907630	23048500	2438260	21519000	27157500	33362800	15636100	76967300	32529500
		GKGGKGLGKGGAK	278963000	217534000	233977000	339953000	305547000	267618000	1598920000	1234780000	1344950000	1416170000	1322570000	1127700000
		GKGGKGLGKGGAKR	21193900	7458500	7653220	3112470	32775800	14806700	237474000	488753000	430495000	217051000	909252000	369587000
		GKGGKGLGKGGAKR	748258000	579507000	601401000	1071007000	1094661000	854425000	35846170000	28122940000	29671770000	32068680000	32668720000	26313280000
		GKGGKGLGKGGAKR	0	1225460	0	0	0	3891900	50505000	39223400	41319800	38690600	44759600	32765100
		SUM	2284368600	1738606060	1725435190	2829457900	2684224900	2121197260	59185188000	45922953900	48210749600	51939566700	50733957900	40613786600
	H4-K8-Acetyl/42.0106	GGKGLGK	4709938000	3623961000	3996518000	5072145000	5614123000	4995537000	24631360000	19482210000	21758430000	21211460000	23385730000	20793330000
		GGKGLGKGGAK	626487600	437959100	515727500	757776800	680636000	567693200	2723118000	1910049000	2214642000	2483487000	2247543000	1872341000
		GGKGLGKGGAKR	1016250500	787091200	818420800	1527298000	1489208800	1262263100	30478069000	24670179000	25027828000	28945385000	27487899000	23473117000
		GKGGKGLGK	5674470	16000520	10293694	11816814	48234100	10521320	70109870	131520700	119523100	62627910	299513700	166215000
		GKGGKGLGK	1153110400	861470900	875938000	1410477800	1228192600	978017400	21430600000	16010100000	16688852000	18183339000	15711689000	12737925000
		GKGGKGLGKGGAK	94781190	82560410	8138450	84450550	32866930	11961180	30657890	43470200	47336400	35931860	109449900	45722500
		GKGGKGLGKGGAK	278963000	217534000	233977000	339953000	305547000	267618000	1598920000	1234780000	1344950000	1416170000	1322570000	1127700000
		GKGGKGLGKGGAKR	20775800	8313890	8979260	4307880	44191800	18386420	306658600	492984000	558952000	272848600	1172296000	468400800
		GKGGKGLGKGGAKR	748258000	579507000	601401000	1071007000	1094661000	854425000	35846170000	28122940000	29671770000	32068680000	32668720000	26313280000
		SUM	8654238960	6614398020	7069393704	10279232844	10537661230	8966422620	117115663360	92098232900	97432283500	104679929370	104405410600	86998031300
	H4-K8-Lactyl/72.0211	GGKGLGK	69517500	49218900	55302100	70220300	76154700	65761300	48487800	36517900	45636400	46529400	50699000	43245500
		GKGGKGLGKGGAKR	0	1225460	0	0	0	3891900	50505000	39223400	41319800	38690600	44759600	32765100
		SUM	69517500	50444360	55302100	70220300	76154700	69653200	98992800	75741300	86956200	85220000	95458600	76010600
	H4-K12-Acetyl/42.0106	GGKGLGKGGAK	626487600	437959100	515727500	757776800	680636000	567693200	2723118000	1910049000	2214642000	2483487000	2247543000	1872341000
		GGKGLGKGGAKR	1016250500	787091200	818420800	1527298000	1489208800	1262263100	30478069000	24670179000	25027828000	28945385000	27487899000	23473117000
		GKGGKGLGKGGAK	82843300	71410200	6465970	4907630	23048500	2438260	21519000	27157500	33362800	15636100	76967300	32529500
		GKGGKGLGKGGAK	94781190	82560410	8138450	84450550	32866930	11961180	30657890	43470200	47336400	35931860	109449900	45722500
		GKGGKGLGKGGAK	278963000	217534000	233977000	339953000	305547000	267618000	1598920000	1234780000	1344950000	1416170000	1322570000	1127700000
		GKGGKGLGKGGAKR	21193900	7458500	7653220	3112470	32775800	14806700	237474000	488753000	430495000	217051000	909252000	369587000
		GKGGKGLGKGGAKR	20775800	8313890	8979260	4307880	44191800	18386420	306658600	492984000	558952000	272848600	1172296000	468400800
		GKGGKGLGKGGAKR	748258000	579507000	601401000	1071007000	1094661000	854425000	35846170000	28122940000	29671770000	32068680000	32668720000	26313280000
		GKGGKGLGKGGAKR	0	1225460	0	0	0	3891900	50505000	39223400	41319800	38690600	44759600	32765100
		GLGKGGAK	6821790000	5404270000	5692580000	6667150000	7440610000	7130330000	8978530000	6599720000	8013290000	8591760000	8211220000	7827080000
		GLGKGGAKR	5993153000	4667368000	5099988000	8005208000	7516133000	6347903000	94977300000	74522050000	81863110000	84517520000	77758780000	67454760000
		GLGKGGAKR	12379900	8167960	7551940	12859300	10596300	8442090	63160100	46297900	54464000	60879900	60117800	43641300
		SUM	15716876190	12272865720	13000883140	18478030630	18670275130	16490158850	175312081590	138197604000	149301520000	158664040060	152069574600	129060924200
	H4-K12-Lactyl/72.0211	GLGKGGAKR	234554000	51166500	62431300	85559300	135092000	69160600	137609000	87335100	105465000	105110000	107453000	80861200
	H4-K12-Propionyl/56.0262	GLGKGGAKR	6325270	4308830	5524670	5885630	7141850	8467030	61877200	43733900	53259300	55120300	55599900	42420900
	H4-K16-Acetyl/42.0106	GGKGLGKGGAKR	1016250500	787091200	818420800	1527298000	1489208800	1262263100	30478069000	24670179000	25027828000	28945385000	27487899000	23473117000
		GKGGKGLGKGGAKR	21193900	7458500	7653220	3112470	32775800	14806700	237474000	488753000	430495000	217051000	909252000	369587000
		GKGGKGLGKGGAKR	20775800	8313890	8979260	4307880	44191800	18386420	306658600	492984000	558952000	272848600	1172296000	468400800
		GKGGKGLGKGGAKR	748258000	579507000	601401000	1071007000	1094661000	854425000	35846170000	28122940000	29671770000	32068680000	32668720000	26313280000
		GKGGKGLGKGGAKR	0	1225460	0	0	0	3891900	50505000	39223400	41319800	38690600	44759600	32765100
		GLGKGGAKR	5993153000	4667368000	5099988000	8005208000	7516133000	6347903000	94977300000	74522050000	81863110000	84517520000	77758780000	67454760000
		GLGKGGAKR	234554000	51166500	62431300	85559300	135092000	69160600	137609000	87335100	105465000	105110000	107453000	80861200
		GLGKGGAKR	6325270	4308830	5524670	5885630	7141850	8467030	61877200	43733900	53259300	55120300	55599900	42420900
		SUM	8040510470	6106439380	6604398250	10702378280	10319204250	8579303750	162095662800	128467198400	137752199100	146220405500	140204759500	118235192000
	H4-K16-Propionyl/56.0262	GLGKGGAKR	12379900	8167960	7551940	12859300	10596300	8442090	63160100	46297900	54464000	60879900	60117800	43641300
	H4-R55-Methyl/14.0157	ISGLIYEETR	279023000	271233000	265917000	352018000	324754000	251406000	224696000	238553000	228412000	284107000	275819000	216500000
	H4-R67-Methyl/14.0157	VFLENVIR	70581000	131187000	108890000	110355000	158225000	114656000	86729500	160448000	140896000	121415000	173447000	131342000
	H4-K77-Methyl/14.0157	DAVTYTEHAK	109985300	85625300	93530400	107970500	101874300	88012200	136894100	112337400	117523800	130013700	119532900	90288000
	Protein name	Sequence (unformatted)	L_AUC_DMSO_1	L_AUC_DMSO_2	L_AUC_DMSO_3	L_AUC_LIQ_1	L_AUC_LIQ_2	L_AUC_LIQ_3	H_AUC_DMSO_1	H_AUC_DMSO_2	H_AUC_DMSO_3	H_AUC_LIQ_1	H_AUC_LIQ_2	H_AUC_LIQ_3
	H2A	AGLQFPVGR	211670280000	189530460000	189016750000	231869220000	224603100000	165792970000	222631600000	198363470000	198873330000	217930930000	209325140000	156757620000
		HLQLAIR	39856170000	150956450000	132639260000	158241330000	178933000000	138533300000	56773840000	216776540000	189354510000	202944610000	227911400000	178965990000
														AVERAGE
	H2B	EIQTAVR	154323200000	123999600000	139521300000	163989600000	194306700000	153292800000	192174800000	154567200000	174213200000	186189600000	223366200000	176923800000
		ESYSVYVYK	47571910000	59502310000	57487750000	71087170000	78678520000	55175790000	65580460000	82200680000	79535320000	89114500000	98595700000	69560670000
														AVERAGE
	H3	DIQLAR	204498600000	174677000000	186453900000	192713400000	201810700000	168279900000	295873900000	251190900000	266985600000	249496400000	259228800000	215615500000
		KLPFQR	33998093000	53077980000	39926359000	77535090000	87804810000	63463650000	43241230000	67698660000	50826170000	88944100000	100563850000	72385250000
		STELLIR	242664800000	227407100000	228337900000	282939400000	269389500000	240791000000	354307700000	332239700000	331422900000	369063300000	349171900000	316478900000
														AVERAGE
	H4	ISGLIYEETR	249493816000	260203489000	253507327000	302386182000	313795570000	252640331000	297505701400	312047040000	304087820000	318679530100	333961342900	275803184300
		VFLENVIR	204923600000	323128200000	289415700000	343175200000	393791600000	292845700000	253079400000	401242100000	356925600000	377241100000	436382500000	331412200000
