# Supplementary material for: Quantitation of global histone post-translational modifications reveal anti-inflammatory epigenetic mechanisms of liquiritigenin based on the optimized super-SILAC strategy
Source: Front Cell Dev Biol. 2025 Mar 27;13:1566567. doi: 10.3389/fcell.2025.1566567 (PMC11982745; doi:10.3389/fcell.2025.1566567)
Supplement: Supplementary file 1 [file DataSheet1.zip › supplementary Table S5.xlsx]

## Sheet: All genes
Table S5A.The list of identified genes in transcriptome data (LIQ and DMSO Groups )
gene_id	BaseMean_DESeq2	BaseMean_control_DMSO	BaseMean_case_LIQ	FoldChange	log2FoldChange	p-value	q-value	Regulation	FPKM_LIQ1	FPKM_LIQ2	FPKM_LIQ3	FPKM_DMSO1	FPKM_DMSO2	FPKM_DMSO3	gene_Dbxref	description	coding_type	pathway	pathway_description	GO_ID	GO_term	wiki_ID	wiki_term	Reactome_ID	Reactome_term	TF_family
A1BG	204.267	218.114	190.421	0.873825	-0.194584	0.22455	0.523609	Down	1.50223	1.5144	1.32556	1.84014	1.66123	1.55779	1	alpha-1-B glycoprotein	protein_coding			GO:0003674,GO:0005576,GO:0005615,GO:0005886,GO:0008150,GO:0031093,GO:0034774,GO:0062023,GO:0070062,GO:0072562,GO:1904813	molecular_function|extracellular region|extracellular space|plasma membrane|biological_process|platelet alpha granule lumen|secretory granule lumen|collagen-containing extracellular matrix|extracellular exosome|blood microparticle|ficolin-1-rich granule lumen			R-HSA-109582,R-HSA-114608,R-HSA-168249,R-HSA-168256,R-HSA-6798695,R-HSA-76002,R-HSA-76005	Hemostasis|Platelet degranulation |Innate Immune System|Immune System|Neutrophil degranulation|Platelet activation, signaling and aggregation|Response to elevated platelet cytosolic Ca2+
A1BG-AS1	405.83	453.937	357.723	0.788579	-0.342673	0.00317589	0.0333911	Down	4.26296	4.63231	4.05635	5.78163	5.34573	5.59414	503538	A1BG antisense RNA 1	non_coding
A2M	47349.6	46714.6	47984.7	1.02719	0.0387096	0.360295	0.659571	Up	234.393	237.051	235.066	232.971	239.918	226.792	2	alpha-2-macroglobulin	protein_coding	hsa04610	Complement and coagulation cascades	GO:0001553,GO:0001869,GO:0002020,GO:0002438,GO:0004866,GO:0004867,GO:0005102,GO:0005515,GO:0005576,GO:0005615,GO:0006953,GO:0007584,GO:0010037,GO:0019838,GO:0019899,GO:0019959,GO:0019966,GO:0031093,GO:0034695,GO:0042802,GO:0043120,GO:0048306,GO:0048403,GO:0048406,GO:0048863,GO:0051384,GO:0062023,GO:0070062,GO:0072562,GO:1990402	luteinization|negative regulation of complement activation, lectin pathway|protease binding|acute inflammatory response to antigenic stimulus|endopeptidase inhibitor activity|serine-type endopeptidase inhibitor activity|signaling receptor binding|protein binding|extracellular region|extracellular space|acute-phase response|response to nutrient|response to carbon dioxide|growth factor binding|enzy…			R-HSA-109582,R-HSA-114608,R-HSA-140837,R-HSA-140877,R-HSA-1474228,R-HSA-1474244,R-HSA-174824,R-HSA-382551,R-HSA-76002,R-HSA-76005,R-HSA-8963896,R-HSA-8963898	Hemostasis|Platelet degranulation |Intrinsic Pathway of Fibrin Clot Formation|Formation of Fibrin Clot (Clotting Cascade)|Degradation of the extracellular matrix|Extracellular matrix organization|Plasma lipoprotein assembly, remodeling, and clearance|Transport of small molecules|Platelet activation, signaling and aggregation|Response to elevated platelet cytosolic Ca2+|HDL assembly|Plasma lipopro…
A2M-AS1	2.3122	1.91796	2.70644	1.41156	0.497291	0.735334	0.895735	Up	0.0234992	0.0436634	0.023626	0.0229306	0	0.0428154	144571	A2M antisense RNA 1	non_coding
A4GALT	544.701	575.843	513.56	0.891409	-0.165841	0.15104	0.431313	Down	3.74983	3.28981	3.88249	4.02281	4.64273	3.78961	53947	alpha 1%2C4-galactosyltransferase (P blood group)	protein_coding	hsa00601,hsa00603	Glycosphingolipid biosynthesis - lacto and neolacto series|Glycosphingolipid biosynthesis - globo and isoglobo series	GO:0000139,GO:0001576,GO:0006493,GO:0006688,GO:0007009,GO:0008375,GO:0008378,GO:0015643,GO:0016020,GO:0050512	Golgi membrane|globoside biosynthetic process|protein O-linked glycosylation|glycosphingolipid biosynthetic process|plasma membrane organization|acetylglucosaminyltransferase activity|galactosyltransferase activity|toxic substance binding|membrane|lactosylceramide 4-alpha-galactosyltransferase activity	WP5194,WP5292	Synthesis of ceramides and 1-deoxyceramides|Glycosphingolipid metabolism
AAAS	1350.33	1428.02	1272.65	0.89137	-0.165904	0.0516784	0.231453	Down	19.3859	17.4976	15.8552	20.8297	20.6631	18.6923	8086	aladin WD repeat nucleoporin	protein_coding	hsa03013	Nucleocytoplasmic transport	GO:0000922,GO:0001578,GO:0003674,GO:0005515,GO:0005634,GO:0005635,GO:0005643,GO:0005654,GO:0005813,GO:0005829,GO:0006913,GO:0007612,GO:0009566,GO:0015031,GO:0016020,GO:0031965,GO:0046822,GO:0051028,GO:0072686,GO:0090307	spindle pole|microtubule bundle formation|molecular_function|protein binding|nucleus|nuclear envelope|nuclear pore|nucleoplasm|centrosome|cytosol|nucleocytoplasmic transport|learning|fertilization|protein transport|membrane|nuclear membrane|regulation of nucleocytoplasmic transport|mRNA transport|mitotic spindle|mitotic spindle assembly	WP3998	Prader-Willi and Angelman syndrome	R-HSA-1169408,R-HSA-1169410,R-HSA-1280215,R-HSA-1430728,R-HSA-159227,R-HSA-159230,R-HSA-159231,R-HSA-159234,R-HSA-159236,R-HSA-162582,R-HSA-162587,R-HSA-162599,R-HSA-162906,R-HSA-162906,R-HSA-162909,R-HSA-162909,R-HSA-1640170,R-HSA-1643685,R-HSA-1643685,R-HSA-165054,R-HSA-168255,R-HSA-168256,R-HSA-168271,R-HSA-168273,R-HSA-168274,R-HSA-168276,R-HSA-168325,R-HSA-168333,R-HSA-170822,R-HSA-176033,R-…	ISG15 antiviral mechanism|Antiviral mechanism by IFN-stimulated genes|Cytokine Signaling in Immune system|Metabolism|Transport of the SLBP independent Mature mRNA|Transport of the SLBP Dependant Mature mRNA|Transport of Mature mRNA Derived from an Intronless Transcript|Transport of Mature mRNAs Derived from Intronless Transcripts|Transport of Mature mRNA derived from an Intron-Containing Transcri…
AACS	587.731	609.278	566.184	0.92909	-0.106109	0.282564	0.589175	Down	4.59418	4.25317	4.19685	4.6327	4.92391	4.72223	65985	acetoacetyl-CoA synthetase	protein_coding	hsa00650,hsa00280	Butanoate metabolism|Valine, leucine and isoleucine degradation	GO:0005515,GO:0005524,GO:0005829,GO:0006631,GO:0030729,GO:0032024,GO:0046951	protein binding|ATP binding|cytosol|fatty acid metabolic process|acetoacetate-CoA ligase activity|positive regulation of insulin secretion|ketone body biosynthetic process			R-HSA-1430728,R-HSA-556833,R-HSA-74182,R-HSA-77111	Metabolism|Metabolism of lipids|Ketone body metabolism|Synthesis of Ketone Bodies
AADAT	56.3401	64.1004	48.5798	0.759335	-0.397192	0.206798	0.502383	Down	0.361043	0.536677	0.353917	0.590114	0.425344	0.666041	51166	aminoadipate aminotransferase	protein_coding	hsa00310,hsa00380	Lysine degradation|Tryptophan metabolism	GO:0005759,GO:0006103,GO:0006536,GO:0009058,GO:0016212,GO:0030170,GO:0033512,GO:0042803,GO:0047315,GO:0047536,GO:0047958,GO:0050094,GO:0070189,GO:0097052,GO:1901605	mitochondrial matrix|2-oxoglutarate metabolic process|glutamate metabolic process|biosynthetic process|kynurenine-oxoglutarate transaminase activity|pyridoxal phosphate binding|L-lysine catabolic process to acetyl-CoA via saccharopine|protein homodimerization activity|kynurenine-glyoxylate transaminase activity|2-aminoadipate transaminase activity|glycine:2-oxoglutarate aminotransferase activity|…	WP465,WP5044,WP5355,WP4210,WP5414	Tryptophan metabolism|Kynurenine pathway and links to cell senescence|Metabolic Epileptic Disorders|Tryptophan catabolism leading to NAD+ production|IDO metabolic pathway	R-HSA-1430728,R-HSA-71064,R-HSA-71240,R-HSA-71291	Metabolism|Lysine catabolism|Tryptophan catabolism|Metabolism of amino acids and derivatives
AAGAB	2347.56	2410.52	2284.6	0.947752	-0.0774192	0.208551	0.504592	Down	15.583	16.1302	15.821	16.3657	17.7069	16.9462	79719	alpha and gamma adaptin binding protein	protein_coding			GO:0005515,GO:0005737,GO:0005829,GO:0015031,GO:0016607	protein binding|cytoplasm|cytosol|protein transport|nuclear speck
AAK1	3348.46	3281.2	3415.73	1.04101	0.0579837	0.361727	0.661013	Up	3.79234	4.25303	4.40225	4.01841	4.03758	4.11109	22848	AP2 associated kinase 1	protein_coding			GO:0004674,GO:0005112,GO:0005515,GO:0005524,GO:0005829,GO:0005886,GO:0005905,GO:0006468,GO:0030136,GO:0031252,GO:0032880,GO:0035612,GO:0043195,GO:0043231,GO:0045747,GO:0050821,GO:0061024,GO:0106310,GO:0140238,GO:2000369	protein serine/threonine kinase activity|Notch binding|protein binding|ATP binding|cytosol|plasma membrane|clathrin-coated pit|protein phosphorylation|clathrin-coated vesicle|cell leading edge|regulation of protein localization|AP-2 adaptor complex binding|terminal bouton|intracellular membrane-bounded organelle|positive regulation of Notch signaling pathway|protein stabilization|membrane organiz…	WP5323	Fatty Acids and Lipoproteins Transport in Hepatocytes	R-HSA-199991,R-HSA-5653656,R-HSA-8856825,R-HSA-8856828	Membrane Trafficking|Vesicle-mediated transport|Cargo recognition for clathrin-mediated endocytosis|Clathrin-mediated endocytosis
AAMDC	159.555	157.761	161.348	1.02221	0.0316932	0.87028	0.951467	Up	0.497023	0.63348	0.759882	0.585202	0.630043	0.666082	28971	adipogenesis associated Mth938 domain containing	protein_coding			GO:0005515,GO:0005737,GO:0045600	protein binding|cytoplasm|positive regulation of fat cell differentiation
AAMP	3347.17	3339.41	3354.94	1.00461	0.00663586	0.902287	0.967211	Up	41.8233	43.426	43.77	42.771	43.6885	44.2034	14	angio associated migratory cell protein	protein_coding			GO:0001525,GO:0005515,GO:0005829,GO:0005886,GO:0008201,GO:0009986,GO:0010595,GO:0014909,GO:0015630,GO:0030154,GO:0045171	angiogenesis|protein binding|cytosol|plasma membrane|heparin binding|cell surface|positive regulation of endothelial cell migration|smooth muscle cell migration|microtubule cytoskeleton|cell differentiation|intercellular bridge	WP1433	Nucleotide-binding oligomerization domain (NOD) pathway	R-HSA-109582,R-HSA-162582,R-HSA-168249,R-HSA-168256,R-HSA-168638,R-HSA-168643,R-HSA-177929,R-HSA-194138,R-HSA-392518,R-HSA-428930,R-HSA-76002,R-HSA-9006934	Hemostasis|Signal Transduction|Innate Immune System|Immune System|NOD1/2 Signaling Pathway|Nucleotide-binding domain, leucine rich repeat containing receptor (NLR) signaling pathways|Signaling by EGFR|Signaling by VEGF|Signal amplification|Thromboxane signalling through TP receptor|Platelet activation, signaling and aggregation|Signaling by Receptor Tyrosine Kinases
AANAT	10.3818	10.3625	10.4011	1.00155	0.00223868	0.997512	0.999222	Up	0.0966681	0.0249468	0.037796	0.0628859	0.0545851	0.0440321	15	aralkylamine N-acetyltransferase	protein_coding	hsa00380	Tryptophan metabolism	GO:0004059,GO:0004060,GO:0005515,GO:0005737,GO:0005829,GO:0006474,GO:0007623,GO:0009416,GO:0009648,GO:0010043,GO:0030187,GO:0032868,GO:0034097,GO:0034695,GO:0046219,GO:0046688,GO:0048471,GO:0051412,GO:0051592,GO:0071320,GO:0071889	aralkylamine N-acetyltransferase activity|arylamine N-acetyltransferase activity|protein binding|cytoplasm|cytosol|N-terminal protein amino acid acetylation|circadian rhythm|response to light stimulus|photoperiodism|response to zinc ion|melatonin biosynthetic process|response to insulin|response to cytokine|response to prostaglandin E|indolalkylamine biosynthetic process|response to copper ion|pe…	WP465,WP4156,WP3594,WP3298,WP550	Tryptophan metabolism|Biosynthesis and regeneration of tetrahydrobiopterin and catabolism of phenylalanine|Circadian rhythm genes|Melatonin metabolism and effects|Biogenic amine synthesis	R-HSA-1430728,R-HSA-209776,R-HSA-209931,R-HSA-71291	Metabolism|Metabolism of amine-derived hormones|Serotonin and melatonin biosynthesis|Metabolism of amino acids and derivatives
AAR2	1492.45	1641.84	1343.06	0.818065	-0.289713	0.00218093	0.0251937	Down	12.569	10.8048	9.04813	13.3048	13.6222	13.3843	25980	AAR2 splicing factor	protein_coding			GO:0000244,GO:0005515,GO:0005681,GO:0005682	spliceosomal tri-snRNP complex assembly|protein binding|spliceosomal complex|U5 snRNP	WP4352	Ciliary landscape
AARD	64.7548	67.8998	61.6099	0.906919	-0.140955	0.611667	0.830587	Down	0.566197	0.712317	0.79458	0.71364	0.762948	0.848926	441376	alanine and arginine rich domain containing protein	protein_coding			GO:0005515	protein binding
AARS1	8434.55	6305.69	10563.4	1.67521	0.744343	0.0230305	0.136798	Up	52.1061	72.1929	112.506	48.3747	48.1168	47.4327	16	alanyl-tRNA synthetase 1	protein_coding	hsa00970	Aminoacyl-tRNA biosynthesis	GO:0000049,GO:0002161,GO:0002196,GO:0004813,GO:0005524,GO:0005737,GO:0005739,GO:0005829,GO:0006400,GO:0006418,GO:0006419,GO:0008033,GO:0008270,GO:0016020,GO:0016597,GO:0021680,GO:0043524,GO:0050885,GO:0051402,GO:0070062,GO:0106074,GO:0140018	tRNA binding|aminoacyl-tRNA editing activity|Ser-tRNA(Ala) hydrolase activity|alanine-tRNA ligase activity|ATP binding|cytoplasm|mitochondrion|cytosol|tRNA modification|tRNA aminoacylation for protein translation|alanyl-tRNA aminoacylation|tRNA processing|zinc ion binding|membrane|amino acid binding|cerebellar Purkinje cell layer development|negative regulation of neuron apoptotic process|neuromu…	WP4754	IL-18 signaling pathway	R-HSA-379716,R-HSA-379724,R-HSA-392499,R-HSA-72766	Cytosolic tRNA aminoacylation|tRNA Aminoacylation|Metabolism of proteins|Translation
AARS2	1848.86	1881.81	1815.9	0.965377	-0.0508356	0.496859	0.76132	Down	9.07267	9.24899	8.12122	10.0282	9.04792	8.79975	57505	alanyl-tRNA synthetase 2%2C mitochondrial	protein_coding	hsa00970	Aminoacyl-tRNA biosynthesis	GO:0000049,GO:0002161,GO:0004813,GO:0005515,GO:0005524,GO:0005739,GO:0006419,GO:0008270,GO:0070143,GO:0106074	tRNA binding|aminoacyl-tRNA editing activity|alanine-tRNA ligase activity|protein binding|ATP binding|mitochondrion|alanyl-tRNA aminoacylation|zinc ion binding|mitochondrial alanyl-tRNA aminoacylation|aminoacyl-tRNA metabolism involved in translational fidelity	WP5316	Primary ovarian insufficiency	R-HSA-379724,R-HSA-379726,R-HSA-392499,R-HSA-72766	tRNA Aminoacylation|Mitochondrial tRNA aminoacylation|Metabolism of proteins|Translation
AASDH	534.92	552.552	517.288	0.936225	-0.0950731	0.365184	0.662953	Down	2.07784	1.94548	1.96665	2.32457	1.98742	2.19976	132949	aminoadipate-semialdehyde dehydrogenase	protein_coding			GO:0005524,GO:0006631,GO:0016878,GO:0019482,GO:0043041	ATP binding|fatty acid metabolic process|acid-thiol ligase activity|beta-alanine metabolic process|amino acid activation for nonribosomal peptide biosynthetic process
AASDHPPT	1488.51	1430.02	1547.01	1.0816	0.11317	0.169516	0.456615	Up	7.93484	8.83943	9.73503	8.04762	8.13099	8.76079	60496	aminoadipate-semialdehyde dehydrogenase-phosphopantetheinyl transferase	protein_coding	hsa00770	Pantothenate and CoA biosynthesis	GO:0000287,GO:0005515,GO:0005829,GO:0008897,GO:0009258,GO:0015939,GO:0019878,GO:0051604,GO:0070062	magnesium ion binding|protein binding|cytosol|holo-[acyl-carrier-protein] synthase activity|10-formyltetrahydrofolate catabolic process|pantothenate metabolic process|lysine biosynthetic process via aminoadipic acid|protein maturation|extracellular exosome			R-HSA-1430728,R-HSA-196849,R-HSA-196854,R-HSA-199220	Metabolism|Metabolism of water-soluble vitamins and cofactors|Metabolism of vitamins and cofactors|Vitamin B5 (pantothenate) metabolism
AASS	10.7285	15.9173	5.53977	0.345731	-1.53228	0.0415241	0.201068	Down	0.0415755	0.0128751	0.0185777	0.0360618	0.0640261	0.113625	10157	aminoadipate-semialdehyde synthase	protein_coding	hsa00310	Lysine degradation	GO:0000122,GO:0003714,GO:0004753,GO:0004754,GO:0005634,GO:0005737,GO:0005739,GO:0005759,GO:0005829,GO:0006554,GO:0019878,GO:0033512,GO:0042393,GO:0043231,GO:0047130,GO:0047131	negative regulation of transcription by RNA polymerase II|transcription corepressor activity|saccharopine dehydrogenase activity|saccharopine dehydrogenase (NAD+, L-lysine-forming) activity|nucleus|cytoplasm|mitochondrion|mitochondrial matrix|cytosol|lysine catabolic process|lysine biosynthetic process via aminoadipic acid|L-lysine catabolic process to acetyl-CoA via saccharopine|histone binding|…	WP5355	Metabolic Epileptic Disorders	R-HSA-1430728,R-HSA-71064,R-HSA-71291	Metabolism|Lysine catabolism|Metabolism of amino acids and derivatives
AATBC	11.7988	14.3155	9.28205	0.648873	-0.623993	0.336022	0.640009	Down	0.0587736	0.0436824	0.0531816	0.108968	0.0868906	0.0481883	284837	apoptosis associated transcript in bladder cancer	non_coding
AATF	3573.95	3514.66	3633.24	1.03379	0.0479422	0.353099	0.652406	Up	45.6212	45.3913	44.8527	45.2334	44.3094	44.1754	26574	apoptosis antagonizing transcription factor	protein_coding			GO:0003723,GO:0005515,GO:0005634,GO:0005654,GO:0005667,GO:0005730,GO:0005737,GO:0006357,GO:0006974,GO:0007155,GO:0007346,GO:0019901,GO:0032040,GO:0032929,GO:0040016,GO:0042274,GO:0042985,GO:0043066,GO:0043522,GO:0045944,GO:0048156,GO:2000378,GO:2001234	RNA binding|protein binding|nucleus|nucleoplasm|transcription regulator complex|nucleolus|cytoplasm|regulation of transcription by RNA polymerase II|DNA damage response|cell adhesion|regulation of mitotic cell cycle|protein kinase binding|small-subunit processome|negative regulation of superoxide anion generation|embryonic cleavage|ribosomal small subunit biogenesis|negative regulation of amyloid…	WP5287	17q12 copy number variation syndrome	R-HSA-162582,R-HSA-193648,R-HSA-193704,R-HSA-204998,R-HSA-73887	Signal Transduction|NRAGE signals death through JNK|p75 NTR receptor-mediated signalling|Cell death signalling via NRAGE, NRIF and NADE|Death Receptor Signaling
AATK	91.0779	93.0555	89.1002	0.957899	-0.0620543	0.787864	0.919391	Down	0.39208	0.459875	0.394195	0.420851	0.42568	0.477733	9625	apoptosis associated tyrosine kinase	protein_coding			GO:0004674,GO:0004713,GO:0005515,GO:0005524,GO:0005575,GO:0007420,GO:0008150,GO:0016020,GO:0016310,GO:0038083,GO:0048471,GO:0106310	protein serine/threonine kinase activity|protein tyrosine kinase activity|protein binding|ATP binding|cellular_component|brain development|biological_process|membrane|phosphorylation|peptidyl-tyrosine autophosphorylation|perinuclear region of cytoplasm|protein serine kinase activity
ABALON	9.02225	11.4689	6.57561	0.569926	-0.811153	0.300556	0.607858	Down	0.113606	0.0527723	0.0999419	0.110857	0.0787289	0.284611	103021294	apoptotic BCL2L1-antisense long non-coding RNA	non_coding
ABAT	559.551	601.279	517.823	0.860772	-0.216296	0.0375317	0.187994	Down	2.3505	1.98631	2.20297	2.63918	2.50724	2.58085	18	4-aminobutyrate aminotransferase	protein_coding	hsa00640,hsa00650,hsa00250,hsa00280,hsa00410,hsa04727	Propanoate metabolism|Butanoate metabolism|Alanine, aspartate and glutamate metabolism|Valine, leucine and isoleucine degradation|beta-Alanine metabolism|GABAergic synapse	GO:0001666,GO:0003867,GO:0005739,GO:0005759,GO:0007620,GO:0007626,GO:0009410,GO:0009448,GO:0009449,GO:0009450,GO:0010039,GO:0014053,GO:0021549,GO:0030170,GO:0031652,GO:0032024,GO:0032144,GO:0032145,GO:0033602,GO:0034386,GO:0035094,GO:0035640,GO:0042135,GO:0042802,GO:0045471,GO:0045776,GO:0045964,GO:0046872,GO:0047298,GO:0048148,GO:0051536,GO:0070474,GO:0097151,GO:1902722,GO:1904450	response to hypoxia|4-aminobutyrate transaminase activity|mitochondrion|mitochondrial matrix|copulation|locomotory behavior|response to xenobiotic stimulus|gamma-aminobutyric acid metabolic process|gamma-aminobutyric acid biosynthetic process|gamma-aminobutyric acid catabolic process|response to iron ion|negative regulation of gamma-aminobutyric acid secretion|cerebellum development|pyridoxal pho…	WP4159,WP106,WP4157,WP4549,WP4225,WP3871	GABA receptor signaling|Alanine and aspartate metabolism|GABA metabolism (aka GHB)|Fragile X syndrome|Pyrimidine metabolism and related diseases|Valproic acid pathway	R-HSA-112310,R-HSA-112315,R-HSA-112316,R-HSA-888590,R-HSA-916853	Neurotransmitter release cycle|Transmission across Chemical Synapses|Neuronal System|GABA synthesis, release, reuptake and degradation|Degradation of GABA
ABCA1	13716.9	11500.7	15933.1	1.38542	0.47032	9.29659e-12	1.23551e-09	Up	35.0472	38.8875	44.0806	30.3328	28.3098	28.0463	19	ATP binding cassette subfamily A member 1	protein_coding	hsa02010,hsa04975,hsa04979,hsa05417	ABC transporters|Fat digestion and absorption|Cholesterol metabolism|Lipid and atherosclerosis	GO:0002790,GO:0005102,GO:0005515,GO:0005524,GO:0005548,GO:0005768,GO:0005789,GO:0005794,GO:0005886,GO:0006911,GO:0007040,GO:0007186,GO:0007189,GO:0007584,GO:0008035,GO:0008203,GO:0008320,GO:0009306,GO:0009897,GO:0010745,GO:0010875,GO:0010887,GO:0015485,GO:0016197,GO:0016323,GO:0016887,GO:0019905,GO:0023061,GO:0030139,GO:0031210,GO:0031267,GO:0032367,GO:0032489,GO:0033344,GO:0033700,GO:0034185,GO:…	peptide secretion|signaling receptor binding|protein binding|ATP binding|phospholipid transporter activity|endosome|endoplasmic reticulum membrane|Golgi apparatus|plasma membrane|phagocytosis, engulfment|lysosome organization|G protein-coupled receptor signaling pathway|adenylate cyclase-activating G protein-coupled receptor signaling pathway|response to nutrient|high-density lipoprotein particle…	WP1533,WP5224,WP2011,WP5323,WP299,WP4718,WP15,WP430,WP5158,WP5304,WP176,WP5329,WP5333,WP4522	Vitamin B12 metabolism|2q37 copy number variation syndrome|SREBF and miR33 in cholesterol and lipid homeostasis|Fatty Acids and Lipoproteins Transport in Hepatocytes|Nuclear receptors in lipid metabolism and toxicity|Cholesterol metabolism with Bloch and Kandutsch-Russell pathways|Selenium micronutrient network|Statin inhibition of cholesterol production|Urotensin-II-mediated signaling pathway|Ch…	R-HSA-1430728,R-HSA-162582,R-HSA-1643685,R-HSA-174824,R-HSA-1989781,R-HSA-382551,R-HSA-400206,R-HSA-556833,R-HSA-5619084,R-HSA-5619115,R-HSA-5682113,R-HSA-8963896,R-HSA-8963898,R-HSA-9006931,R-HSA-9024446,R-HSA-9029569	Metabolism|Signal Transduction|Disease|Plasma lipoprotein assembly, remodeling, and clearance|PPARA activates gene expression|Transport of small molecules|Regulation of lipid metabolism by PPARalpha|Metabolism of lipids|ABC transporter disorders|Disorders of transmembrane transporters|Defective ABCA1 causes TGD|HDL assembly|Plasma lipoprotein assembly|Signaling by Nuclear Receptors|NR1H2 and NR1H…
ABCA10	2.12724	3.90074	0.353739	0.0945141	-3.40333	0.0646743	0.264731	Down	0	0	0.00426931	0.0165746	0.0274656	0.00386846	10349	ATP binding cassette subfamily A member 10	protein_coding	hsa02010	ABC transporters	GO:0005319,GO:0005524,GO:0006869,GO:0016020,GO:0016887,GO:0042626,GO:0043231,GO:0055085,GO:0140359	lipid transporter activity|ATP binding|lipid transport|membrane|ATP hydrolysis activity|ATPase-coupled transmembrane transporter activity|intracellular membrane-bounded organelle|transmembrane transport|ABC-type transporter activity			R-HSA-1369062,R-HSA-382551,R-HSA-382556	ABC transporters in lipid homeostasis|Transport of small molecules|ABC-family proteins mediated transport
ABCA13	14.6639	15.4509	13.8768	0.898918	-0.153738	0.822025	0.934363	Down	0.0180738	0.00618624	0.0133894	0.0287752	0.00615267	0.00779928	154664	ATP binding cassette subfamily A member 13	protein_coding	hsa02010	ABC transporters	GO:0005319,GO:0005524,GO:0005886,GO:0006869,GO:0016887,GO:0030667,GO:0032376,GO:0035577,GO:0035627,GO:0042626,GO:0043231,GO:0055085,GO:0097708,GO:0140359,GO:1900244	lipid transporter activity|ATP binding|plasma membrane|lipid transport|ATP hydrolysis activity|secretory granule membrane|positive regulation of cholesterol transport|azurophil granule membrane|ceramide transport|ATPase-coupled transmembrane transporter activity|intracellular membrane-bounded organelle|transmembrane transport|intracellular vesicle|ABC-type transporter activity|positive regulation…			R-HSA-168249,R-HSA-168256,R-HSA-6798695	Innate Immune System|Immune System|Neutrophil degranulation
ABCA2	9947.8	10787.4	9108.22	0.844382	-0.244032	1.60389e-07	7.92211e-06	Down	28.6145	28.2157	27.6964	35.0851	33.9016	32.8587	20	ATP binding cassette subfamily A member 2	protein_coding	hsa02010,hsa04142	ABC transporters|Lysosome	GO:0000166,GO:0001573,GO:0005319,GO:0005524,GO:0005764,GO:0005765,GO:0005768,GO:0005815,GO:0005886,GO:0006629,GO:0006684,GO:0006687,GO:0006869,GO:0007626,GO:0009410,GO:0010008,GO:0016020,GO:0016887,GO:0019218,GO:0031410,GO:0032289,GO:0032383,GO:0032384,GO:0032805,GO:0042626,GO:0042632,GO:0042986,GO:0043190,GO:0043231,GO:0045540,GO:0045939,GO:0046512,GO:0048545,GO:0055085,GO:0060049,GO:0061135,GO:…	nucleotide binding|ganglioside metabolic process|lipid transporter activity|ATP binding|lysosome|lysosomal membrane|endosome|microtubule organizing center|plasma membrane|lipid metabolic process|sphingomyelin metabolic process|glycosphingolipid metabolic process|lipid transport|locomotory behavior|response to xenobiotic stimulus|endosome membrane|membrane|ATP hydrolysis activity|regulation of ste…			R-HSA-1369062,R-HSA-382551,R-HSA-382556	ABC transporters in lipid homeostasis|Transport of small molecules|ABC-family proteins mediated transport
ABCA3	1681.62	1808.37	1554.87	0.859909	-0.217744	0.000793986	0.0114768	Down	6.12361	6.16062	5.8768	7.23762	6.97062	7.28273	21	ATP binding cassette subfamily A member 3	protein_coding	hsa02010	ABC transporters	GO:0005319,GO:0005524,GO:0005615,GO:0005765,GO:0005770,GO:0005886,GO:0006855,GO:0006869,GO:0008559,GO:0009410,GO:0010875,GO:0015914,GO:0016887,GO:0019538,GO:0030324,GO:0030659,GO:0032464,GO:0032585,GO:0034204,GO:0042599,GO:0042626,GO:0042908,GO:0043129,GO:0043231,GO:0046470,GO:0046471,GO:0046618,GO:0046890,GO:0051384,GO:0055091,GO:0070925,GO:0097208,GO:0097232,GO:0097233,GO:0120009,GO:0120019,GO:…	lipid transporter activity|ATP binding|extracellular space|lysosomal membrane|late endosome|plasma membrane|xenobiotic transmembrane transport|lipid transport|ABC-type xenobiotic transporter activity|response to xenobiotic stimulus|positive regulation of cholesterol efflux|phospholipid transport|ATP hydrolysis activity|protein metabolic process|lung development|cytoplasmic vesicle membrane|positi…			R-HSA-1369062,R-HSA-1643685,R-HSA-382551,R-HSA-382556,R-HSA-392499,R-HSA-5619084,R-HSA-5619115,R-HSA-5668914,R-HSA-5683678,R-HSA-5683826,R-HSA-5687613,R-HSA-5688399	ABC transporters in lipid homeostasis|Disease|Transport of small molecules|ABC-family proteins mediated transport|Metabolism of proteins|ABC transporter disorders|Disorders of transmembrane transporters|Diseases of metabolism|Defective ABCA3 causes SMDP3|Surfactant metabolism|Diseases associated with surfactant metabolism|Defective ABCA3 causes SMDP3
ABCA4	171.347	177.027	165.668	0.935773	-0.0957697	0.576804	0.812336	Down	0.604797	0.541323	0.596937	0.680126	0.626981	0.587923	24	ATP binding cassette subfamily A member 4	protein_coding	hsa02010	ABC transporters	GO:0001523,GO:0001750,GO:0003924,GO:0005501,GO:0005502,GO:0005503,GO:0005524,GO:0005548,GO:0005783,GO:0005886,GO:0006649,GO:0006869,GO:0007601,GO:0007603,GO:0016020,GO:0016887,GO:0031410,GO:0034632,GO:0034633,GO:0042574,GO:0042626,GO:0043231,GO:0045332,GO:0045494,GO:0055085,GO:0090555,GO:0097381,GO:0120202,GO:0140326,GO:0140327,GO:0140347,GO:0140359	retinoid metabolic process|photoreceptor outer segment|GTPase activity|retinoid binding|11-cis retinal binding|all-trans retinal binding|ATP binding|phospholipid transporter activity|endoplasmic reticulum|plasma membrane|phospholipid transfer to membrane|lipid transport|visual perception|phototransduction, visible light|membrane|ATP hydrolysis activity|cytoplasmic vesicle|retinol transmembrane tr…			R-HSA-1643685,R-HSA-2187338,R-HSA-2187338,R-HSA-2453864,R-HSA-2453902,R-HSA-2453902,R-HSA-2474795,R-HSA-382551,R-HSA-382556,R-HSA-9675143,R-HSA-9709957,R-HSA-9709957	Disease|Visual phototransduction|Visual phototransduction|Retinoid cycle disease events|The canonical retinoid cycle in rods (twilight vision)|The canonical retinoid cycle in rods (twilight vision)|Diseases associated with visual transduction|Transport of small molecules|ABC-family proteins mediated transport|Diseases of the neuronal system|Sensory Perception|Sensory Perception
ABCA5	94.4964	104.508	84.4854	0.808699	-0.306326	0.172453	0.46083	Down	0.237229	0.236327	0.21552	0.287269	0.301068	0.278606	23461	ATP binding cassette subfamily A member 5	protein_coding	hsa02010	ABC transporters	GO:0000139,GO:0005319,GO:0005524,GO:0005764,GO:0005765,GO:0005770,GO:0005886,GO:0006869,GO:0008203,GO:0010745,GO:0010874,GO:0016887,GO:0031902,GO:0033344,GO:0034375,GO:0042626,GO:0042632,GO:0043691,GO:0055085,GO:0140359,GO:1903064	Golgi membrane|lipid transporter activity|ATP binding|lysosome|lysosomal membrane|late endosome|plasma membrane|lipid transport|cholesterol metabolic process|negative regulation of macrophage derived foam cell differentiation|regulation of cholesterol efflux|ATP hydrolysis activity|late endosome membrane|cholesterol efflux|high-density lipoprotein particle remodeling|ATPase-coupled transmembrane …			R-HSA-1369062,R-HSA-382551,R-HSA-382556	ABC transporters in lipid homeostasis|Transport of small molecules|ABC-family proteins mediated transport
ABCA6	3.46399	5.52034	1.40764	0.252167	-1.98755	0.145936	0.423747	Down	0.00704854	0	0.00708657	0.0171949	0.0358206	0.0032106	23460	ATP binding cassette subfamily A member 6	protein_coding	hsa02010	ABC transporters	GO:0000139,GO:0005319,GO:0005524,GO:0005654,GO:0005886,GO:0006869,GO:0016887,GO:0042626,GO:0043231,GO:0055085,GO:0140359	Golgi membrane|lipid transporter activity|ATP binding|nucleoplasm|plasma membrane|lipid transport|ATP hydrolysis activity|ATPase-coupled transmembrane transporter activity|intracellular membrane-bounded organelle|transmembrane transport|ABC-type transporter activity			R-HSA-1369062,R-HSA-212436,R-HSA-382551,R-HSA-382556,R-HSA-73857,R-HSA-74160,R-HSA-9614085,R-HSA-9615017	ABC transporters in lipid homeostasis|Generic Transcription Pathway|Transport of small molecules|ABC-family proteins mediated transport|RNA Polymerase II Transcription|Gene expression (Transcription)|FOXO-mediated transcription|FOXO-mediated transcription of oxidative stress, metabolic and neuronal genes
ABCA7	737.114	787.634	686.595	0.871926	-0.197723	0.0317935	0.169153	Down	2.65958	2.51064	2.4586	3.16518	2.91799	2.82017	10347	ATP binding cassette subfamily A member 7	protein_coding	hsa02010	ABC transporters	GO:0000139,GO:0001891,GO:0005524,GO:0005548,GO:0005783,GO:0005794,GO:0005886,GO:0006909,GO:0007613,GO:0008542,GO:0009986,GO:0010875,GO:0016887,GO:0018149,GO:0019216,GO:0030054,GO:0031901,GO:0032587,GO:0033344,GO:0033700,GO:0034188,GO:0034205,GO:0034380,GO:0034504,GO:0038027,GO:0042626,GO:0042985,GO:0043231,GO:0043409,GO:0044857,GO:0045332,GO:0045806,GO:0050766,GO:0055085,GO:0070374,GO:0090554,GO:…	Golgi membrane|phagocytic cup|ATP binding|phospholipid transporter activity|endoplasmic reticulum|Golgi apparatus|plasma membrane|phagocytosis|memory|visual learning|cell surface|positive regulation of cholesterol efflux|ATP hydrolysis activity|peptide cross-linking|regulation of lipid metabolic process|cell junction|early endosome membrane|ruffle membrane|cholesterol efflux|phospholipid efflux|a…			R-HSA-1369062,R-HSA-382551,R-HSA-382556	ABC transporters in lipid homeostasis|Transport of small molecules|ABC-family proteins mediated transport
ABCB1	3749.1	3889.63	3608.57	0.927698	-0.108273	0.137038	0.409099	Down	14.311	16.2909	17.9237	17.7227	17.0693	18.4437	5243	ATP binding cassette subfamily B member 1	protein_coding	hsa02010,hsa04976,hsa05206,hsa05226	ABC transporters|Bile secretion|MicroRNAs in cancer|Gastric cancer	GO:0000086,GO:0005515,GO:0005524,GO:0005737,GO:0005886,GO:0006805,GO:0008559,GO:0009410,GO:0009986,GO:0015562,GO:0016020,GO:0016324,GO:0016887,GO:0022857,GO:0031625,GO:0042626,GO:0042910,GO:0045332,GO:0046865,GO:0046943,GO:0047484,GO:0055085,GO:0070062,GO:0070633,GO:0072089,GO:0090554,GO:0090555,GO:0098591,GO:0099038,GO:0099040,GO:0140115,GO:0140328,GO:0150104,GO:1901529,GO:1905039,GO:1990961,GO:…	G2/M transition of mitotic cell cycle|protein binding|ATP binding|cytoplasm|plasma membrane|xenobiotic metabolic process|ABC-type xenobiotic transporter activity|response to xenobiotic stimulus|cell surface|efflux transmembrane transporter activity|membrane|apical plasma membrane|ATP hydrolysis activity|transmembrane transporter activity|ubiquitin protein ligase binding|ATPase-coupled transmembra…	WP3640,WP2876,WP5413,WP1604,WP299,WP2882,WP2328,WP4917,WP3672,WP5396,WP5176,WP2875,WP4673,WP2877,WP2289	Imatinib and chronic myeloid leukemia|Pregnane X receptor pathway|IL-24 Signaling pathway|Codeine and morphine metabolism|Nuclear receptors in lipid metabolism and toxicity|Nuclear receptors meta-pathway|Allograft rejection|Proximal tubule transport|lncRNA-mediated mechanisms of therapeutic resistance|Enterohepatic circulation of bile acids|Disorders of bile acid synthesis and biliary transport|C…	R-HSA-2161517,R-HSA-2161522,R-HSA-382551,R-HSA-382556,R-HSA-9748784,R-HSA-9748784,R-HSA-9754706,R-HSA-9757110	Abacavir transmembrane transport|Abacavir ADME|Transport of small molecules|ABC-family proteins mediated transport|Drug ADME|Drug ADME|Atorvastatin ADME|Prednisone ADME
ABCB10	2692.41	2569.68	2815.15	1.0956	0.131715	0.0442587	0.208889	Up	14.7461	13.7238	13.2689	13.6693	12.0506	13.0502	23456	ATP binding cassette subfamily B member 10	protein_coding	hsa02010	ABC transporters	GO:0005515,GO:0005524,GO:0005739,GO:0005743,GO:0006783,GO:0006839,GO:0016887,GO:0031966,GO:0034514,GO:0042803,GO:0045648,GO:0046985,GO:0048821,GO:0055085,GO:0070455,GO:0140359	protein binding|ATP binding|mitochondrion|mitochondrial inner membrane|heme biosynthetic process|mitochondrial transport|ATP hydrolysis activity|mitochondrial membrane|mitochondrial unfolded protein response|protein homodimerization activity|positive regulation of erythrocyte differentiation|positive regulation of hemoglobin biosynthetic process|erythrocyte development|transmembrane transport|pos…			R-HSA-1369007,R-HSA-382551,R-HSA-382556	Mitochondrial ABC transporters|Transport of small molecules|ABC-family proteins mediated transport
ABCB4	862.68	809.374	915.987	1.13158	0.178342	0.03261	0.172165	Up	2.91569	2.84987	3.05356	2.70024	2.60366	2.62544	5244	ATP binding cassette subfamily B member 4	protein_coding	hsa02010,hsa04976	ABC transporters|Bile secretion	GO:0005515,GO:0005524,GO:0005548,GO:0005654,GO:0005737,GO:0005829,GO:0005886,GO:0005925,GO:0006629,GO:0016020,GO:0016324,GO:0016887,GO:0030136,GO:0032376,GO:0032782,GO:0042626,GO:0045121,GO:0045332,GO:0046581,GO:0055085,GO:0055088,GO:0061092,GO:0070062,GO:0090554,GO:0099038,GO:0099040,GO:0140359,GO:1901557,GO:1903413,GO:2001140	protein binding|ATP binding|phospholipid transporter activity|nucleoplasm|cytoplasm|cytosol|plasma membrane|focal adhesion|lipid metabolic process|membrane|apical plasma membrane|ATP hydrolysis activity|clathrin-coated vesicle|positive regulation of cholesterol transport|bile acid secretion|ATPase-coupled transmembrane transporter activity|membrane raft|phospholipid translocation|intercellular ca…	WP299,WP5238,WP2882,WP5176,WP2879	Nuclear receptors in lipid metabolism and toxicity|Cholestasis|Nuclear receptors meta-pathway|Disorders of bile acid synthesis and biliary transport|Farnesoid X receptor pathway	R-HSA-1430728,R-HSA-1643685,R-HSA-1989781,R-HSA-382551,R-HSA-382556,R-HSA-400206,R-HSA-556833,R-HSA-5619084,R-HSA-5619115,R-HSA-5678771	Metabolism|Disease|PPARA activates gene expression|Transport of small molecules|ABC-family proteins mediated transport|Regulation of lipid metabolism by PPARalpha|Metabolism of lipids|ABC transporter disorders|Disorders of transmembrane transporters|Defective ABCB4 causes PFIC3, ICP3 and GBD1
ABCB6	46.7664	52.1057	41.4271	0.797454	-0.326527	0.349032	0.649192	Down	0.399014	0.454949	0.218818	0.530943	0.444101	0.396545	10058	ATP binding cassette subfamily B member 6 (Langereis blood group)	protein_coding	hsa02010	ABC transporters	GO:0000139,GO:0005524,GO:0005654,GO:0005739,GO:0005740,GO:0005741,GO:0005765,GO:0005768,GO:0005774,GO:0005783,GO:0005789,GO:0005794,GO:0005829,GO:0005886,GO:0006778,GO:0006779,GO:0006785,GO:0006878,GO:0006879,GO:0007420,GO:0015439,GO:0015562,GO:0015886,GO:0016887,GO:0020037,GO:0031901,GO:0032585,GO:0033013,GO:0033162,GO:0035351,GO:0036020,GO:0042168,GO:0043190,GO:0043588,GO:0046906,GO:0055085,GO:…	Golgi membrane|ATP binding|nucleoplasm|mitochondrion|mitochondrial envelope|mitochondrial outer membrane|lysosomal membrane|endosome|vacuolar membrane|endoplasmic reticulum|endoplasmic reticulum membrane|Golgi apparatus|cytosol|plasma membrane|porphyrin-containing compound metabolic process|porphyrin-containing compound biosynthetic process|heme B biosynthetic process|intracellular copper ion hom…			R-HSA-1369007,R-HSA-1643685,R-HSA-382551,R-HSA-382556,R-HSA-5619084,R-HSA-5619115,R-HSA-5683371	Mitochondrial ABC transporters|Disease|Transport of small molecules|ABC-family proteins mediated transport|ABC transporter disorders|Disorders of transmembrane transporters|Defective ABCB6 causes MCOPCB7
ABCB7	1091.74	1148.51	1034.97	0.901497	-0.149606	0.0658567	0.267202	Down	6.0047	6.0321	5.33346	6.84649	6.27108	6.49359	22	ATP binding cassette subfamily B member 7	protein_coding	hsa02010	ABC transporters	GO:0005515,GO:0005524,GO:0005739,GO:0005743,GO:0006879,GO:0015232,GO:0015886,GO:0016226,GO:0016887,GO:0034755,GO:0042626,GO:0042803,GO:0055085,GO:0070455,GO:0140466,GO:0140481,GO:1903331,GO:1903427	protein binding|ATP binding|mitochondrion|mitochondrial inner membrane|intracellular iron ion homeostasis|heme transmembrane transporter activity|heme transport|iron-sulfur cluster assembly|ATP hydrolysis activity|iron ion transmembrane transport|ATPase-coupled transmembrane transporter activity|protein homodimerization activity|transmembrane transport|positive regulation of heme biosynthetic pro…	WP5152	Iron-sulfur cluster biogenesis	R-HSA-1369007,R-HSA-1430728,R-HSA-2564830,R-HSA-382551,R-HSA-382556	Mitochondrial ABC transporters|Metabolism|Cytosolic iron-sulfur cluster assembly|Transport of small molecules|ABC-family proteins mediated transport
ABCB8	1172.01	1185.11	1158.92	0.978201	-0.0317972	0.688904	0.87246	Down	6.50484	6.43796	6.04353	6.79002	6.82211	6.1351	11194	ATP binding cassette subfamily B member 8	protein_coding	hsa02010	ABC transporters	GO:0005515,GO:0005524,GO:0005654,GO:0005730,GO:0005739,GO:0005743,GO:0006884,GO:0015440,GO:0015833,GO:0016887,GO:0031966,GO:0043190,GO:0055085,GO:0062157,GO:0071805,GO:0140141	protein binding|ATP binding|nucleoplasm|nucleolus|mitochondrion|mitochondrial inner membrane|cell volume homeostasis|ABC-type peptide transporter activity|peptide transport|ATP hydrolysis activity|mitochondrial membrane|ATP-binding cassette (ABC) transporter complex|transmembrane transport|mitochondrial ATP-gated potassium channel complex|potassium ion transmembrane transport|mitochondrial potass…			R-HSA-1369007,R-HSA-382551,R-HSA-382556	Mitochondrial ABC transporters|Transport of small molecules|ABC-family proteins mediated transport
ABCB9	1780.77	1965.31	1596.23	0.81237	-0.299792	9.57998e-06	0.000292514	Down	6.35389	6.22723	5.69048	7.82846	7.46845	7.58993	23457	ATP binding cassette subfamily B member 9	protein_coding	hsa02010,hsa04142	ABC transporters|Lysosome	GO:0002474,GO:0005515,GO:0005524,GO:0005764,GO:0005765,GO:0005769,GO:0005783,GO:0005789,GO:0006518,GO:0015031,GO:0015421,GO:0015440,GO:0015833,GO:0016020,GO:0016887,GO:0022857,GO:0035672,GO:0042626,GO:0042803,GO:0043231,GO:0055085	antigen processing and presentation of peptide antigen via MHC class I|protein binding|ATP binding|lysosome|lysosomal membrane|early endosome|endoplasmic reticulum|endoplasmic reticulum membrane|peptide metabolic process|protein transport|ABC-type oligopeptide transporter activity|ABC-type peptide transporter activity|peptide transport|membrane|ATP hydrolysis activity|transmembrane transporter ac…			R-HSA-382551,R-HSA-382556	Transport of small molecules|ABC-family proteins mediated transport
ABCC1	2356.19	2439.3	2273.08	0.931817	-0.101881	0.0871625	0.316026	Down	8.01032	7.92671	8.23717	8.86401	8.92727	8.60132	4363	ATP binding cassette subfamily C member 1	protein_coding	hsa02010,hsa04071,hsa04977,hsa05206,hsa01523	ABC transporters|Sphingolipid signaling pathway|Vitamin digestion and absorption|MicroRNAs in cancer|Antifolate resistance	GO:0005524,GO:0005886,GO:0006691,GO:0006805,GO:0008559,GO:0009410,GO:0009925,GO:0015420,GO:0015431,GO:0015562,GO:0015889,GO:0016020,GO:0016323,GO:0016324,GO:0016328,GO:0016887,GO:0034040,GO:0034599,GO:0034634,GO:0034775,GO:0042167,GO:0042626,GO:0042908,GO:0042910,GO:0043225,GO:0045332,GO:0046943,GO:0050729,GO:0055085,GO:0060326,GO:0070062,GO:0070633,GO:0070729,GO:0071716,GO:0098656,GO:0099039,GO:…	ATP binding|plasma membrane|leukotriene metabolic process|xenobiotic metabolic process|ABC-type xenobiotic transporter activity|response to xenobiotic stimulus|basal plasma membrane|ABC-type vitamin B12 transporter activity|ABC-type glutathione S-conjugate transporter activity|efflux transmembrane transporter activity|cobalamin transport|membrane|basolateral plasma membrane|apical plasma membrane…	WP5413,WP229,WP5300,WP5171	IL-24 Signaling pathway|Irinotecan pathway|TROP2 regulatory signaling|Leukotriene metabolic pathway	R-HSA-1430728,R-HSA-189445,R-HSA-189483,R-HSA-196741,R-HSA-196849,R-HSA-196854,R-HSA-2142691,R-HSA-2142753,R-HSA-2262752,R-HSA-382551,R-HSA-382556,R-HSA-556833,R-HSA-8953897,R-HSA-8978868,R-HSA-9707564,R-HSA-9711123,R-HSA-9748784,R-HSA-9753281,R-HSA-9758890	Metabolism|Metabolism of porphyrins|Heme degradation|Cobalamin (Cbl, vitamin B12) transport and metabolism|Metabolism of water-soluble vitamins and cofactors|Metabolism of vitamins and cofactors|Synthesis of Leukotrienes (LT) and Eoxins (EX)|Arachidonic acid metabolism|Cellular responses to stress|Transport of small molecules|ABC-family proteins mediated transport|Metabolism of lipids|Cellular re…
ABCC10	1133.08	1202.05	1064.11	0.885373	-0.175642	0.0224575	0.134302	Down	4.425	4.22691	3.97639	4.95506	4.76885	4.78889	89845	ATP binding cassette subfamily C member 10	protein_coding	hsa02010	ABC transporters	GO:0005524,GO:0005765,GO:0005886,GO:0006691,GO:0006869,GO:0008559,GO:0009925,GO:0015431,GO:0016020,GO:0016323,GO:0016887,GO:0042626,GO:0042908,GO:0043225,GO:0055085,GO:0071716,GO:0098656,GO:0140359	ATP binding|lysosomal membrane|plasma membrane|leukotriene metabolic process|lipid transport|ABC-type xenobiotic transporter activity|basal plasma membrane|ABC-type glutathione S-conjugate transporter activity|membrane|basolateral plasma membrane|ATP hydrolysis activity|ATPase-coupled transmembrane transporter activity|xenobiotic transport|ATPase-coupled inorganic anion transmembrane transporter …			R-HSA-382551,R-HSA-382556	Transport of small molecules|ABC-family proteins mediated transport
ABCC11	6.54782	9.00328	4.09236	0.454935	-1.13627	0.207009	0.50264	Down	0.00547656	0.0127198	0.0137653	0.0267202	0.0101207	0.0349239	85320	ATP binding cassette subfamily C member 11	protein_coding	hsa02010	ABC transporters	GO:0005524,GO:0005774,GO:0005886,GO:0008514,GO:0008559,GO:0015216,GO:0015431,GO:0015432,GO:0015711,GO:0015721,GO:0015865,GO:0016020,GO:0016324,GO:0016887,GO:0030659,GO:0042626,GO:0042908,GO:0043225,GO:0055085,GO:0070062,GO:0071716,GO:0098656	ATP binding|vacuolar membrane|plasma membrane|organic anion transmembrane transporter activity|ABC-type xenobiotic transporter activity|purine nucleotide transmembrane transporter activity|ABC-type glutathione S-conjugate transporter activity|ABC-type bile acid transporter activity|organic anion transport|bile acid and bile salt transport|purine nucleotide transport|membrane|apical plasma membran…			R-HSA-382551,R-HSA-382556	Transport of small molecules|ABC-family proteins mediated transport
ABCC2	37.5927	43.1141	32.0712	0.744233	-0.426174	0.254767	0.557487	Down	0.0778152	0.130816	0.130392	0.151864	0.126683	0.185663	1244	ATP binding cassette subfamily C member 2	protein_coding	hsa02010,hsa04976,hsa01524,hsa01523	ABC transporters|Bile secretion|Platinum drug resistance|Antifolate resistance	GO:0005515,GO:0005524,GO:0005886,GO:0006805,GO:0006855,GO:0008514,GO:0008559,GO:0009986,GO:0010629,GO:0015127,GO:0015431,GO:0015721,GO:0015723,GO:0016324,GO:0016887,GO:0042167,GO:0042626,GO:0042910,GO:0043225,GO:0046581,GO:0046618,GO:0055085,GO:0070633,GO:0071716,GO:0098656,GO:0140359,GO:0150104,GO:1990962	protein binding|ATP binding|plasma membrane|xenobiotic metabolic process|xenobiotic transmembrane transport|organic anion transmembrane transporter activity|ABC-type xenobiotic transporter activity|cell surface|negative regulation of gene expression|bilirubin transmembrane transporter activity|ABC-type glutathione S-conjugate transporter activity|bile acid and bile salt transport|bilirubin transp…	WP2876,WP229,WP1604,WP299,WP5238,WP3612,WP2882,WP4917,WP5066,WP2884,WP5396,WP5176,WP2875,WP2289	Pregnane X receptor pathway|Irinotecan pathway|Codeine and morphine metabolism|Nuclear receptors in lipid metabolism and toxicity|Cholestasis|Photodynamic therapy-induced NFE2L2 (NRF2) survival signaling|Nuclear receptors meta-pathway|Proximal tubule transport|FOXA2 pathway|NRF2 pathway|Enterohepatic circulation of bile acids|Disorders of bile acid synthesis and biliary transport|Constitutive and…	R-HSA-1430728,R-HSA-1643685,R-HSA-189445,R-HSA-189483,R-HSA-382551,R-HSA-382556,R-HSA-5619084,R-HSA-5619115,R-HSA-5679001,R-HSA-9748784,R-HSA-9749641,R-HSA-9753281,R-HSA-9754706	Metabolism|Disease|Metabolism of porphyrins|Heme degradation|Transport of small molecules|ABC-family proteins mediated transport|ABC transporter disorders|Disorders of transmembrane transporters|Defective ABCC2 causes DJS|Drug ADME|Aspirin ADME|Paracetamol ADME|Atorvastatin ADME
ABCC3	2550.47	2196.17	2904.77	1.32271	0.403497	2.04221e-08	1.27452e-06	Up	13.2137	12.2934	13.121	10.2106	10.5471	8.94652	8714	ATP binding cassette subfamily C member 3	protein_coding	hsa02010,hsa04976,hsa01523	ABC transporters|Bile secretion|Antifolate resistance	GO:0005524,GO:0005886,GO:0006805,GO:0006855,GO:0008559,GO:0009925,GO:0015164,GO:0015431,GO:0015432,GO:0015721,GO:0015779,GO:0016020,GO:0016323,GO:0016887,GO:0042626,GO:0042908,GO:0042910,GO:0043225,GO:0055085,GO:0071714,GO:0071716,GO:0098656,GO:0140359,GO:0150104	ATP binding|plasma membrane|xenobiotic metabolic process|xenobiotic transmembrane transport|ABC-type xenobiotic transporter activity|basal plasma membrane|glucuronoside transmembrane transporter activity|ABC-type glutathione S-conjugate transporter activity|ABC-type bile acid transporter activity|bile acid and bile salt transport|glucuronoside transport|membrane|basolateral plasma membrane|ATP hy…	WP2876,WP1604,WP299,WP5238,WP3612,WP2882,WP5066,WP2884,WP5396,WP1601,WP5176,WP2875,WP2289	Pregnane X receptor pathway|Codeine and morphine metabolism|Nuclear receptors in lipid metabolism and toxicity|Cholestasis|Photodynamic therapy-induced NFE2L2 (NRF2) survival signaling|Nuclear receptors meta-pathway|FOXA2 pathway|NRF2 pathway|Enterohepatic circulation of bile acids|Fluoropyrimidine activity|Disorders of bile acid synthesis and biliary transport|Constitutive androstane receptor pa…	R-HSA-1430728,R-HSA-159418,R-HSA-194068,R-HSA-382551,R-HSA-382556,R-HSA-556833,R-HSA-8957322,R-HSA-9748784,R-HSA-9749641,R-HSA-9753281	Metabolism|Recycling of bile acids and salts|Bile acid and bile salt metabolism|Transport of small molecules|ABC-family proteins mediated transport|Metabolism of lipids|Metabolism of steroids|Drug ADME|Aspirin ADME|Paracetamol ADME
ABCC4	453.962	421.001	486.923	1.15683	0.210172	0.0519669	0.232442	Up	1.53476	1.65767	1.55679	1.38088	1.3739	1.42307	10257	ATP binding cassette subfamily C member 4	protein_coding	hsa02010,hsa04024,hsa04976,hsa01523	ABC transporters|cAMP signaling pathway|Bile secretion|Antifolate resistance	GO:0001409,GO:0002576,GO:0005515,GO:0005524,GO:0005730,GO:0005794,GO:0005886,GO:0006805,GO:0006855,GO:0008559,GO:0015132,GO:0015143,GO:0015216,GO:0015431,GO:0015432,GO:0015562,GO:0015721,GO:0015732,GO:0015747,GO:0016020,GO:0016323,GO:0016324,GO:0016404,GO:0016887,GO:0031088,GO:0032310,GO:0034634,GO:0034775,GO:0042626,GO:0042910,GO:0043225,GO:0055085,GO:0060271,GO:0070730,GO:0071716,GO:0098591,GO:…	guanine nucleotide transmembrane transporter activity|platelet degranulation|protein binding|ATP binding|nucleolus|Golgi apparatus|plasma membrane|xenobiotic metabolic process|xenobiotic transmembrane transport|ABC-type xenobiotic transporter activity|prostaglandin transmembrane transporter activity|urate transmembrane transporter activity|purine nucleotide transmembrane transporter activity|ABC-…	WP98,WP2876,WP5238,WP4707,WP3612,WP3945,WP2882,WP4917,WP2263,WP5066,WP2884,WP2858,WP5396,WP1601,WP5176,WP2289	Prostaglandin synthesis and regulation|Pregnane X receptor pathway|Cholestasis|Aspirin and miRNAs|Photodynamic therapy-induced NFE2L2 (NRF2) survival signaling|TYROBP causal network in microglia|Nuclear receptors meta-pathway|Proximal tubule transport|Androgen receptor network in prostate cancer|FOXA2 pathway|NRF2 pathway|Ectoderm differentiation|Enterohepatic circulation of bile acids|Fluoropyri…	R-HSA-109582,R-HSA-114608,R-HSA-382551,R-HSA-382556,R-HSA-76002,R-HSA-76005,R-HSA-9748784,R-HSA-9748787,R-HSA-9753281	Hemostasis|Platelet degranulation |Transport of small molecules|ABC-family proteins mediated transport|Platelet activation, signaling and aggregation|Response to elevated platelet cytosolic Ca2+|Drug ADME|Azathioprine ADME|Paracetamol ADME
ABCC5	689.774	678.483	701.065	1.03377	0.0479207	0.607557	0.828501	Up	1.47807	1.62343	1.42688	1.49974	1.45567	1.50324	10057	ATP binding cassette subfamily C member 5	protein_coding	hsa02010,hsa01523	ABC transporters|Antifolate resistance	GO:0005524,GO:0005796,GO:0005886,GO:0006805,GO:0006855,GO:0008514,GO:0008559,GO:0010008,GO:0015216,GO:0015232,GO:0015562,GO:0015865,GO:0016020,GO:0016323,GO:0016324,GO:0016887,GO:0022884,GO:0030213,GO:0034634,GO:0034775,GO:0035351,GO:0042626,GO:0042908,GO:0042910,GO:0043225,GO:0055085,GO:0070730,GO:0070731,GO:0098656,GO:0098838,GO:0140115,GO:0150104,GO:1901505	ATP binding|Golgi lumen|plasma membrane|xenobiotic metabolic process|xenobiotic transmembrane transport|organic anion transmembrane transporter activity|ABC-type xenobiotic transporter activity|endosome membrane|purine nucleotide transmembrane transporter activity|heme transmembrane transporter activity|efflux transmembrane transporter activity|purine nucleotide transport|membrane|basolateral pla…	WP2882,WP2884,WP1601,WP5239	Nuclear receptors meta-pathway|NRF2 pathway|Fluoropyrimidine activity|Lac-Phe pathway	R-HSA-1430728,R-HSA-1630316,R-HSA-2142845,R-HSA-2142850,R-HSA-382551,R-HSA-382556,R-HSA-71387,R-HSA-9748784,R-HSA-9748787,R-HSA-9753281	Metabolism|Glycosaminoglycan metabolism|Hyaluronan metabolism|Hyaluronan biosynthesis and export|Transport of small molecules|ABC-family proteins mediated transport|Metabolism of carbohydrates|Drug ADME|Azathioprine ADME|Paracetamol ADME
ABCC6	696.392	776.297	616.487	0.793736	-0.333269	0.000605073	0.00918447	Down	2.65314	2.22621	2.52773	3.25055	3.13246	3.10757	368	ATP binding cassette subfamily C member 6	protein_coding	hsa02010	ABC transporters	GO:0005524,GO:0005576,GO:0005654,GO:0005789,GO:0005886,GO:0007601,GO:0009410,GO:0009925,GO:0010467,GO:0015431,GO:0015867,GO:0016020,GO:0016323,GO:0016887,GO:0030505,GO:0030643,GO:0032026,GO:0042626,GO:0043225,GO:0046034,GO:0055062,GO:0055074,GO:0055085,GO:0071716,GO:0098656,GO:0140928,GO:1904383	ATP binding|extracellular region|nucleoplasm|endoplasmic reticulum membrane|plasma membrane|visual perception|response to xenobiotic stimulus|basal plasma membrane|gene expression|ABC-type glutathione S-conjugate transporter activity|ATP transport|membrane|basolateral plasma membrane|ATP hydrolysis activity|inorganic diphosphate transport|intracellular phosphate ion homeostasis|response to magnes…	WP3612,WP5322	Photodynamic therapy-induced NFE2L2 (NRF2) survival signaling|CKAP4 signaling pathway map	R-HSA-1643685,R-HSA-382551,R-HSA-382556,R-HSA-5619084,R-HSA-5619115,R-HSA-5690338	Disease|Transport of small molecules|ABC-family proteins mediated transport|ABC transporter disorders|Disorders of transmembrane transporters|Defective ABCC6 causes PXE
ABCD1	5362.73	5479.83	5245.64	0.957355	-0.0628734	0.260028	0.563324	Down	35.5165	37.2593	37.4632	40.1554	40.1674	36.8243	215	ATP binding cassette subfamily D member 1	protein_coding	hsa02010,hsa04146	ABC transporters|Peroxisome	GO:0000038,GO:0002082,GO:0005324,GO:0005515,GO:0005524,GO:0005737,GO:0005765,GO:0005777,GO:0005778,GO:0005789,GO:0005829,GO:0006635,GO:0007031,GO:0015607,GO:0015910,GO:0015916,GO:0015919,GO:0016020,GO:0016887,GO:0019899,GO:0030497,GO:0031966,GO:0031998,GO:0032000,GO:0036109,GO:0036113,GO:0042626,GO:0042758,GO:0042760,GO:0042802,GO:0042803,GO:0043217,GO:0043531,GO:0043651,GO:0046982,GO:0047617,GO:…	very long-chain fatty acid metabolic process|regulation of oxidative phosphorylation|long-chain fatty acid transporter activity|protein binding|ATP binding|cytoplasm|lysosomal membrane|peroxisome|peroxisomal membrane|endoplasmic reticulum membrane|cytosol|fatty acid beta-oxidation|peroxisome organization|ABC-type fatty-acyl-CoA transporter activity|long-chain fatty acid import into peroxisome|fat…	WP5323,WP2877	Fatty Acids and Lipoproteins Transport in Hepatocytes|Vitamin D receptor pathway	R-HSA-1369062,R-HSA-1430728,R-HSA-1643685,R-HSA-2046104,R-HSA-2046105,R-HSA-2046106,R-HSA-382551,R-HSA-382556,R-HSA-390247,R-HSA-390918,R-HSA-556833,R-HSA-5619084,R-HSA-5619115,R-HSA-5684045,R-HSA-8978868,R-HSA-9603798,R-HSA-9609507	ABC transporters in lipid homeostasis|Metabolism|Disease|alpha-linolenic (omega3) and linoleic (omega6) acid metabolism|Linoleic acid (LA) metabolism|alpha-linolenic acid (ALA) metabolism|Transport of small molecules|ABC-family proteins mediated transport|Beta-oxidation of very long chain fatty acids|Peroxisomal lipid metabolism|Metabolism of lipids|ABC transporter disorders|Disorders of transmem…
ABCD2	3.31083	2.89037	3.7313	1.29255	0.37022	0.751642	0.903176	Up	0.00559302	0.00649517	0.0028116	0.00272884	0.00516794	0.00382142	225	ATP binding cassette subfamily D member 2	protein_coding	hsa02010,hsa04146	ABC transporters|Peroxisome	GO:0000038,GO:0005324,GO:0005515,GO:0005524,GO:0005777,GO:0005778,GO:0005829,GO:0006635,GO:0007031,GO:0009617,GO:0015910,GO:0016887,GO:0032000,GO:0042626,GO:0042760,GO:0042803,GO:0043217,GO:0046982,GO:0047617,GO:0140359,GO:1900016,GO:1903427,GO:1990535,GO:2001280	very long-chain fatty acid metabolic process|long-chain fatty acid transporter activity|protein binding|ATP binding|peroxisome|peroxisomal membrane|cytosol|fatty acid beta-oxidation|peroxisome organization|response to bacterium|long-chain fatty acid import into peroxisome|ATP hydrolysis activity|positive regulation of fatty acid beta-oxidation|ATPase-coupled transmembrane transporter activity|ver…	WP5323,WP299	Fatty Acids and Lipoproteins Transport in Hepatocytes|Nuclear receptors in lipid metabolism and toxicity	R-HSA-1369062,R-HSA-382551,R-HSA-382556,R-HSA-9603798,R-HSA-9609507	ABC transporters in lipid homeostasis|Transport of small molecules|ABC-family proteins mediated transport|Class I peroxisomal membrane protein import|Protein localization
ABCD3	1663.66	1615.08	1712.25	1.0602	0.0843314	0.226184	0.525307	Up	10.0325	10.6728	9.81659	9.41792	9.52977	10.3461	5825	ATP binding cassette subfamily D member 3	protein_coding	hsa02010,hsa04146	ABC transporters|Peroxisome	GO:0000038,GO:0005324,GO:0005515,GO:0005524,GO:0005739,GO:0005777,GO:0005778,GO:0005782,GO:0005829,GO:0006633,GO:0006635,GO:0006699,GO:0007031,GO:0009410,GO:0014070,GO:0015721,GO:0015910,GO:0016020,GO:0016887,GO:0042626,GO:0042760,GO:0042803,GO:0043231,GO:0043621,GO:0047617,GO:0140359,GO:1903512	very long-chain fatty acid metabolic process|long-chain fatty acid transporter activity|protein binding|ATP binding|mitochondrion|peroxisome|peroxisomal membrane|peroxisomal matrix|cytosol|fatty acid biosynthetic process|fatty acid beta-oxidation|bile acid biosynthetic process|peroxisome organization|response to xenobiotic stimulus|response to organic cyclic compound|bile acid and bile salt trans…	WP4549,WP5323,WP299,WP5329,WP5176	Fragile X syndrome|Fatty Acids and Lipoproteins Transport in Hepatocytes|Nuclear receptors in lipid metabolism and toxicity|Cholesterol biosynthesis pathway in hepatocytes|Disorders of bile acid synthesis and biliary transport	R-HSA-1369062,R-HSA-162582,R-HSA-194315,R-HSA-382551,R-HSA-382556,R-HSA-8980692,R-HSA-9012999,R-HSA-9013106,R-HSA-9603798,R-HSA-9609507,R-HSA-9716542	ABC transporters in lipid homeostasis|Signal Transduction|Signaling by Rho GTPases|Transport of small molecules|ABC-family proteins mediated transport|RHOA GTPase cycle|RHO GTPase cycle|RHOC GTPase cycle|Class I peroxisomal membrane protein import|Protein localization|Signaling by Rho GTPases, Miro GTPases and RHOBTB3
ABCD4	974.742	1034.56	914.927	0.884121	-0.177685	0.0307182	0.165055	Down	7.17942	6.73018	7.24259	7.99407	8.46066	7.87656	5826	ATP binding cassette subfamily D member 4	protein_coding	hsa02010,hsa04146	ABC transporters|Peroxisome	GO:0005324,GO:0005515,GO:0005524,GO:0005765,GO:0005777,GO:0005778,GO:0005789,GO:0006635,GO:0007031,GO:0009235,GO:0015420,GO:0015889,GO:0015910,GO:0016020,GO:0016887,GO:0042626,GO:0042760,GO:0042802,GO:0043190,GO:0055085,GO:1990830	long-chain fatty acid transporter activity|protein binding|ATP binding|lysosomal membrane|peroxisome|peroxisomal membrane|endoplasmic reticulum membrane|fatty acid beta-oxidation|peroxisome organization|cobalamin metabolic process|ABC-type vitamin B12 transporter activity|cobalamin transport|long-chain fatty acid import into peroxisome|membrane|ATP hydrolysis activity|ATPase-coupled transmembrane…	WP5323	Fatty Acids and Lipoproteins Transport in Hepatocytes	R-HSA-1430728,R-HSA-1643685,R-HSA-196741,R-HSA-196849,R-HSA-196854,R-HSA-3296469,R-HSA-3296482,R-HSA-5619084,R-HSA-5619115,R-HSA-5668914,R-HSA-5683329,R-HSA-9758881,R-HSA-9758890	Metabolism|Disease|Cobalamin (Cbl, vitamin B12) transport and metabolism|Metabolism of water-soluble vitamins and cofactors|Metabolism of vitamins and cofactors|Defects in cobalamin (B12) metabolism|Defects in vitamin and cofactor metabolism|ABC transporter disorders|Disorders of transmembrane transporters|Diseases of metabolism|Defective ABCD4 causes MAHCJ|Uptake of dietary cobalamins into enter…
ABCE1	4829.57	4562.21	5096.94	1.11719	0.159876	0.00415369	0.0406415	Up	31.9256	34.6788	34.5024	30.2168	29.6405	32.2382	6059	ATP binding cassette subfamily E member 1	protein_coding			GO:0000054,GO:0003924,GO:0005506,GO:0005515,GO:0005524,GO:0005737,GO:0005739,GO:0005759,GO:0005829,GO:0006413,GO:0006415,GO:0006417,GO:0016020,GO:0016887,GO:0017111,GO:0022626,GO:0032790,GO:0043024,GO:0043273,GO:0051539,GO:0060698,GO:0060702,GO:0072344	ribosomal subunit export from nucleus|GTPase activity|iron ion binding|protein binding|ATP binding|cytoplasm|mitochondrion|mitochondrial matrix|cytosol|translational initiation|translational termination|regulation of translation|membrane|ATP hydrolysis activity|ribonucleoside triphosphate phosphatase activity|cytosolic ribosome|ribosome disassembly|ribosomal small subunit binding|CTPase activity|…			R-HSA-1169410,R-HSA-1280215,R-HSA-168256,R-HSA-8983711,R-HSA-909733,R-HSA-913531	Antiviral mechanism by IFN-stimulated genes|Cytokine Signaling in Immune system|Immune System|OAS antiviral response|Interferon alpha/beta signaling|Interferon Signaling
ABCF1	2884.67	2934.69	2834.66	0.96598	-0.0499345	0.414958	0.703969	Down	22.1431	21.9801	20.0762	21.9093	23.2468	22.4498	23	ATP binding cassette subfamily F member 1	protein_coding			GO:0003723,GO:0005515,GO:0005524,GO:0005635,GO:0005654,GO:0005829,GO:0006412,GO:0006954,GO:0008135,GO:0016020,GO:0016887	RNA binding|protein binding|ATP binding|nuclear envelope|nucleoplasm|cytosol|translation|inflammatory response|translation factor activity, RNA binding|membrane|ATP hydrolysis activity	WP4754	IL-18 signaling pathway	R-HSA-382551,R-HSA-382556	Transport of small molecules|ABC-family proteins mediated transport
ABCF1-DT	1.21625	0	2.4325	13.6339	3.76913	0.0897326	0.321246	Up	0.199073	0.0462365	0.100073	0	0	0	107986587		non_coding
ABCF2	489.298	503.195	475.401	0.944827	-0.081878	0.484215	0.751417	Down	3.06237	2.55113	2.48472	3.08147	2.93994	2.69736	10061	ATP binding cassette subfamily F member 2	protein_coding	hsa05130	Pathogenic Escherichia coli infection	GO:0005524,GO:0016020,GO:0016887	ATP binding|membrane|ATP hydrolysis activity	WP3888	VEGFA-VEGFR2 signaling
ABCF3	1985.74	2068.96	1902.51	0.919518	-0.121051	0.0587226	0.251398	Down	17.659	16.9959	16.8013	19.4053	17.9547	19.5846	55324	ATP binding cassette subfamily F member 3	protein_coding			GO:0005515,GO:0005524,GO:0016020,GO:0016887,GO:0045296,GO:0051607	protein binding|ATP binding|membrane|ATP hydrolysis activity|cadherin binding|defense response to virus
ABCG1	2987.39	2322.45	3652.33	1.57274	0.653284	2.60199e-15	5.5249e-13	Up	7.05181	8.25372	9.20168	5.50861	5.34439	5.00348	9619	ATP binding cassette subfamily G member 1	protein_coding	hsa02010,hsa05417	ABC transporters|Lipid and atherosclerosis	GO:0000139,GO:0005515,GO:0005524,GO:0005543,GO:0005739,GO:0005768,GO:0005789,GO:0005794,GO:0005886,GO:0008203,GO:0009897,GO:0010033,GO:0010745,GO:0010875,GO:0010887,GO:0015485,GO:0016887,GO:0019534,GO:0032367,GO:0033344,GO:0033700,GO:0033993,GO:0034041,GO:0034204,GO:0034374,GO:0034375,GO:0034436,GO:0042632,GO:0042803,GO:0042987,GO:0043531,GO:0043691,GO:0045542,GO:0046982,GO:0050714,GO:0055037,GO:…	Golgi membrane|protein binding|ATP binding|phospholipid binding|mitochondrion|endosome|endoplasmic reticulum membrane|Golgi apparatus|plasma membrane|cholesterol metabolic process|external side of plasma membrane|response to organic substance|negative regulation of macrophage derived foam cell differentiation|positive regulation of cholesterol efflux|negative regulation of cholesterol storage|cho…	WP299,WP4718,WP5329	Nuclear receptors in lipid metabolism and toxicity|Cholesterol metabolism with Bloch and Kandutsch-Russell pathways|Cholesterol biosynthesis pathway in hepatocytes	R-HSA-1369062,R-HSA-162582,R-HSA-174824,R-HSA-382551,R-HSA-382556,R-HSA-8963899,R-HSA-8964058,R-HSA-9006931,R-HSA-9024446,R-HSA-9029569	ABC transporters in lipid homeostasis|Signal Transduction|Plasma lipoprotein assembly, remodeling, and clearance|Transport of small molecules|ABC-family proteins mediated transport|Plasma lipoprotein remodeling|HDL remodeling|Signaling by Nuclear Receptors|NR1H2 and NR1H3-mediated signaling|NR1H3 & NR1H2 regulate gene expression linked to cholesterol transport and efflux
ABCG2	138.783	125.947	151.619	1.20373	0.267511	0.173372	0.46195	Up	0.617721	0.664263	0.821552	0.635997	0.575267	0.567173	9429	ATP binding cassette subfamily G member 2 (Junior blood group)	protein_coding	hsa02010,hsa04976,hsa01523	ABC transporters|Bile secretion|Antifolate resistance	GO:0005515,GO:0005524,GO:0005654,GO:0005886,GO:0006869,GO:0008514,GO:0008559,GO:0015143,GO:0015225,GO:0015562,GO:0015711,GO:0015747,GO:0015878,GO:0016324,GO:0016887,GO:0031526,GO:0031966,GO:0032217,GO:0032218,GO:0042626,GO:0042802,GO:0042803,GO:0042910,GO:0045121,GO:0046415,GO:0055085,GO:0070633,GO:0097744,GO:0098591,GO:0140115,GO:0150104,GO:1990748,GO:1990962	protein binding|ATP binding|nucleoplasm|plasma membrane|lipid transport|organic anion transmembrane transporter activity|ABC-type xenobiotic transporter activity|urate transmembrane transporter activity|biotin transmembrane transporter activity|efflux transmembrane transporter activity|organic anion transport|urate transport|biotin transport|apical plasma membrane|ATP hydrolysis activity|brush bo…	WP3640,WP5413,WP229,WP3612,WP4917,WP5322,WP1601	Imatinib and chronic myeloid leukemia|IL-24 Signaling pathway|Irinotecan pathway|Photodynamic therapy-induced NFE2L2 (NRF2) survival signaling|Proximal tubule transport|CKAP4 signaling pathway map|Fluoropyrimidine activity	R-HSA-1430728,R-HSA-189445,R-HSA-189451,R-HSA-189483,R-HSA-2161517,R-HSA-2161522,R-HSA-382551,R-HSA-917937,R-HSA-9748784,R-HSA-9748784,R-HSA-9753281,R-HSA-9793528	Metabolism|Metabolism of porphyrins|Heme biosynthesis|Heme degradation|Abacavir transmembrane transport|Abacavir ADME|Transport of small molecules|Iron uptake and transport|Drug ADME|Drug ADME|Paracetamol ADME|Ciprofloxacin ADME
ABCG4	1.84549	1.3129	2.37808	1.82609	0.868754	0.594992	0.821779	Up	0.0178691	0.0166011	0.00598852	0.0116245	0.0110074	0	64137	ATP binding cassette subfamily G member 4	protein_coding	hsa02010	ABC transporters	GO:0005515,GO:0005524,GO:0005886,GO:0006355,GO:0010008,GO:0010875,GO:0016887,GO:0031410,GO:0033344,GO:0034041,GO:0042632,GO:0042802,GO:0042803,GO:0045542,GO:0046982,GO:0055085,GO:0071403,GO:1990830	protein binding|ATP binding|plasma membrane|regulation of DNA-templated transcription|endosome membrane|positive regulation of cholesterol efflux|ATP hydrolysis activity|cytoplasmic vesicle|cholesterol efflux|ABC-type sterol transporter activity|cholesterol homeostasis|identical protein binding|protein homodimerization activity|positive regulation of cholesterol biosynthetic process|protein heter…			R-HSA-1369062,R-HSA-382551,R-HSA-382556	ABC transporters in lipid homeostasis|Transport of small molecules|ABC-family proteins mediated transport
ABHD1	3.99066	5.20948	2.77184	0.530982	-0.913266	0.444055	0.725419	Down	0	0.0255017	0.082793	0.0937487	0.07609	0.0375097	84696	abhydrolase domain containing 1	protein_coding			GO:0003674,GO:0005515,GO:0008126,GO:0008150,GO:0016020,GO:0047372,GO:0051792,GO:0051793	molecular_function|protein binding|acetylesterase activity|biological_process|membrane|acylglycerol lipase activity|medium-chain fatty acid biosynthetic process|medium-chain fatty acid catabolic process
ABHD10	565.853	558.693	573.013	1.0258	0.0367505	0.782682	0.917285	Up	6.2666	6.01879	4.22057	5.10073	5.23087	6.0398	55347	abhydrolase domain containing 10%2C depalmitoylase	protein_coding			GO:0002084,GO:0004553,GO:0005739,GO:0005759,GO:0005829,GO:0008474,GO:0019391,GO:0052695,GO:0102390	protein depalmitoylation|hydrolase activity, hydrolyzing O-glycosyl compounds|mitochondrion|mitochondrial matrix|cytosol|palmitoyl-(protein) hydrolase activity|glucuronoside catabolic process|cellular glucuronidation|mycophenolic acid acyl-glucuronide esterase activity			R-HSA-1430728,R-HSA-156580,R-HSA-156588,R-HSA-211859	Metabolism|Phase II - Conjugation of compounds|Glucuronidation|Biological oxidations
ABHD11	489.329	493.583	485.076	0.98255	-0.0253973	0.808546	0.927777	Down	6.30475	5.88166	5.91794	6.26706	6.05521	6.42283	83451	abhydrolase domain containing 11	protein_coding			GO:0003674,GO:0005575,GO:0005739,GO:0008150,GO:0044255,GO:0052689	molecular_function|cellular_component|mitochondrion|biological_process|cellular lipid metabolic process|carboxylic ester hydrolase activity	WP4932	7q11.23 copy number variation syndrome
ABHD11-AS1	18.8216	22.1754	15.4678	0.69842	-0.517833	0.336304	0.640251	Down	0.685601	0.743108	1.09139	1.83978	1.10861	0.728676	171022	ABHD11 antisense RNA 1 (tail to tail)	non_coding
ABHD12	7529.79	7729.94	7329.64	0.948183	-0.0767633	0.090446	0.322737	Down	59.8769	58.4332	57.5955	62.3757	62.1729	64.2021	26090	abhydrolase domain containing 12%2C lysophospholipase	protein_coding			GO:0004620,GO:0004622,GO:0005789,GO:0005886,GO:0006660,GO:0007628,GO:0008474,GO:0009395,GO:0010996,GO:0016020,GO:0019369,GO:0032281,GO:0032839,GO:0046464,GO:0046475,GO:0047372,GO:0050727,GO:0052651,GO:0098734	phospholipase activity|lysophospholipase activity|endoplasmic reticulum membrane|plasma membrane|phosphatidylserine catabolic process|adult walking behavior|palmitoyl-(protein) hydrolase activity|phospholipid catabolic process|response to auditory stimulus|membrane|arachidonic acid metabolic process|AMPA glutamate receptor complex|dendrite cytoplasm|acylglycerol catabolic process|glycerophospholi…			R-HSA-109582,R-HSA-114508,R-HSA-162582,R-HSA-372790,R-HSA-388396,R-HSA-416476,R-HSA-426048,R-HSA-76002	Hemostasis|Effects of PIP2 hydrolysis|Signal Transduction|Signaling by GPCR|GPCR downstream signalling|G alpha (q) signalling events|Arachidonate production from DAG|Platelet activation, signaling and aggregation
ABHD13	577.281	601.209	553.353	0.920093	-0.120149	0.236313	0.537794	Down	2.15001	1.96752	2.23852	2.40836	2.35863	2.25942	84945	abhydrolase domain containing 13	protein_coding			GO:0008474,GO:0016020,GO:0032839,GO:0098734	palmitoyl-(protein) hydrolase activity|membrane|dendrite cytoplasm|macromolecule depalmitoylation
ABHD14A	260.005	267.004	253.006	0.947214	-0.0782379	0.606702	0.828444	Down	7.07291	5.41696	5.8112	6.7286	6.91014	6.0046	25864	ABHD14A-ACY1 readthrough	protein_coding			GO:0005737,GO:0016020,GO:0016787	cytoplasm|membrane|hydrolase activity
ABHD14B	892.662	858.937	926.387	1.07859	0.109146	0.175508	0.46416	Up	9.66968	9.93131	9.71071	9.17599	9.19092	9.28384	84836	abhydrolase domain containing 14B	protein_coding			GO:0005515,GO:0005634,GO:0005654,GO:0005730,GO:0005737,GO:0005829,GO:0016787,GO:0045944,GO:0050427,GO:0061733,GO:0070062	protein binding|nucleus|nucleoplasm|nucleolus|cytoplasm|cytosol|hydrolase activity|positive regulation of transcription by RNA polymerase II|3'-phosphoadenosine 5'-phosphosulfate metabolic process|peptide-lysine-N-acetyltransferase activity|extracellular exosome			R-HSA-1430728,R-HSA-156580,R-HSA-156584,R-HSA-211859	Metabolism|Phase II - Conjugation of compounds|Cytosolic sulfonation of small molecules|Biological oxidations
ABHD15	757.01	749.013	765.008	1.02082	0.0297256	0.754763	0.904433	Up	5.91249	5.03279	5.94439	5.72411	5.51318	5.59071	116236	abhydrolase domain containing 15	protein_coding			GO:0005515,GO:0005576,GO:0016020,GO:0016042,GO:0034338,GO:0044255,GO:0047372,GO:0060612	protein binding|extracellular region|membrane|lipid catabolic process|short-chain carboxylesterase activity|cellular lipid metabolic process|acylglycerol lipase activity|adipose tissue development
ABHD16A	3840.97	4087.63	3594.31	0.879355	-0.185483	0.00279089	0.0304166	Down	42.699	40.2848	36.2889	45.8868	45.5674	46.5364	7920	abhydrolase domain containing 16A%2C phospholipase	protein_coding	hsa00561	Glycerolipid metabolism	GO:0004620,GO:0004622,GO:0005515,GO:0006660,GO:0016020,GO:0047372,GO:0052651,GO:1905344	phospholipase activity|lysophospholipase activity|protein binding|phosphatidylserine catabolic process|membrane|acylglycerol lipase activity|monoacylglycerol catabolic process|prostaglandin catabolic process	WP4754	IL-18 signaling pathway
ABHD16B	6.42315	8.71417	4.13214	0.473234	-1.07937	0.222954	0.522227	Down	0.126874	0.050516	0.0364452	0.159176	0.150725	0.148605	140701	abhydrolase domain containing 16B	protein_coding			GO:0004620,GO:0005654,GO:0006660,GO:0047372,GO:0052651	phospholipase activity|nucleoplasm|phosphatidylserine catabolic process|acylglycerol lipase activity|monoacylglycerol catabolic process
ABHD17A	2903.58	3139.13	2668.02	0.849931	-0.234583	0.00404115	0.0398845	Down	14.718	12.4739	11.069	15.3475	15.4891	14.9508	81926	abhydrolase domain containing 17A%2C depalmitoylase	protein_coding			GO:0002084,GO:0005515,GO:0005886,GO:0008474,GO:0010008,GO:0016020,GO:0016607,GO:0043197,GO:0043231,GO:0055038,GO:0072657,GO:0098839,GO:0098944,GO:0098978,GO:0099175,GO:1902817,GO:1905668	protein depalmitoylation|protein binding|plasma membrane|palmitoyl-(protein) hydrolase activity|endosome membrane|membrane|nuclear speck|dendritic spine|intracellular membrane-bounded organelle|recycling endosome membrane|protein localization to membrane|postsynaptic density membrane|postsynaptic recycling endosome membrane|glutamatergic synapse|regulation of postsynapse organization|negative reg…			R-HSA-162582,R-HSA-5673001,R-HSA-5683057,R-HSA-5684996,R-HSA-9648002	Signal Transduction|RAF/MAP kinase cascade|MAPK family signaling cascades|MAPK1/MAPK3 signaling|RAS processing
ABHD17B	498.946	497.374	500.517	1.00614	0.00882897	0.940688	0.980224	Up	3.30223	3.12183	2.78832	3.03351	2.75328	3.53125	51104	abhydrolase domain containing 17B%2C depalmitoylase	protein_coding			GO:0002084,GO:0005886,GO:0006508,GO:0008236,GO:0008474,GO:0010008,GO:0016020,GO:0043197,GO:0055038,GO:0098839,GO:0099175,GO:1902473,GO:1902817,GO:1902950,GO:1905668	protein depalmitoylation|plasma membrane|proteolysis|serine-type peptidase activity|palmitoyl-(protein) hydrolase activity|endosome membrane|membrane|dendritic spine|recycling endosome membrane|postsynaptic density membrane|regulation of postsynapse organization|regulation of protein localization to synapse|negative regulation of protein localization to microtubule|regulation of dendritic spine m…			R-HSA-162582,R-HSA-5673001,R-HSA-5683057,R-HSA-5684996,R-HSA-9648002	Signal Transduction|RAF/MAP kinase cascade|MAPK family signaling cascades|MAPK1/MAPK3 signaling|RAS processing
ABHD17C	762.797	625.315	900.279	1.4397	0.525767	1.91889e-08	1.21396e-06	Up	8.91646	10.0915	10.3915	6.75728	7.03311	6.98629	58489	abhydrolase domain containing 17C%2C depalmitoylase	protein_coding			GO:0002084,GO:0005515,GO:0005886,GO:0008474,GO:0010008,GO:0043197,GO:0055038,GO:0098839,GO:0098978,GO:0099175,GO:1902817,GO:1905668	protein depalmitoylation|protein binding|plasma membrane|palmitoyl-(protein) hydrolase activity|endosome membrane|dendritic spine|recycling endosome membrane|postsynaptic density membrane|glutamatergic synapse|regulation of postsynapse organization|negative regulation of protein localization to microtubule|positive regulation of protein localization to endosome			R-HSA-162582,R-HSA-5673001,R-HSA-5683057,R-HSA-5684996,R-HSA-9648002	Signal Transduction|RAF/MAP kinase cascade|MAPK family signaling cascades|MAPK1/MAPK3 signaling|RAS processing
ABHD18	342.336	323.336	361.336	1.11777	0.160625	0.234555	0.536253	Up	0.947717	1.19053	1.10794	0.967797	0.898962	1.08996	80167	abhydrolase domain containing 18	protein_coding			GO:0005576	extracellular region
ABHD2	18214.2	18764.3	17664.2	0.941367	-0.0871715	0.0544778	0.23944	Down	51.6541	48.4188	47.6284	53.8298	52.4964	53.3061	11057	abhydrolase domain containing 2%2C acylglycerol lipase	protein_coding			GO:0001669,GO:0003707,GO:0004806,GO:0007340,GO:0008126,GO:0009611,GO:0014909,GO:0014912,GO:0032570,GO:0033878,GO:0036126,GO:0042562,GO:0043401,GO:0046464,GO:0047372,GO:0048240,GO:0051792,GO:0051793,GO:0097524	acrosomal vesicle|nuclear steroid receptor activity|triglyceride lipase activity|acrosome reaction|acetylesterase activity|response to wounding|smooth muscle cell migration|negative regulation of smooth muscle cell migration|response to progesterone|hormone-sensitive lipase activity|sperm flagellum|hormone binding|steroid hormone mediated signaling pathway|acylglycerol catabolic process|acylglyce…	WP2882,WP2880	Nuclear receptors meta-pathway|Glucocorticoid receptor pathway
ABHD3	989.461	896.483	1082.44	1.20687	0.271276	0.00414938	0.0406208	Up	9.82694	9.3149	8.85916	7.05917	7.57231	8.96883	171586	abhydrolase domain containing 3%2C phospholipase	protein_coding			GO:0004623,GO:0005575,GO:0005886,GO:0006656,GO:0008126,GO:0008970,GO:0046470,GO:0047372,GO:0051792,GO:0051793,GO:0052739,GO:0052740	phospholipase A2 activity|cellular_component|plasma membrane|phosphatidylcholine biosynthetic process|acetylesterase activity|phospholipase A1 activity|phosphatidylcholine metabolic process|acylglycerol lipase activity|medium-chain fatty acid biosynthetic process|medium-chain fatty acid catabolic process|phosphatidylserine 1-acylhydrolase activity|1-acyl-2-lysophosphatidylserine acylhydrolase act…			R-HSA-1430728,R-HSA-1483191,R-HSA-1483206,R-HSA-1483257,R-HSA-556833	Metabolism|Synthesis of PC|Glycerophospholipid biosynthesis|Phospholipid metabolism|Metabolism of lipids
ABHD4	1033.42	973.174	1093.67	1.12405	0.168712	0.110344	0.363932	Up	7.37953	9.11735	10.1501	8.57614	8.0577	7.49303	63874	abhydrolase domain containing 4%2C N-acyl phospholipase B	protein_coding			GO:0004622,GO:0005515,GO:0005739,GO:0005789,GO:0005811,GO:0006654,GO:0016042,GO:0016787,GO:0036152,GO:0042171,GO:0055088,GO:0070292	lysophospholipase activity|protein binding|mitochondrion|endoplasmic reticulum membrane|lipid droplet|phosphatidic acid biosynthetic process|lipid catabolic process|hydrolase activity|phosphatidylethanolamine acyl-chain remodeling|lysophosphatidic acid acyltransferase activity|lipid homeostasis|N-acylphosphatidylethanolamine metabolic process			R-HSA-1430728,R-HSA-1482839,R-HSA-1483206,R-HSA-1483257,R-HSA-556833	Metabolism|Acyl chain remodelling of PE|Glycerophospholipid biosynthesis|Phospholipid metabolism|Metabolism of lipids
ABHD5	839.882	816.777	862.988	1.05647	0.0792494	0.461159	0.737277	Up	3.18087	3.45728	4.26701	3.7437	3.31571	3.44664	51099	abhydrolase domain containing 5%2C lysophosphatidic acid acyltransferase	protein_coding	hsa04923	Regulation of lipolysis in adipocytes	GO:0003841,GO:0004806,GO:0005515,GO:0005654,GO:0005739,GO:0005811,GO:0005829,GO:0006631,GO:0006654,GO:0010891,GO:0010898,GO:0030154,GO:0042171,GO:0043231,GO:0052689,GO:0055088,GO:0060229	1-acylglycerol-3-phosphate O-acyltransferase activity|triglyceride lipase activity|protein binding|nucleoplasm|mitochondrion|lipid droplet|cytosol|fatty acid metabolic process|phosphatidic acid biosynthetic process|negative regulation of sequestering of triglyceride|positive regulation of triglyceride catabolic process|cell differentiation|lysophosphatidic acid acyltransferase activity|intracellu…	WP3965,WP5380	Lipid metabolism pathway|5q35 copy number variation	R-HSA-1430728,R-HSA-163560,R-HSA-556833,R-HSA-8979227	Metabolism|Triglyceride catabolism|Metabolism of lipids|Triglyceride metabolism
ABHD6	490.036	472.719	507.353	1.07309	0.101765	0.365318	0.662984	Up	4.92644	5.35155	5.60386	4.68946	5.45431	4.90778	57406	abhydrolase domain containing 6%2C acylglycerol lipase	protein_coding	hsa04723	Retrograde endocannabinoid signaling	GO:0004620,GO:0005515,GO:0005739,GO:0005765,GO:0005886,GO:0009395,GO:0016020,GO:0019369,GO:0030336,GO:0031902,GO:0031966,GO:0032281,GO:0045211,GO:0046464,GO:0046889,GO:0047372,GO:0052651,GO:0060292,GO:0098978,GO:0098982,GO:0099178,GO:0120163,GO:2000124,GO:2001311	phospholipase activity|protein binding|mitochondrion|lysosomal membrane|plasma membrane|phospholipid catabolic process|membrane|arachidonic acid metabolic process|negative regulation of cell migration|late endosome membrane|mitochondrial membrane|AMPA glutamate receptor complex|postsynaptic membrane|acylglycerol catabolic process|positive regulation of lipid biosynthetic process|acylglycerol lipa…			R-HSA-109582,R-HSA-114508,R-HSA-162582,R-HSA-372790,R-HSA-388396,R-HSA-416476,R-HSA-426048,R-HSA-76002	Hemostasis|Effects of PIP2 hydrolysis|Signal Transduction|Signaling by GPCR|GPCR downstream signalling|G alpha (q) signalling events|Arachidonate production from DAG|Platelet activation, signaling and aggregation
ABHD8	787.821	785.863	789.779	1.0052	0.00748258	0.929926	0.976743	Up	9.95207	10.1188	9.75296	10.3053	9.90492	9.98257	79575	abhydrolase domain containing 8	protein_coding			GO:0005515,GO:0016787,GO:0070062	protein binding|hydrolase activity|extracellular exosome
ABI1	3867.59	3571.14	4164.04	1.16589	0.221435	0.000322122	0.00560317	Up	20.4826	21.3548	23.5192	18.8381	18.6463	19.5568	10006	abl interactor 1	protein_coding	hsa05130,hsa05132	Pathogenic Escherichia coli infection|Salmonella infection	GO:0001756,GO:0005515,GO:0005622,GO:0005634,GO:0005783,GO:0005829,GO:0005856,GO:0007169,GO:0008092,GO:0008154,GO:0008285,GO:0014069,GO:0017124,GO:0030027,GO:0030296,GO:0030426,GO:0031209,GO:0032433,GO:0035591,GO:0035855,GO:0045296,GO:0048813,GO:0061098,GO:0070062,GO:0072673	somitogenesis|protein binding|intracellular anatomical structure|nucleus|endoplasmic reticulum|cytosol|cytoskeleton|transmembrane receptor protein tyrosine kinase signaling pathway|cytoskeletal protein binding|actin polymerization or depolymerization|negative regulation of cell population proliferation|postsynaptic density|SH3 domain binding|lamellipodium|protein tyrosine kinase activator activit…	WP437	EGF/EGFR signaling pathway	R-HSA-162582,R-HSA-162582,R-HSA-1643685,R-HSA-1643685,R-HSA-168249,R-HSA-168249,R-HSA-168256,R-HSA-168256,R-HSA-194138,R-HSA-194315,R-HSA-194315,R-HSA-195258,R-HSA-195258,R-HSA-2029480,R-HSA-2029480,R-HSA-2029482,R-HSA-2029482,R-HSA-4420097,R-HSA-5663205,R-HSA-5663205,R-HSA-5663213,R-HSA-5663213,R-HSA-9006934,R-HSA-9012999,R-HSA-9013149,R-HSA-9013404,R-HSA-9013423,R-HSA-9658195,R-HSA-9658195,R-HS…	Signal Transduction|Signal Transduction|Disease|Disease|Innate Immune System|Innate Immune System|Immune System|Immune System|Signaling by VEGF|Signaling by Rho GTPases|Signaling by Rho GTPases|RHO GTPase Effectors|RHO GTPase Effectors|Fcgamma receptor (FCGR) dependent phagocytosis|Fcgamma receptor (FCGR) dependent phagocytosis|Regulation of actin dynamics for phagocytic cup formation|Regulation …
ABI2	3466.52	3581.01	3352.03	0.936081	-0.0952943	0.0813863	0.303	Down	10.5926	11.2768	10.9812	11.7238	11.6949	12.2907	10152	abl interactor 2	protein_coding	hsa04810	Regulation of actin cytoskeleton	GO:0005515,GO:0005634,GO:0005737,GO:0005829,GO:0005856,GO:0005912,GO:0007010,GO:0007399,GO:0008093,GO:0008154,GO:0010592,GO:0016477,GO:0016601,GO:0017124,GO:0018108,GO:0019900,GO:0030027,GO:0031209,GO:0031267,GO:0031625,GO:0032433,GO:0035591,GO:0042802,GO:0043197,GO:0061001,GO:0070064,GO:0070309,GO:2000601	protein binding|nucleus|cytoplasm|cytosol|cytoskeleton|adherens junction|cytoskeleton organization|nervous system development|cytoskeletal anchor activity|actin polymerization or depolymerization|positive regulation of lamellipodium assembly|cell migration|Rac protein signal transduction|SH3 domain binding|peptidyl-tyrosine phosphorylation|kinase binding|lamellipodium|SCAR complex|small GTPase bi…	WP51	Regulation of actin cytoskeleton	R-HSA-162582,R-HSA-162582,R-HSA-1643685,R-HSA-1643685,R-HSA-168249,R-HSA-168249,R-HSA-168256,R-HSA-168256,R-HSA-194138,R-HSA-194315,R-HSA-194315,R-HSA-195258,R-HSA-195258,R-HSA-2029480,R-HSA-2029480,R-HSA-2029482,R-HSA-2029482,R-HSA-4420097,R-HSA-5663205,R-HSA-5663205,R-HSA-5663213,R-HSA-5663213,R-HSA-9006934,R-HSA-9012999,R-HSA-9013149,R-HSA-9013404,R-HSA-9013423,R-HSA-9658195,R-HSA-9658195,R-HS…	Signal Transduction|Signal Transduction|Disease|Disease|Innate Immune System|Innate Immune System|Immune System|Immune System|Signaling by VEGF|Signaling by Rho GTPases|Signaling by Rho GTPases|RHO GTPase Effectors|RHO GTPase Effectors|Fcgamma receptor (FCGR) dependent phagocytosis|Fcgamma receptor (FCGR) dependent phagocytosis|Regulation of actin dynamics for phagocytic cup formation|Regulation …
ABI3	43.718	41.9341	45.5018	1.08711	0.1205	0.745414	0.900995	Up	0.411071	0.876957	0.688815	0.549688	0.80186	0.499312	51225	ABI family member 3	protein_coding			GO:0002357,GO:0005515,GO:0005737,GO:0010593,GO:0014069,GO:0016020,GO:0017124,GO:0018108,GO:0030027,GO:0030036,GO:0030334,GO:0031209,GO:0042802,GO:0043197,GO:0043198,GO:0051015,GO:0061001,GO:0099151,GO:1900028,GO:1903077,GO:2000774	defense response to tumor cell|protein binding|cytoplasm|negative regulation of lamellipodium assembly|postsynaptic density|membrane|SH3 domain binding|peptidyl-tyrosine phosphorylation|lamellipodium|actin cytoskeleton organization|regulation of cell migration|SCAR complex|identical protein binding|dendritic spine|dendritic shaft|actin filament binding|regulation of dendritic spine morphogenesis|…
ABI3BP	18.6178	22.7639	14.4717	0.633605	-0.658345	0.217484	0.516158	Down	0.0648405	0.036813	0.047082	0.0492112	0.106511	0.082041	25890	ABI family member 3 binding protein	protein_coding			GO:0005201,GO:0005576,GO:0005615,GO:0010811,GO:0030198,GO:0062023	extracellular matrix structural constituent|extracellular region|extracellular space|positive regulation of cell-substrate adhesion|extracellular matrix organization|collagen-containing extracellular matrix
ABITRAM	819.028	802.284	835.771	1.04133	0.0584325	0.501795	0.763754	Up	9.89917	9.87621	10.2949	9.20433	10.009	10.1554	54942	actin binding transcription modulator	protein_coding			GO:0003785,GO:0005515,GO:0005634,GO:0016607,GO:0030027,GO:0030425,GO:0030426,GO:0030833,GO:0032433,GO:0048813,GO:0051015,GO:0051489	actin monomer binding|protein binding|nucleus|nuclear speck|lamellipodium|dendrite|growth cone|regulation of actin filament polymerization|filopodium tip|dendrite morphogenesis|actin filament binding|regulation of filopodium assembly
ABL1	3379.78	3298.83	3460.73	1.04898	0.0689803	0.248057	0.551163	Up	12.1456	12.4329	13.5869	12.3194	12.3833	12.3147	25	ABL proto-oncogene 1%2C non-receptor tyrosine kinase	protein_coding	hsa04012,hsa04014,hsa04110,hsa04722,hsa04360,hsa05200,hsa05206,hsa05208,hsa05220,hsa05130,hsa05416	ErbB signaling pathway|Ras signaling pathway|Cell cycle|Neurotrophin signaling pathway|Axon guidance|Pathways in cancer|MicroRNAs in cancer|Chemical carcinogenesis - reactive oxygen species|Chronic myeloid leukemia|Pathogenic Escherichia coli infection|Viral myocarditis	GO:0000278,GO:0000287,GO:0000400,GO:0000405,GO:0001726,GO:0001784,GO:0001843,GO:0001922,GO:0001934,GO:0002322,GO:0002333,GO:0003677,GO:0003713,GO:0003785,GO:0004515,GO:0004672,GO:0004713,GO:0004715,GO:0005080,GO:0005515,GO:0005524,GO:0005634,GO:0005654,GO:0005730,GO:0005737,GO:0005739,GO:0005829,GO:0006298,GO:0006355,GO:0006468,GO:0006914,GO:0006974,GO:0006979,GO:0007173,GO:0007204,GO:0007229,GO:…	mitotic cell cycle|magnesium ion binding|four-way junction DNA binding|bubble DNA binding|ruffle|phosphotyrosine residue binding|neural tube closure|B-1 B cell homeostasis|positive regulation of protein phosphorylation|B cell proliferation involved in immune response|transitional one stage B cell differentiation|DNA binding|transcription coactivator activity|actin monomer binding|nicotinate-nucle…	WP3959,WP3640,WP2516,WP2864,WP5323,WP4223,WP673,WP179,WP5353,WP2038,WP5380,WP4298,WP2446,WP710,WP437,WP2272,WP707,WP1742,WP1545,WP1530,WP3888	DNA IR-double strand breaks and cellular response via ATM|Imatinib and chronic myeloid leukemia|ATM signaling pathway|Apoptosis-related network due to altered Notch3 in ovarian cancer|Fatty Acids and Lipoproteins Transport in Hepatocytes|Ras signaling|ErbB signaling pathway|Cell cycle|A network map of Macrophage-stimulating protein (MSP) signaling|Microtubule cytoskeleton regulation|5q35 copy num…	R-HSA-109582,R-HSA-1266738,R-HSA-1266738,R-HSA-162582,R-HSA-1640170,R-HSA-1643685,R-HSA-168249,R-HSA-168256,R-HSA-194315,R-HSA-195258,R-HSA-2029480,R-HSA-2029482,R-HSA-212436,R-HSA-212436,R-HSA-376176,R-HSA-376176,R-HSA-422475,R-HSA-422475,R-HSA-428890,R-HSA-428890,R-HSA-453279,R-HSA-525793,R-HSA-525793,R-HSA-5663205,R-HSA-5663213,R-HSA-5685938,R-HSA-5693532,R-HSA-5693538,R-HSA-5693565,R-HSA-5693…	Hemostasis|Developmental Biology|Developmental Biology|Signal Transduction|Cell Cycle|Disease|Innate Immune System|Immune System|Signaling by Rho GTPases|RHO GTPase Effectors|Fcgamma receptor (FCGR) dependent phagocytosis|Regulation of actin dynamics for phagocytic cup formation|Generic Transcription Pathway|Generic Transcription Pathway|Signaling by ROBO receptors|Signaling by ROBO receptors|Axo…
ABL2	5689.8	5541.55	5838.05	1.05349	0.0751762	0.219244	0.518501	Up	8.92987	9.77075	10.4454	9.52318	8.98364	9.64954	27	ABL proto-oncogene 2%2C non-receptor tyrosine kinase	protein_coding	hsa04012,hsa04014,hsa05208,hsa05416	ErbB signaling pathway|Ras signaling pathway|Chemical carcinogenesis - reactive oxygen species|Viral myocarditis	GO:0000287,GO:0001784,GO:0003785,GO:0004672,GO:0004713,GO:0004715,GO:0005515,GO:0005524,GO:0005829,GO:0006468,GO:0007155,GO:0007165,GO:0007204,GO:0010506,GO:0010863,GO:0010976,GO:0015629,GO:0018108,GO:0030100,GO:0030145,GO:0030155,GO:0032956,GO:0035024,GO:0035640,GO:0036211,GO:0042981,GO:0051015,GO:0051353,GO:0071300,GO:1903905,GO:2000145,GO:2000406	magnesium ion binding|phosphotyrosine residue binding|actin monomer binding|protein kinase activity|protein tyrosine kinase activity|non-membrane spanning protein tyrosine kinase activity|protein binding|ATP binding|cytosol|protein phosphorylation|cell adhesion|signal transduction|positive regulation of cytosolic calcium ion concentration|regulation of autophagy|positive regulation of phospholipa…	WP4223,WP673,WP4298	Ras signaling|ErbB signaling pathway|Acute viral myocarditis	R-HSA-1266738,R-HSA-1266738,R-HSA-1280215,R-HSA-162582,R-HSA-168256,R-HSA-194315,R-HSA-376176,R-HSA-376176,R-HSA-422475,R-HSA-422475,R-HSA-428890,R-HSA-428890,R-HSA-9012999,R-HSA-9013149,R-HSA-9013423,R-HSA-9607240,R-HSA-9675108,R-HSA-9675108,R-HSA-9706369,R-HSA-9716542	Developmental Biology|Developmental Biology|Cytokine Signaling in Immune system|Signal Transduction|Immune System|Signaling by Rho GTPases|Signaling by ROBO receptors|Signaling by ROBO receptors|Axon guidance|Axon guidance|Role of ABL in ROBO-SLIT signaling|Role of ABL in ROBO-SLIT signaling|RHO GTPase cycle|RAC1 GTPase cycle|RAC3 GTPase cycle|FLT3 Signaling|Nervous system development|Nervous sys…
ABLIM1	8.87229	14.7715	2.97306	0.204164	-2.2922	0.018679	0.118414	Down	0.00415947	0.0135251	0	0.0345	0.00576501	0.0492604	3983	actin binding LIM protein 1	protein_coding	hsa04360	Axon guidance	GO:0001725,GO:0003779,GO:0005515,GO:0005737,GO:0007010,GO:0007601,GO:0009887,GO:0015629,GO:0030027,GO:0030032,GO:0046872,GO:0051015,GO:0060271	stress fiber|actin binding|protein binding|cytoplasm|cytoskeleton organization|visual perception|animal organ morphogenesis|actin cytoskeleton|lamellipodium|lamellipodium assembly|metal ion binding|actin filament binding|cilium assembly	WP4673	Male infertility	R-HSA-1266738,R-HSA-373752,R-HSA-418885,R-HSA-422475,R-HSA-9675108	Developmental Biology|Netrin-1 signaling|DCC mediated attractive signaling|Axon guidance|Nervous system development
ABLIM2	119.473	144.959	93.9872	0.648238	-0.625405	0.00339954	0.0351819	Down	0.412582	0.481468	0.455277	0.579348	0.781045	0.756304	84448	actin binding LIM protein family member 2	protein_coding	hsa04360	Axon guidance	GO:0005737,GO:0007010,GO:0015629,GO:0030032,GO:0046872,GO:0051015	cytoplasm|cytoskeleton organization|actin cytoskeleton|lamellipodium assembly|metal ion binding|actin filament binding			R-HSA-1266738,R-HSA-373752,R-HSA-418885,R-HSA-422475,R-HSA-9675108	Developmental Biology|Netrin-1 signaling|DCC mediated attractive signaling|Axon guidance|Nervous system development
ABLIM3	763.337	680.628	846.047	1.24297	0.313793	0.00237677	0.0268374	Up	2.73112	2.74691	2.77335	2.09467	2.59619	2.05832	22885	actin binding LIM protein family member 3	protein_coding	hsa04360	Axon guidance	GO:0001725,GO:0005515,GO:0005737,GO:0006366,GO:0007010,GO:0015629,GO:0030027,GO:0030032,GO:0045944,GO:0046872,GO:0051015,GO:0060271,GO:0098978,GO:1903955	stress fiber|protein binding|cytoplasm|transcription by RNA polymerase II|cytoskeleton organization|actin cytoskeleton|lamellipodium|lamellipodium assembly|positive regulation of transcription by RNA polymerase II|metal ion binding|actin filament binding|cilium assembly|glutamatergic synapse|positive regulation of protein targeting to mitochondrion			R-HSA-1266738,R-HSA-373752,R-HSA-418885,R-HSA-422475,R-HSA-9675108	Developmental Biology|Netrin-1 signaling|DCC mediated attractive signaling|Axon guidance|Nervous system development
ABR	6016.75	6052.16	5981.33	0.988324	-0.0169443	0.762572	0.908846	Down	12.1979	11.8732	12.4552	13.0159	12.8569	11.7245	29	ABR activator of RhoGEF and GTPase	protein_coding			GO:0005085,GO:0005096,GO:0005515,GO:0005829,GO:0007264,GO:0016020,GO:0030424,GO:0043197,GO:0050804,GO:0051056,GO:0090630,GO:0098685,GO:0098978	guanyl-nucleotide exchange factor activity|GTPase activator activity|protein binding|cytosol|small GTPase mediated signal transduction|membrane|axon|dendritic spine|modulation of chemical synaptic transmission|regulation of small GTPase mediated signal transduction|activation of GTPase activity|Schaffer collateral - CA1 synapse|glutamatergic synapse			R-HSA-162582,R-HSA-193648,R-HSA-193704,R-HSA-194315,R-HSA-204998,R-HSA-372790,R-HSA-388396,R-HSA-416482,R-HSA-73887,R-HSA-8980692,R-HSA-9012999,R-HSA-9013026,R-HSA-9013106,R-HSA-9013148,R-HSA-9013149,R-HSA-9013404,R-HSA-9013423,R-HSA-9716542	Signal Transduction|NRAGE signals death through JNK|p75 NTR receptor-mediated signalling|Signaling by Rho GTPases|Cell death signalling via NRAGE, NRIF and NADE|Signaling by GPCR|GPCR downstream signalling|G alpha (12/13) signalling events|Death Receptor Signaling|RHOA GTPase cycle|RHO GTPase cycle|RHOB GTPase cycle|RHOC GTPase cycle|CDC42 GTPase cycle|RAC1 GTPase cycle|RAC2 GTPase cycle|RAC3 GTP…
ABRACL	5446.47	4943.74	5949.2	1.2033	0.266995	9.80863e-08	5.1185e-06	Up	164.788	157.64	154.934	131.522	135.634	136.416	58527	ABRA C-terminal like	protein_coding			GO:0032970	regulation of actin filament-based process
ABRAXAS1	117.193	109.638	124.749	1.13584	0.183759	0.388551	0.681465	Up	0.733379	0.635533	0.824082	0.583331	0.632085	0.746706	84142	abraxas 1%2C BRCA1 A complex subunit	protein_coding	hsa03440	Homologous recombination	GO:0005515,GO:0005634,GO:0005654,GO:0006282,GO:0006302,GO:0006325,GO:0007095,GO:0008017,GO:0008608,GO:0010212,GO:0016604,GO:0031593,GO:0044818,GO:0045739,GO:0070531,GO:0070536,GO:0090307	protein binding|nucleus|nucleoplasm|regulation of DNA repair|double-strand break repair|chromatin organization|mitotic G2 DNA damage checkpoint signaling|microtubule binding|attachment of spindle microtubules to kinetochore|response to ionizing radiation|nuclear body|polyubiquitin modification-dependent protein binding|mitotic G2/M transition checkpoint|positive regulation of DNA repair|BRCA1-A c…	WP5380,WP4016	5q35 copy number variation|DNA IR-damage and cellular response via ATR	R-HSA-1640170,R-HSA-392499,R-HSA-5688426,R-HSA-5689901,R-HSA-5693532,R-HSA-5693538,R-HSA-5693565,R-HSA-5693567,R-HSA-5693571,R-HSA-5693606,R-HSA-5693607,R-HSA-597592,R-HSA-69473,R-HSA-69481,R-HSA-69620,R-HSA-73894	Cell Cycle|Metabolism of proteins|Deubiquitination|Metalloprotease DUBs|DNA Double-Strand Break Repair|Homology Directed Repair|Recruitment and ATM-mediated phosphorylation of repair and signaling proteins at DNA double strand breaks|HDR through Homologous Recombination (HRR) or Single Strand Annealing (SSA)|Nonhomologous End-Joining (NHEJ)|DNA Double Strand Break Response|Processing of DNA doubl…
ABRAXAS2	1541.41	1528.47	1554.36	1.01699	0.0243087	0.770599	0.912946	Up	11.9582	14.326	14.0143	13.2028	12.5775	14.5528	23172	abraxas 2%2C BRISC complex subunit	protein_coding			GO:0000278,GO:0002931,GO:0005515,GO:0005634,GO:0005737,GO:0005813,GO:0005829,GO:0007059,GO:0008017,GO:0008608,GO:0030496,GO:0031593,GO:0031616,GO:0036449,GO:0051301,GO:0070536,GO:0070552,GO:0090307	mitotic cell cycle|response to ischemia|protein binding|nucleus|cytoplasm|centrosome|cytosol|chromosome segregation|microtubule binding|attachment of spindle microtubules to kinetochore|midbody|polyubiquitin modification-dependent protein binding|spindle pole centrosome|microtubule minus-end|cell division|protein K63-linked deubiquitination|BRISC complex|mitotic spindle assembly			R-HSA-392499,R-HSA-5688426,R-HSA-5689901,R-HSA-597592	Metabolism of proteins|Deubiquitination|Metalloprotease DUBs|Post-translational protein modification
ABT1	603.391	612.228	594.555	0.97113	-0.042264	0.665257	0.85897	Down	5.02283	5.25503	5.29919	5.53747	5.08228	5.70508	29777	activator of basal transcription 1	protein_coding			GO:0000447,GO:0000472,GO:0000480,GO:0003677,GO:0003713,GO:0003723,GO:0005515,GO:0005634,GO:0005667,GO:0005730,GO:0006357,GO:0006366,GO:0021522,GO:0034462,GO:0045893	endonucleolytic cleavage in ITS1 to separate SSU-rRNA from 5.8S rRNA and LSU-rRNA from tricistronic rRNA transcript (SSU-rRNA, 5.8S rRNA, LSU-rRNA)|endonucleolytic cleavage to generate mature 5'-end of SSU-rRNA from (SSU-rRNA, 5.8S rRNA, LSU-rRNA)|endonucleolytic cleavage in 5'-ETS of tricistronic rRNA transcript (SSU-rRNA, 5.8S rRNA, LSU-rRNA)|DNA binding|transcription coactivator activity|RNA b…
ABTB1	386.772	401.164	372.381	0.928091	-0.107661	0.362328	0.661579	Down	4.12582	4.22762	4.53848	4.62988	4.92228	4.57665	80325	ankyrin repeat and BTB domain containing 1	protein_coding			GO:0000151,GO:0003746,GO:0005515,GO:0005730,GO:0005737,GO:0005829,GO:0005886,GO:0006414	ubiquitin ligase complex|translation elongation factor activity|protein binding|nucleolus|cytoplasm|cytosol|plasma membrane|translational elongation
ABTB2	374.495	399.946	349.045	0.872951	-0.196027	0.0972645	0.33824	Down	1.81263	1.92457	1.7504	2.09671	2.0923	2.20842	25841	ankyrin repeat and BTB domain containing 2	protein_coding			GO:0003674,GO:0046982,GO:0097237	molecular_function|protein heterodimerization activity|cellular response to toxic substance
ACAA1	1835.75	1896.5	1775	0.936048	-0.0953453	0.224304	0.523401	Down	22.7944	21.5113	20.8104	23.9866	25.5285	21.2341	30	acetyl-CoA acyltransferase 1	protein_coding	hsa00071,hsa00592,hsa01040,hsa00280,hsa04146,hsa03320	Fatty acid degradation|alpha-Linolenic acid metabolism|Biosynthesis of unsaturated fatty acids|Valine, leucine and isoleucine degradation|Peroxisome|PPAR signaling pathway	GO:0000038,GO:0003985,GO:0003988,GO:0005515,GO:0005576,GO:0005777,GO:0005782,GO:0005829,GO:0006635,GO:0008206,GO:0008775,GO:0010124,GO:0016020,GO:0016401,GO:0033540,GO:0035580,GO:0036109,GO:0050633	very long-chain fatty acid metabolic process|acetyl-CoA C-acetyltransferase activity|acetyl-CoA C-acyltransferase activity|protein binding|extracellular region|peroxisome|peroxisomal matrix|cytosol|fatty acid beta-oxidation|bile acid metabolic process|acetate CoA-transferase activity|phenylacetate catabolic process|membrane|palmitoyl-CoA oxidase activity|fatty acid beta-oxidation using acyl-CoA o…	WP5323,WP2878,WP1941,WP2882,WP4719,WP3942,WP4721,WP3925	Fatty Acids and Lipoproteins Transport in Hepatocytes|PPAR-alpha pathway|Peroxisomal beta-oxidation of tetracosanoyl-CoA|Nuclear receptors meta-pathway|Eicosanoid metabolism via cyclooxygenases (COX)|PPAR signaling pathway|Eicosanoid metabolism via lipooxygenases (LOX)|Amino acid metabolism	R-HSA-1430728,R-HSA-168249,R-HSA-168256,R-HSA-2046104,R-HSA-2046106,R-HSA-390247,R-HSA-390918,R-HSA-556833,R-HSA-6798695,R-HSA-8978868,R-HSA-9033241,R-HSA-9033241,R-HSA-9033500,R-HSA-9609507,R-HSA-9609507	Metabolism|Innate Immune System|Immune System|alpha-linolenic (omega3) and linoleic (omega6) acid metabolism|alpha-linolenic acid (ALA) metabolism|Beta-oxidation of very long chain fatty acids|Peroxisomal lipid metabolism|Metabolism of lipids|Neutrophil degranulation|Fatty acid metabolism|Peroxisomal protein import|Peroxisomal protein import|TYSND1 cleaves peroxisomal proteins|Protein localizatio…
ACAA2	1776.1	1720.69	1831.5	1.06478	0.0905584	0.212717	0.50972	Up	16.2643	17.3754	14.6342	15.5553	15.2415	15.3384	10449	acetyl-CoA acyltransferase 2	protein_coding	hsa00062,hsa00071,hsa00280	Fatty acid elongation|Fatty acid degradation|Valine, leucine and isoleucine degradation	GO:0003723,GO:0003985,GO:0003986,GO:0003988,GO:0005515,GO:0005739,GO:0005759,GO:0006635,GO:0006695,GO:0016290,GO:0047617,GO:0071456,GO:0102991,GO:1901029,GO:1902109	RNA binding|acetyl-CoA C-acetyltransferase activity|acetyl-CoA hydrolase activity|acetyl-CoA C-acyltransferase activity|protein binding|mitochondrion|mitochondrial matrix|fatty acid beta-oxidation|cholesterol biosynthetic process|palmitoyl-CoA hydrolase activity|acyl-CoA hydrolase activity|cellular response to hypoxia|myristoyl-CoA hydrolase activity|negative regulation of mitochondrial outer mem…	WP5323,WP5241,WP357	Fatty Acids and Lipoproteins Transport in Hepatocytes|Mitochondrial beta-oxidation|Fatty acid biosynthesis	R-HSA-1430728,R-HSA-556833,R-HSA-77289,R-HSA-8978868	Metabolism|Metabolism of lipids|Mitochondrial Fatty Acid Beta-Oxidation|Fatty acid metabolism
ACACA	3646.87	3343.56	3950.18	1.18142	0.24052	3.13441e-05	0.00081323	Up	9.43609	8.61269	8.60725	7.83928	7.61539	7.49963	31	acetyl-CoA carboxylase alpha	protein_coding	hsa00620,hsa00640,hsa00061,hsa04152,hsa04910,hsa04922,hsa04936	Pyruvate metabolism|Propanoate metabolism|Fatty acid biosynthesis|AMPK signaling pathway|Insulin signaling pathway|Glucagon signaling pathway|Alcoholic liver disease	GO:0001650,GO:0001894,GO:0003989,GO:0005515,GO:0005524,GO:0005739,GO:0005829,GO:0006084,GO:0006633,GO:0015629,GO:0019538,GO:0042802,GO:0046872,GO:0046949,GO:0051289,GO:0055088,GO:0071380,GO:2001295	fibrillar center|tissue homeostasis|acetyl-CoA carboxylase activity|protein binding|ATP binding|mitochondrion|cytosol|acetyl-CoA metabolic process|fatty acid biosynthetic process|actin cytoskeleton|protein metabolic process|identical protein binding|metal ion binding|fatty-acyl-CoA biosynthetic process|protein homotetramerization|lipid homeostasis|cellular response to prostaglandin E stimulus|mal…	WP4932,WP2853,WP5287,WP3934,WP4018,WP1982,WP2857,WP5353,WP2355,WP3965,WP4206,WP4317,WP3932,WP357,WP2034,WP5066,WP1403,WP4577,WP5031,WP3888	7q11.23 copy number variation syndrome|Endoderm differentiation|17q12 copy number variation syndrome|Leptin and adiponectin|Clear cell renal cell carcinoma pathways|Sterol regulatory element-binding proteins (SREBP) signaling|Mesodermal commitment pathway|A network map of Macrophage-stimulating protein (MSP) signaling|Corticotropin-releasing hormone signaling pathway|Lipid metabolism pathway|Here…	R-HSA-1430728,R-HSA-163685,R-HSA-163765,R-HSA-1643685,R-HSA-1655829,R-HSA-196780,R-HSA-196849,R-HSA-196854,R-HSA-200425,R-HSA-2426168,R-HSA-3296482,R-HSA-3323169,R-HSA-3371599,R-HSA-556833,R-HSA-5668914,R-HSA-75105,R-HSA-8957322,R-HSA-8978868	Metabolism|Integration of energy metabolism|ChREBP activates metabolic gene expression|Disease|Regulation of cholesterol biosynthesis by SREBP (SREBF)|Biotin transport and metabolism|Metabolism of water-soluble vitamins and cofactors|Metabolism of vitamins and cofactors|Carnitine metabolism|Activation of gene expression by SREBF (SREBP)|Defects in vitamin and cofactor metabolism|Defects in biotin…
ACACB	286.539	314.816	258.263	0.820759	-0.28497	0.0538936	0.237892	Down	0.674889	0.711401	0.527166	0.739611	0.774697	0.858385	32	acetyl-CoA carboxylase beta	protein_coding	hsa00620,hsa00640,hsa00061,hsa04152,hsa04910,hsa04922,hsa04920,hsa04936,hsa04931	Pyruvate metabolism|Propanoate metabolism|Fatty acid biosynthesis|AMPK signaling pathway|Insulin signaling pathway|Glucagon signaling pathway|Adipocytokine signaling pathway|Alcoholic liver disease|Insulin resistance	GO:0003989,GO:0005515,GO:0005524,GO:0005634,GO:0005739,GO:0005741,GO:0005829,GO:0006084,GO:0006633,GO:0009374,GO:0009410,GO:0010629,GO:0010884,GO:0010906,GO:0014070,GO:0031667,GO:0031999,GO:0042802,GO:0046872,GO:0051289,GO:0060421,GO:0097009,GO:2001295	acetyl-CoA carboxylase activity|protein binding|ATP binding|nucleus|mitochondrion|mitochondrial outer membrane|cytosol|acetyl-CoA metabolic process|fatty acid biosynthetic process|biotin binding|response to xenobiotic stimulus|negative regulation of gene expression|positive regulation of lipid storage|regulation of glucose metabolic process|response to organic cyclic compound|response to nutrient…	WP4932,WP4018,WP4206,WP4754,WP2380,WP357,WP2034,WP1403,WP5031,WP3888	7q11.23 copy number variation syndrome|Clear cell renal cell carcinoma pathways|Hereditary leiomyomatosis and renal cell carcinoma pathway|IL-18 signaling pathway|Brain-derived neurotrophic factor (BDNF) signaling pathway|Fatty acid biosynthesis|Leptin signaling pathway|AMP-activated protein kinase signaling|Biotin metabolism, including IMDs|VEGFA-VEGFR2 signaling	R-HSA-1430728,R-HSA-163685,R-HSA-163765,R-HSA-1655829,R-HSA-196780,R-HSA-196849,R-HSA-196854,R-HSA-200425,R-HSA-2426168,R-HSA-556833,R-HSA-8957322,R-HSA-8978868	Metabolism|Integration of energy metabolism|ChREBP activates metabolic gene expression|Regulation of cholesterol biosynthesis by SREBP (SREBF)|Biotin transport and metabolism|Metabolism of water-soluble vitamins and cofactors|Metabolism of vitamins and cofactors|Carnitine metabolism|Activation of gene expression by SREBF (SREBP)|Metabolism of lipids|Metabolism of steroids|Fatty acid metabolism
ACAD10	766.422	792.969	739.874	0.933165	-0.0997963	0.312798	0.619194	Down	5.00397	4.59376	4.32173	5.05659	5.48869	4.62467	80724	acyl-CoA dehydrogenase family member 10	protein_coding			GO:0003995,GO:0005737,GO:0005739,GO:0005759,GO:0006635,GO:0033539,GO:0050660	acyl-CoA dehydrogenase activity|cytoplasm|mitochondrion|mitochondrial matrix|fatty acid beta-oxidation|fatty acid beta-oxidation using acyl-CoA dehydrogenase|flavin adenine dinucleotide binding	WP5323	Fatty Acids and Lipoproteins Transport in Hepatocytes	R-HSA-1430728,R-HSA-556833,R-HSA-77289,R-HSA-8978868	Metabolism|Metabolism of lipids|Mitochondrial Fatty Acid Beta-Oxidation|Fatty acid metabolism
ACAD11	26.835	31.7244	21.9456	0.692019	-0.531117	0.225171	0.524329	Down	0.12546	0.170951	0.227047	0.285656	0.285948	0.198109	84129	acyl-CoA dehydrogenase family member 11	protein_coding			GO:0003995,GO:0004466,GO:0005515,GO:0005634,GO:0005737,GO:0005739,GO:0005743,GO:0005777,GO:0006635,GO:0017099,GO:0031966,GO:0033539,GO:0050660,GO:0070991	acyl-CoA dehydrogenase activity|long-chain-acyl-CoA dehydrogenase activity|protein binding|nucleus|cytoplasm|mitochondrion|mitochondrial inner membrane|peroxisome|fatty acid beta-oxidation|very-long-chain-acyl-CoA dehydrogenase activity|mitochondrial membrane|fatty acid beta-oxidation using acyl-CoA dehydrogenase|flavin adenine dinucleotide binding|medium-chain-acyl-CoA dehydrogenase activity	WP4963,WP5323	p53 transcriptional gene network|Fatty Acids and Lipoproteins Transport in Hepatocytes	R-HSA-1430728,R-HSA-556833,R-HSA-77289,R-HSA-8978868	Metabolism|Metabolism of lipids|Mitochondrial Fatty Acid Beta-Oxidation|Fatty acid metabolism
ACAD8	1052.69	1128.59	976.796	0.865405	-0.208552	0.00668365	0.0581843	Down	4.42344	4.44191	4.60771	5.23158	5.37373	5.23206	27034	acyl-CoA dehydrogenase family member 8	protein_coding	hsa00280	Valine, leucine and isoleucine degradation	GO:0003995,GO:0005759,GO:0006574,GO:0006629,GO:0050660	acyl-CoA dehydrogenase activity|mitochondrial matrix|valine catabolic process|lipid metabolic process|flavin adenine dinucleotide binding	WP4686	Leucine, isoleucine and valine metabolism	R-HSA-1430728,R-HSA-70895,R-HSA-71291	Metabolism|Branched-chain amino acid catabolism|Metabolism of amino acids and derivatives
ACAD9	2302.7	2403.63	2201.76	0.916305	-0.126101	0.0472977	0.217725	Down	19.8611	22.0999	20.0278	23.2412	22.8187	22.7852	28976	acyl-CoA dehydrogenase family member 9	protein_coding			GO:0001676,GO:0003995,GO:0004466,GO:0005515,GO:0005634,GO:0005739,GO:0005743,GO:0030425,GO:0031966,GO:0032981,GO:0050660,GO:0051791,GO:0070991	long-chain fatty acid metabolic process|acyl-CoA dehydrogenase activity|long-chain-acyl-CoA dehydrogenase activity|protein binding|nucleus|mitochondrion|mitochondrial inner membrane|dendrite|mitochondrial membrane|mitochondrial respiratory chain complex I assembly|flavin adenine dinucleotide binding|medium-chain fatty acid metabolic process|medium-chain-acyl-CoA dehydrogenase activity	WP5038,WP5183,WP4324	Mitochondrial immune response to SARS-CoV-2|SARS-CoV-2 mitochondrial chronic oxidative stress and endothelial dysfunction|Mitochondrial complex I assembly model OXPHOS system	R-HSA-1428517,R-HSA-1430728,R-HSA-163200,R-HSA-611105,R-HSA-6799198	The citric acid (TCA) cycle and respiratory electron transport|Metabolism|Respiratory electron transport, ATP synthesis by chemiosmotic coupling, and heat production by uncoupling proteins.|Respiratory electron transport|Complex I biogenesis
ACADM	2910.31	2850.94	2969.67	1.04162	0.0588356	0.285949	0.593121	Up	32.4585	32.5473	31.534	30.7726	31.6022	31.9152	34	acyl-CoA dehydrogenase medium chain	protein_coding	hsa00071,hsa00280,hsa03320,hsa04936	Fatty acid degradation|Valine, leucine and isoleucine degradation|PPAR signaling pathway|Alcoholic liver disease	GO:0001889,GO:0003995,GO:0005634,GO:0005737,GO:0005739,GO:0005759,GO:0005978,GO:0006111,GO:0006635,GO:0009409,GO:0009791,GO:0019254,GO:0030424,GO:0031966,GO:0033539,GO:0042594,GO:0042802,GO:0045329,GO:0050660,GO:0051791,GO:0051793,GO:0055007,GO:0070991	liver development|acyl-CoA dehydrogenase activity|nucleus|cytoplasm|mitochondrion|mitochondrial matrix|glycogen biosynthetic process|regulation of gluconeogenesis|fatty acid beta-oxidation|response to cold|post-embryonic development|carnitine metabolic process, CoA-linked|axon|mitochondrial membrane|fatty acid beta-oxidation using acyl-CoA dehydrogenase|response to starvation|identical protein bi…	WP368,WP5323,WP2878,WP706,WP2882,WP5318,WP5123,WP143,WP3942,WP3925	Mitochondrial long chain fatty acid beta-oxidation|Fatty Acids and Lipoproteins Transport in Hepatocytes|PPAR-alpha pathway|Sudden infant death syndrome (SIDS) susceptibility pathways|Nuclear receptors meta-pathway|Female steroid hormones in cardiomyocyte energy metabolism|Mitochondrial fatty acid oxidation disorders|Fatty acid beta-oxidation|PPAR signaling pathway|Amino acid metabolism	R-HSA-1430728,R-HSA-1989781,R-HSA-400206,R-HSA-556833,R-HSA-77286,R-HSA-77288,R-HSA-77289,R-HSA-77346,R-HSA-77348,R-HSA-8978868	Metabolism|PPARA activates gene expression|Regulation of lipid metabolism by PPARalpha|Metabolism of lipids|mitochondrial fatty acid beta-oxidation of saturated fatty acids|mitochondrial fatty acid beta-oxidation of unsaturated fatty acids|Mitochondrial Fatty Acid Beta-Oxidation|Beta oxidation of decanoyl-CoA to octanoyl-CoA-CoA|Beta oxidation of octanoyl-CoA to hexanoyl-CoA|Fatty acid metabolism
ACADS	391.747	385.267	398.227	1.03434	0.0487136	0.694649	0.875835	Up	4.83973	5.58898	4.93381	4.98645	5.4837	4.64297	35	acyl-CoA dehydrogenase short chain	protein_coding	hsa00640,hsa00650,hsa00071,hsa00280,hsa00410	Propanoate metabolism|Butanoate metabolism|Fatty acid degradation|Valine, leucine and isoleucine degradation|beta-Alanine metabolism	GO:0003995,GO:0004085,GO:0005634,GO:0005654,GO:0005739,GO:0005759,GO:0005813,GO:0006635,GO:0033539,GO:0046359,GO:0050660	acyl-CoA dehydrogenase activity|butyryl-CoA dehydrogenase activity|nucleus|nucleoplasm|mitochondrion|mitochondrial matrix|centrosome|fatty acid beta-oxidation|fatty acid beta-oxidation using acyl-CoA dehydrogenase|butyrate catabolic process|flavin adenine dinucleotide binding	WP368,WP5323,WP4754,WP5123,WP143	Mitochondrial long chain fatty acid beta-oxidation|Fatty Acids and Lipoproteins Transport in Hepatocytes|IL-18 signaling pathway|Mitochondrial fatty acid oxidation disorders|Fatty acid beta-oxidation	R-HSA-1430728,R-HSA-556833,R-HSA-77286,R-HSA-77289,R-HSA-77350,R-HSA-77352,R-HSA-8978868	Metabolism|Metabolism of lipids|mitochondrial fatty acid beta-oxidation of saturated fatty acids|Mitochondrial Fatty Acid Beta-Oxidation|Beta oxidation of hexanoyl-CoA to butanoyl-CoA|Beta oxidation of butanoyl-CoA to acetyl-CoA|Fatty acid metabolism
ACADSB	393.379	402.332	384.426	0.955422	-0.0657897	0.56725	0.806509	Down	1.73753	1.63999	1.69115	1.86233	1.74211	1.79337	36	acyl-CoA dehydrogenase short/branched chain	protein_coding	hsa00071,hsa00280	Fatty acid degradation|Valine, leucine and isoleucine degradation	GO:0003853,GO:0003995,GO:0004085,GO:0005739,GO:0005759,GO:0006550,GO:0006631,GO:0016937,GO:0042802,GO:0050660,GO:0102035	2-methylacyl-CoA dehydrogenase activity|acyl-CoA dehydrogenase activity|butyryl-CoA dehydrogenase activity|mitochondrion|mitochondrial matrix|isoleucine catabolic process|fatty acid metabolic process|short-chain-acyl-CoA dehydrogenase activity|identical protein binding|flavin adenine dinucleotide binding|isobutyryl-CoA:FAD oxidoreductase activity	WP4686,WP5241,WP3871	Leucine, isoleucine and valine metabolism|Mitochondrial beta-oxidation|Valproic acid pathway	R-HSA-1430728,R-HSA-70895,R-HSA-71291	Metabolism|Branched-chain amino acid catabolism|Metabolism of amino acids and derivatives
ACADVL	4533.38	4390.35	4676.4	1.06514	0.0910432	0.0703428	0.277422	Up	46.4175	45.3324	46.7723	44.9296	44.012	43.3738	37	acyl-CoA dehydrogenase very long chain	protein_coding	hsa00071,hsa04936	Fatty acid degradation|Alcoholic liver disease	GO:0000062,GO:0001659,GO:0003995,GO:0004466,GO:0005515,GO:0005654,GO:0005730,GO:0005739,GO:0005743,GO:0005759,GO:0009409,GO:0015980,GO:0017099,GO:0030855,GO:0031966,GO:0033539,GO:0042645,GO:0042802,GO:0045717,GO:0046322,GO:0050660,GO:0090181	fatty-acyl-CoA binding|temperature homeostasis|acyl-CoA dehydrogenase activity|long-chain-acyl-CoA dehydrogenase activity|protein binding|nucleoplasm|nucleolus|mitochondrion|mitochondrial inner membrane|mitochondrial matrix|response to cold|energy derivation by oxidation of organic compounds|very-long-chain-acyl-CoA dehydrogenase activity|epithelial cell differentiation|mitochondrial membrane|fat…	WP368,WP5123,WP143	Mitochondrial long chain fatty acid beta-oxidation|Mitochondrial fatty acid oxidation disorders|Fatty acid beta-oxidation	R-HSA-1430728,R-HSA-2262752,R-HSA-381038,R-HSA-381070,R-HSA-381119,R-HSA-556833,R-HSA-77286,R-HSA-77289,R-HSA-77305,R-HSA-8953897,R-HSA-8978868	Metabolism|Cellular responses to stress|XBP1(S) activates chaperone genes|IRE1alpha activates chaperones|Unfolded Protein Response (UPR)|Metabolism of lipids|mitochondrial fatty acid beta-oxidation of saturated fatty acids|Mitochondrial Fatty Acid Beta-Oxidation|Beta oxidation of palmitoyl-CoA to myristoyl-CoA|Cellular responses to stimuli|Fatty acid metabolism
ACAP2	3392.4	3476.86	3307.94	0.951454	-0.0717946	0.212461	0.509592	Down	10.3177	11.1753	10.6162	11.1602	11.1869	11.9933	23527	ArfGAP with coiled-coil%2C ankyrin repeat and PH domains 2	protein_coding	hsa04144	Endocytosis	GO:0001726,GO:0005096,GO:0010008,GO:0016020,GO:0030029,GO:0032456,GO:0046872,GO:1990090	ruffle|GTPase activator activity|endosome membrane|membrane|actin filament-based process|endocytic recycling|metal ion binding|cellular response to nerve growth factor stimulus
ACAP3	1146.62	1174.46	1118.79	0.952571	-0.0701018	0.366366	0.664169	Down	4.22557	4.221	4.55973	4.79927	4.61979	4.47312	116983	ArfGAP with coiled-coil%2C ankyrin repeat and PH domains 3	protein_coding	hsa04144	Endocytosis	GO:0001764,GO:0005096,GO:0005737,GO:0010975,GO:0030426,GO:0046872	neuron migration|GTPase activator activity|cytoplasm|regulation of neuron projection development|growth cone|metal ion binding	WP5345	1p36 copy number variation syndrome
ACAT1	1051.94	997.64	1106.25	1.10907	0.149349	0.069971	0.276546	Up	7.52463	8.66158	8.07524	7.27505	7.23681	7.75116	38	acetyl-CoA acetyltransferase 1	protein_coding	hsa00620,hsa00630,hsa00650,hsa00071,hsa00280,hsa00310,hsa00380,hsa00900,hsa04975	Pyruvate metabolism|Glyoxylate and dicarboxylate metabolism|Butanoate metabolism|Fatty acid degradation|Valine, leucine and isoleucine degradation|Lysine degradation|Tryptophan metabolism|Terpenoid backbone biosynthesis|Fat digestion and absorption	GO:0001889,GO:0003985,GO:0005739,GO:0005759,GO:0005783,GO:0006085,GO:0006550,GO:0006635,GO:0009725,GO:0014070,GO:0015936,GO:0015937,GO:0016453,GO:0019899,GO:0030955,GO:0034736,GO:0042594,GO:0042802,GO:0046356,GO:0046952,GO:0060612,GO:0070062,GO:0072229,GO:0120225,GO:1902224,GO:1902860	liver development|acetyl-CoA C-acetyltransferase activity|mitochondrion|mitochondrial matrix|endoplasmic reticulum|acetyl-CoA biosynthetic process|isoleucine catabolic process|fatty acid beta-oxidation|response to hormone|response to organic cyclic compound|coenzyme A metabolic process|coenzyme A biosynthetic process|C-acetyltransferase activity|enzyme binding|potassium ion binding|cholesterol O-…	WP4190,WP4686,WP5195,WP5323,WP4846,WP465,WP5355,WP143,WP4742,WP5175	Mevalonate arm of cholesterol biosynthesis pathway|Leucine, isoleucine and valine metabolism|Disorders in ketolysis|Fatty Acids and Lipoproteins Transport in Hepatocytes|SARS-CoV-2 and COVID-19 pathway|Tryptophan metabolism|Metabolic Epileptic Disorders|Fatty acid beta-oxidation|Ketogenesis and ketolysis|Disorders in ketone body synthesis	R-HSA-1430728,R-HSA-556833,R-HSA-70895,R-HSA-71291,R-HSA-74182,R-HSA-77108,R-HSA-77111	Metabolism|Metabolism of lipids|Branched-chain amino acid catabolism|Metabolism of amino acids and derivatives|Ketone body metabolism|Utilization of Ketone Bodies|Synthesis of Ketone Bodies
ACAT2	1352.91	1368.78	1337.04	0.976618	-0.0341334	0.625427	0.838244	Down	19.3962	18.4334	18.7847	19.5495	19.3207	20.1034	39	acetyl-CoA acetyltransferase 2	protein_coding	hsa00620,hsa00630,hsa00650,hsa00071,hsa00280,hsa00310,hsa00380,hsa00900,hsa04975	Pyruvate metabolism|Glyoxylate and dicarboxylate metabolism|Butanoate metabolism|Fatty acid degradation|Valine, leucine and isoleucine degradation|Lysine degradation|Tryptophan metabolism|Terpenoid backbone biosynthesis|Fat digestion and absorption	GO:0003985,GO:0005515,GO:0005737,GO:0005739,GO:0005829,GO:0006629,GO:0006635,GO:0070062	acetyl-CoA C-acetyltransferase activity|protein binding|cytoplasm|mitochondrion|cytosol|lipid metabolic process|fatty acid beta-oxidation|extracellular exosome	WP4190,WP5195,WP5323,WP4718,WP3963,WP5304,WP5329,WP5333	Mevalonate arm of cholesterol biosynthesis pathway|Disorders in ketolysis|Fatty Acids and Lipoproteins Transport in Hepatocytes|Cholesterol metabolism with Bloch and Kandutsch-Russell pathways|Mevalonate pathway|Cholesterol metabolism|Cholesterol biosynthesis pathway in hepatocytes|Enterocyte cholesterol metabolism	R-HSA-1430728,R-HSA-191273,R-HSA-556833,R-HSA-8957322	Metabolism|Cholesterol biosynthesis|Metabolism of lipids|Metabolism of steroids
ACBD3	2363.64	2327.07	2400.22	1.03118	0.0442939	0.471484	0.743097	Up	17.9231	16.6512	17.0646	16.4078	17.0555	17.475	64746	acyl-CoA binding domain containing 3	protein_coding	hsa05132	Salmonella infection	GO:0000062,GO:0000139,GO:0005515,GO:0005739,GO:0005794,GO:0006694,GO:0016020,GO:0034237	fatty-acyl-CoA binding|Golgi membrane|protein binding|mitochondrion|Golgi apparatus|steroid biosynthetic process|membrane|protein kinase A regulatory subunit binding	WP5329	Cholesterol biosynthesis pathway in hepatocytes	R-HSA-199991,R-HSA-199992,R-HSA-432722,R-HSA-5653656	Membrane Trafficking|trans-Golgi Network Vesicle Budding|Golgi Associated Vesicle Biogenesis|Vesicle-mediated transport
ACBD3-AS1	1.808	2.20104	1.41496	0.634556	-0.65618	0.730764	0.892768	Down	0	0	0.246439	0	0.113243	0.279125	107985353	ACBD3 antisense RNA 1	non_coding
ACBD4	179.66	163.676	195.644	1.19545	0.25755	0.154203	0.436324	Up	1.47619	1.1581	1.02901	1.10116	1.00632	1.0101	79777	acyl-CoA binding domain containing 4	protein_coding			GO:0000062,GO:0005737,GO:0006631	fatty-acyl-CoA binding|cytoplasm|fatty acid metabolic process			R-HSA-1430728,R-HSA-390918,R-HSA-556833,R-HSA-8978868	Metabolism|Peroxisomal lipid metabolism|Metabolism of lipids|Fatty acid metabolism
ACBD5	1671.9	1693.67	1650.13	0.974352	-0.0374846	0.573866	0.810251	Down	5.59168	5.65673	5.35245	5.8004	5.5283	6.00938	91452	acyl-CoA binding domain containing 5	protein_coding			GO:0000062,GO:0003674,GO:0005654,GO:0005737,GO:0005777,GO:0005778,GO:0005829,GO:0006631,GO:0016020,GO:0016236,GO:0030242,GO:0035973	fatty-acyl-CoA binding|molecular_function|nucleoplasm|cytoplasm|peroxisome|peroxisomal membrane|cytosol|fatty acid metabolic process|membrane|macroautophagy|autophagy of peroxisome|aggrephagy			R-HSA-1430728,R-HSA-162582,R-HSA-194315,R-HSA-390918,R-HSA-556833,R-HSA-8978868,R-HSA-8980692,R-HSA-9012999,R-HSA-9013106,R-HSA-9603798,R-HSA-9609507,R-HSA-9716542	Metabolism|Signal Transduction|Signaling by Rho GTPases|Peroxisomal lipid metabolism|Metabolism of lipids|Fatty acid metabolism|RHOA GTPase cycle|RHO GTPase cycle|RHOC GTPase cycle|Class I peroxisomal membrane protein import|Protein localization|Signaling by Rho GTPases, Miro GTPases and RHOBTB3
ACBD6	922.474	957.245	887.702	0.927065	-0.109257	0.211249	0.50799	Down	18.455	16.1745	18.3024	20.3334	18.6359	19.1163	84320	LHX4 antisense RNA 1	protein_coding			GO:0000062,GO:0005515,GO:0005829	fatty-acyl-CoA binding|protein binding|cytosol			R-HSA-1430728,R-HSA-556833,R-HSA-77289,R-HSA-8978868	Metabolism|Metabolism of lipids|Mitochondrial Fatty Acid Beta-Oxidation|Fatty acid metabolism
ACBD7	8.45988	7.70286	9.21689	1.19575	0.257921	0.738471	0.897769	Up	0.0320761	0.0819498	0.0967474	0.0391249	0.0815051	0.0584424	414149	acyl-CoA binding domain containing 7	protein_coding			GO:0000062,GO:0005515,GO:0006631	fatty-acyl-CoA binding|protein binding|fatty acid metabolic process			R-HSA-1430728,R-HSA-556833,R-HSA-77289,R-HSA-8978868	Metabolism|Metabolism of lipids|Mitochondrial Fatty Acid Beta-Oxidation|Fatty acid metabolism
ACCS	384.852	343.015	426.69	1.24429	0.315328	0.0100606	0.077276	Up	2.98632	2.88512	2.66413	2.31209	2.51969	2.14577	84680	1-aminocyclopropane-1-carboxylate synthase homolog (inactive)	protein_coding			GO:0005515,GO:0006520,GO:0008483,GO:0009058,GO:0016847,GO:0030170,GO:0042802	protein binding|amino acid metabolic process|transaminase activity|biosynthetic process|1-aminocyclopropane-1-carboxylate synthase activity|pyridoxal phosphate binding|identical protein binding	WP5348	11p11.2 copy number variation syndrome
ACD	601.281	597.047	605.515	1.01442	0.02066	0.840512	0.940617	Up	7.18196	8.24299	7.22071	7.0849	7.72599	7.90382	65057	ACD shelterin complex subunit and telomerase recruitment factor	protein_coding			GO:0000723,GO:0000781,GO:0000783,GO:0001501,GO:0001655,GO:0005515,GO:0005654,GO:0005697,GO:0006886,GO:0007004,GO:0016233,GO:0016604,GO:0030326,GO:0031848,GO:0032202,GO:0032206,GO:0032211,GO:0032212,GO:0035282,GO:0042162,GO:0044877,GO:0051973,GO:0060381,GO:0070182,GO:0070187,GO:0070198,GO:0070200	telomere maintenance|chromosome, telomeric region|nuclear telomere cap complex|skeletal system development|urogenital system development|protein binding|nucleoplasm|telomerase holoenzyme complex|intracellular protein transport|telomere maintenance via telomerase|telomere capping|nuclear body|embryonic limb morphogenesis|protection from non-homologous end joining at telomere|telomere assembly|posi…			R-HSA-110328,R-HSA-110329,R-HSA-110330,R-HSA-110330,R-HSA-110331,R-HSA-110331,R-HSA-1221632,R-HSA-1474165,R-HSA-1500620,R-HSA-157579,R-HSA-1640170,R-HSA-1640170,R-HSA-171306,R-HSA-171319,R-HSA-174411,R-HSA-174414,R-HSA-174417,R-HSA-174430,R-HSA-174437,R-HSA-180786,R-HSA-2262752,R-HSA-2559583,R-HSA-2559586,R-HSA-73884,R-HSA-73884,R-HSA-73886,R-HSA-73894,R-HSA-73894,R-HSA-73927,R-HSA-73927,R-HSA-73…	Recognition and association of DNA glycosylase with site containing an affected pyrimidine|Cleavage of the damaged pyrimidine |Recognition and association of DNA glycosylase with site containing an affected purine|Recognition and association of DNA glycosylase with site containing an affected purine|Cleavage of the damaged purine|Cleavage of the damaged purine|Meiotic synapsis|Reproduction|Meiosi…
ACE	62.206	81.744	42.668	0.521301	-0.939811	0.00199016	0.0234019	Down	0.240716	0.159739	0.197563	0.383496	0.476617	0.304323	1636	angiotensin I converting enzyme	protein_coding	hsa04924,hsa04614,hsa05171,hsa05142,hsa05410,hsa05415	Renin secretion|Renin-angiotensin system|Coronavirus disease - COVID-19|Chagas disease|Hypertrophic cardiomyopathy|Diabetic cardiomyopathy	GO:0001666,GO:0001822,GO:0001974,GO:0002003,GO:0002019,GO:0002446,GO:0002474,GO:0003081,GO:0003084,GO:0004175,GO:0004180,GO:0004222,GO:0005516,GO:0005576,GO:0005615,GO:0005764,GO:0005768,GO:0005886,GO:0006508,GO:0007283,GO:0007565,GO:0008217,GO:0008233,GO:0008237,GO:0008238,GO:0008240,GO:0008241,GO:0008270,GO:0008584,GO:0009410,GO:0009792,GO:0009897,GO:0009925,GO:0010608,GO:0010629,GO:0010814,GO:…	response to hypoxia|kidney development|blood vessel remodeling|angiotensin maturation|regulation of renal output by angiotensin|neutrophil mediated immunity|antigen processing and presentation of peptide antigen via MHC class I|regulation of systemic arterial blood pressure by renin-angiotensin|positive regulation of systemic arterial blood pressure|endopeptidase activity|carboxypeptidase activit…	WP4969,WP4883,WP4799,WP554,WP5133,WP5038,WP4818,WP5183,WP4756	RAS and bradykinin pathways in COVID-19|SARS-CoV-2 and ACE2 receptor: molecular mechanisms|Downregulation of ACE2 by SARS-CoV-2 spike protein|ACE inhibitor pathway|Non-classical role of vitamin D|Mitochondrial immune response to SARS-CoV-2|Conversion of angiotensinogen to angiotensin II |SARS-CoV-2 mitochondrial chronic oxidative stress and endothelial dysfunction|Renin-angiotensin-aldosterone sy…	R-HSA-2022377,R-HSA-2980736,R-HSA-392499	Metabolism of Angiotensinogen to Angiotensins|Peptide hormone metabolism|Metabolism of proteins
ACER2	334.815	351.87	317.76	0.903562	-0.146304	0.254331	0.557062	Down	1.23435	1.48404	1.39614	1.58088	1.48437	1.57098	340485	alkaline ceramidase 2	protein_coding	hsa00600,hsa04071	Sphingolipid metabolism|Sphingolipid signaling pathway	GO:0000139,GO:0001953,GO:0005794,GO:0006919,GO:0006974,GO:0008284,GO:0010506,GO:0017040,GO:0030148,GO:0030330,GO:0032526,GO:0033629,GO:0042981,GO:0046512,GO:0046514,GO:0046872,GO:0060049,GO:0071466,GO:0071633,GO:0102121	Golgi membrane|negative regulation of cell-matrix adhesion|Golgi apparatus|activation of cysteine-type endopeptidase activity involved in apoptotic process|DNA damage response|positive regulation of cell population proliferation|regulation of autophagy|N-acylsphingosine amidohydrolase activity|sphingolipid biosynthetic process|DNA damage response, signal transduction by p53 class mediator|respons…			R-HSA-1430728,R-HSA-1660661,R-HSA-428157,R-HSA-556833	Metabolism|Sphingolipid de novo biosynthesis|Sphingolipid metabolism|Metabolism of lipids
ACER3	1368.65	1329.49	1407.8	1.05889	0.0825569	0.292186	0.599662	Up	4.053	4.25567	4.01626	3.92499	3.60605	4.31557	55331	alkaline ceramidase 3	protein_coding	hsa00600	Sphingolipid metabolism	GO:0000139,GO:0005509,GO:0005789,GO:0006954,GO:0008270,GO:0008284,GO:0016020,GO:0017040,GO:0030148,GO:0042552,GO:0043067,GO:0046512,GO:0046514,GO:0070774,GO:0071602,GO:0071633,GO:0102121	Golgi membrane|calcium ion binding|endoplasmic reticulum membrane|inflammatory response|zinc ion binding|positive regulation of cell population proliferation|membrane|N-acylsphingosine amidohydrolase activity|sphingolipid biosynthetic process|myelination|regulation of programmed cell death|sphingosine biosynthetic process|ceramide catabolic process|phytoceramidase activity|phytosphingosine biosyn…			R-HSA-1430728,R-HSA-1660661,R-HSA-428157,R-HSA-556833	Metabolism|Sphingolipid de novo biosynthesis|Sphingolipid metabolism|Metabolism of lipids
ACHE	9.91124	12.0969	7.72556	0.643452	-0.636096	0.432652	0.716638	Down	0.0692531	0.0929338	0.00773631	0.15768	0.0497697	0.0630893	43	acetylcholinesterase (Cartwright blood group)	protein_coding	hsa00564,hsa04725	Glycerophospholipid metabolism|Cholinergic synapse	GO:0001507,GO:0001540,GO:0001919,GO:0002076,GO:0003990,GO:0004104,GO:0005515,GO:0005518,GO:0005576,GO:0005604,GO:0005615,GO:0005634,GO:0005794,GO:0005886,GO:0006581,GO:0007155,GO:0007399,GO:0007416,GO:0009986,GO:0016020,GO:0016787,GO:0017171,GO:0031594,GO:0031623,GO:0032223,GO:0042166,GO:0042803,GO:0042982,GO:0043083,GO:0043236,GO:0043621,GO:0045202,GO:0048471,GO:0050714,GO:0060041,GO:0095500,GO:…	acetylcholine catabolic process in synaptic cleft|amyloid-beta binding|regulation of receptor recycling|osteoblast development|acetylcholinesterase activity|cholinesterase activity|protein binding|collagen binding|extracellular region|basement membrane|extracellular space|nucleus|Golgi apparatus|plasma membrane|acetylcholine catabolic process|cell adhesion|nervous system development|synapse assem…	WP5055,WP3298,WP528,WP727,WP550	Burn wound healing|Melatonin metabolism and effects|Acetylcholine synthesis|Monoamine transport|Biogenic amine synthesis	R-HSA-112311,R-HSA-112315,R-HSA-112316,R-HSA-1430728,R-HSA-1483191,R-HSA-1483206,R-HSA-1483257,R-HSA-2980736,R-HSA-392499,R-HSA-422085,R-HSA-556833	Neurotransmitter clearance|Transmission across Chemical Synapses|Neuronal System|Metabolism|Synthesis of PC|Glycerophospholipid biosynthesis|Phospholipid metabolism|Peptide hormone metabolism|Metabolism of proteins|Synthesis, secretion, and deacylation of Ghrelin|Metabolism of lipids
ACIN1	7789.61	8043.73	7535.49	0.936839	-0.0941271	0.0732077	0.284829	Down	30.1585	29.3773	26.875	31.0913	30.6437	32.1088	22985	apoptotic chromatin condensation inducer 1	protein_coding	hsa03040,hsa03013,hsa03015	Spliceosome|Nucleocytoplasmic transport|mRNA surveillance pathway	GO:0003676,GO:0003723,GO:0005515,GO:0005634,GO:0005654,GO:0005829,GO:0005886,GO:0006397,GO:0008380,GO:0016607,GO:0016887,GO:0019899,GO:0030218,GO:0030263,GO:0045657,GO:0061574	nucleic acid binding|RNA binding|protein binding|nucleus|nucleoplasm|cytosol|plasma membrane|mRNA processing|RNA splicing|nuclear speck|ATP hydrolysis activity|enzyme binding|erythrocyte differentiation|apoptotic chromosome condensation|positive regulation of monocyte differentiation|ASAP complex			R-HSA-109581,R-HSA-111465,R-HSA-5357801,R-HSA-72163,R-HSA-72172,R-HSA-72203,R-HSA-75153,R-HSA-8953854	Apoptosis|Apoptotic cleavage of cellular proteins|Programmed Cell Death|mRNA Splicing - Major Pathway|mRNA Splicing|Processing of Capped Intron-Containing Pre-mRNA|Apoptotic execution phase|Metabolism of RNA
ACKR2	31.3697	32.9304	29.809	0.905288	-0.143552	0.710215	0.88468	Down	0.234992	0.251904	0.281695	0.3175	0.250537	0.296414	1238	atypical chemokine receptor 2	protein_coding			GO:0004950,GO:0005044,GO:0005515,GO:0005654,GO:0005769,GO:0005829,GO:0005884,GO:0005886,GO:0006897,GO:0006954,GO:0006955,GO:0007186,GO:0007204,GO:0009897,GO:0016493,GO:0019722,GO:0019957,GO:0031965,GO:0035556,GO:0043231,GO:0055037,GO:0060326,GO:0070098	chemokine receptor activity|scavenger receptor activity|protein binding|nucleoplasm|early endosome|cytosol|actin filament|plasma membrane|endocytosis|inflammatory response|immune response|G protein-coupled receptor signaling pathway|positive regulation of cytosolic calcium ion concentration|external side of plasma membrane|C-C chemokine receptor activity|calcium-mediated signaling|C-C chemokine b…	WP5323,WP455	Fatty Acids and Lipoproteins Transport in Hepatocytes|GPCRs, class A rhodopsin-like	R-HSA-162582,R-HSA-372790,R-HSA-373076,R-HSA-375276,R-HSA-380108,R-HSA-500792	Signal Transduction|Signaling by GPCR|Class A/1 (Rhodopsin-like receptors)|Peptide ligand-binding receptors|Chemokine receptors bind chemokines|GPCR ligand binding
ACKR3	144.009	146.087	141.932	0.97177	-0.0413128	0.825347	0.935993	Down	1.42863	1.40831	1.57888	1.70267	1.50144	1.4207	57007	atypical chemokine receptor 3	protein_coding	hsa04060,hsa04061	Cytokine-cytokine receptor interaction|Viral protein interaction with cytokine and cytokine receptor	GO:0001525,GO:0001570,GO:0005044,GO:0005515,GO:0005768,GO:0005769,GO:0005886,GO:0005905,GO:0006955,GO:0007155,GO:0007186,GO:0007204,GO:0008285,GO:0009897,GO:0009986,GO:0015026,GO:0016493,GO:0016494,GO:0019722,GO:0019957,GO:0019958,GO:0021557,GO:0031623,GO:0043231,GO:0055037,GO:0060326,GO:0070098,GO:0070374,GO:1902230,GO:1905322	angiogenesis|vasculogenesis|scavenger receptor activity|protein binding|endosome|early endosome|plasma membrane|clathrin-coated pit|immune response|cell adhesion|G protein-coupled receptor signaling pathway|positive regulation of cytosolic calcium ion concentration|negative regulation of cell population proliferation|external side of plasma membrane|cell surface|coreceptor activity|C-C chemokine …	WP5224,WP289,WP455,WP2882,WP2880,WP3888	2q37 copy number variation syndrome|Myometrial relaxation and contraction pathways|GPCRs, class A rhodopsin-like|Nuclear receptors meta-pathway|Glucocorticoid receptor pathway|VEGFA-VEGFR2 signaling	R-HSA-162582,R-HSA-372790,R-HSA-373076,R-HSA-375276,R-HSA-380108,R-HSA-388396,R-HSA-418594,R-HSA-500792	Signal Transduction|Signaling by GPCR|Class A/1 (Rhodopsin-like receptors)|Peptide ligand-binding receptors|Chemokine receptors bind chemokines|GPCR downstream signalling|G alpha (i) signalling events|GPCR ligand binding
ACLY	11484.6	11535.8	11433.4	0.991108	-0.0128859	0.783905	0.917596	Down	67.2903	63.3972	62.8636	66.6114	67.0879	64.9657	47	ATP citrate lyase	protein_coding	hsa00020	Citrate cycle (TCA cycle)	GO:0003878,GO:0005515,GO:0005524,GO:0005576,GO:0005654,GO:0005829,GO:0006085,GO:0006099,GO:0006101,GO:0006107,GO:0006633,GO:0006695,GO:0008610,GO:0015936,GO:0016020,GO:0035578,GO:0046872,GO:0070062,GO:1904813	ATP citrate synthase activity|protein binding|ATP binding|extracellular region|nucleoplasm|cytosol|acetyl-CoA biosynthetic process|tricarboxylic acid cycle|citrate metabolic process|oxaloacetate metabolic process|fatty acid biosynthetic process|cholesterol biosynthetic process|lipid biosynthetic process|coenzyme A metabolic process|membrane|azurophil granule lumen|metal ion binding|extracellular …	WP2453,WP5323,WP4018,WP1982,WP3965,WP5220,WP2366,WP357,WP5318,WP4290,WP3925	TCA cycle and deficiency of pyruvate dehydrogenase complex (PDHc)|Fatty Acids and Lipoproteins Transport in Hepatocytes|Clear cell renal cell carcinoma pathways|Sterol regulatory element-binding proteins (SREBP) signaling|Lipid metabolism pathway|Metabolic reprogramming in pancreatic cancer|Butyrate-induced histone acetylation|Fatty acid biosynthesis|Female steroid hormones in cardiomyocyte energ…	R-HSA-1430728,R-HSA-163685,R-HSA-163765,R-HSA-168249,R-HSA-168256,R-HSA-556833,R-HSA-6798695,R-HSA-75105,R-HSA-8978868	Metabolism|Integration of energy metabolism|ChREBP activates metabolic gene expression|Innate Immune System|Immune System|Metabolism of lipids|Neutrophil degranulation|Fatty acyl-CoA biosynthesis|Fatty acid metabolism
ACO1	2246.72	2379.18	2114.27	0.888487	-0.170577	0.00960296	0.0747243	Down	7.66963	7.02914	6.85264	7.91976	8.18587	8.5686	48	aconitase 1	protein_coding	hsa00020,hsa00630	Citrate cycle (TCA cycle)|Glyoxylate and dicarboxylate metabolism	GO:0003723,GO:0003994,GO:0005515,GO:0005737,GO:0005739,GO:0005783,GO:0005794,GO:0005829,GO:0006099,GO:0006101,GO:0006417,GO:0006879,GO:0009791,GO:0010040,GO:0030350,GO:0046872,GO:0047780,GO:0050892,GO:0051538,GO:0051539,GO:0070062	RNA binding|aconitate hydratase activity|protein binding|cytoplasm|mitochondrion|endoplasmic reticulum|Golgi apparatus|cytosol|tricarboxylic acid cycle|citrate metabolic process|regulation of translation|intracellular iron ion homeostasis|post-embryonic development|response to iron(II) ion|iron-responsive element binding|metal ion binding|citrate dehydratase activity|intestinal absorption|3 iron,…	WP2453,WP5355,WP2007	TCA cycle and deficiency of pyruvate dehydrogenase complex (PDHc)|Metabolic Epileptic Disorders|Iron metabolism in placenta	R-HSA-382551,R-HSA-917937	Transport of small molecules|Iron uptake and transport
ACO2	10344.4	11161.6	9527.23	0.853611	-0.22835	3.62668e-05	0.000915242	Down	77.7075	74.8122	68.9773	88.7459	91.0354	84.1509	50	aconitase 2	protein_coding	hsa00020,hsa00630	Citrate cycle (TCA cycle)|Glyoxylate and dicarboxylate metabolism	GO:0001889,GO:0003994,GO:0005506,GO:0005739,GO:0005759,GO:0005829,GO:0006091,GO:0006099,GO:0006101,GO:0006102,GO:0035900,GO:0047780,GO:0051538,GO:0051539	liver development|aconitate hydratase activity|iron ion binding|mitochondrion|mitochondrial matrix|cytosol|generation of precursor metabolites and energy|tricarboxylic acid cycle|citrate metabolic process|isocitrate metabolic process|response to isolation stress|citrate dehydratase activity|3 iron, 4 sulfur cluster binding|4 iron, 4 sulfur cluster binding	WP78,WP4966,WP4290,WP3925	TCA cycle (aka Krebs or citric acid cycle)|Fluoroacetic acid toxicity|Metabolic reprogramming in colon cancer|Amino acid metabolism	R-HSA-1268020,R-HSA-1428517,R-HSA-1430728,R-HSA-71403,R-HSA-71406,R-HSA-9609507	Mitochondrial protein import|The citric acid (TCA) cycle and respiratory electron transport|Metabolism|Citric acid cycle (TCA cycle)|Pyruvate metabolism and Citric Acid (TCA) cycle|Protein localization
ACOT1	323.284	350.623	295.944	0.843333	-0.245826	0.0683948	0.273416	Down	3.29663	2.58265	2.84687	3.36812	3.61901	3.53043	641371	acyl-CoA thioesterase 1	protein_coding	hsa00062,hsa01040,hsa04913	Fatty acid elongation|Biosynthesis of unsaturated fatty acids|Ovarian steroidogenesis	GO:0000038,GO:0001676,GO:0005829,GO:0006631,GO:0006637,GO:0016290,GO:0047617,GO:0052689,GO:0102991	very long-chain fatty acid metabolic process|long-chain fatty acid metabolic process|cytosol|fatty acid metabolic process|acyl-CoA metabolic process|palmitoyl-CoA hydrolase activity|acyl-CoA hydrolase activity|carboxylic ester hydrolase activity|myristoyl-CoA hydrolase activity	WP5064,WP5329,WP4545,WP4723	7-oxo-C and 7-beta-HC pathways|Cholesterol biosynthesis pathway in hepatocytes|Oxysterols derived from cholesterol|Omega-3 / omega-6 fatty acid synthesis	R-HSA-1430728,R-HSA-556833,R-HSA-77289,R-HSA-8978868	Metabolism|Metabolism of lipids|Mitochondrial Fatty Acid Beta-Oxidation|Fatty acid metabolism
ACOT11	618.921	619.776	618.066	0.997656	-0.00338509	0.973537	0.990793	Down	2.0001	2.16625	1.98984	2.06411	2.2706	1.94292	26027	acyl-CoA thioesterase 11	protein_coding			GO:0005759,GO:0005829,GO:0006631,GO:0006637,GO:0008289,GO:0009266,GO:0009409,GO:0016290,GO:0035556,GO:0047617,GO:0052689,GO:0070062,GO:0102991,GO:0120163	mitochondrial matrix|cytosol|fatty acid metabolic process|acyl-CoA metabolic process|lipid binding|response to temperature stimulus|response to cold|palmitoyl-CoA hydrolase activity|intracellular signal transduction|acyl-CoA hydrolase activity|carboxylic ester hydrolase activity|extracellular exosome|myristoyl-CoA hydrolase activity|negative regulation of cold-induced thermogenesis	WP5064,WP4545	7-oxo-C and 7-beta-HC pathways|Oxysterols derived from cholesterol	R-HSA-1430728,R-HSA-556833,R-HSA-77289,R-HSA-8978868	Metabolism|Metabolism of lipids|Mitochondrial Fatty Acid Beta-Oxidation|Fatty acid metabolism
ACOT13	623.263	621.944	624.583	1.00452	0.00650881	0.947814	0.982005	Up	3.37021	3.86743	3.8841	3.86113	3.63884	3.76958	55856	acyl-CoA thioesterase 13	protein_coding			GO:0005515,GO:0005634,GO:0005759,GO:0005819,GO:0005829,GO:0006629,GO:0016290,GO:0046872,GO:0047617,GO:0051289,GO:0102991,GO:0120163	protein binding|nucleus|mitochondrial matrix|spindle|cytosol|lipid metabolic process|palmitoyl-CoA hydrolase activity|metal ion binding|acyl-CoA hydrolase activity|protein homotetramerization|myristoyl-CoA hydrolase activity|negative regulation of cold-induced thermogenesis	WP5064,WP4545	7-oxo-C and 7-beta-HC pathways|Oxysterols derived from cholesterol	R-HSA-1430728,R-HSA-556833,R-HSA-77289,R-HSA-8978868	Metabolism|Metabolism of lipids|Mitochondrial Fatty Acid Beta-Oxidation|Fatty acid metabolism
ACOT2	882.137	923.075	841.198	0.910776	-0.134832	0.14208	0.417073	Down	11.1736	10.4335	12.5059	12.6788	12.0976	13.326	10965	acyl-CoA thioesterase 2	protein_coding	hsa00062,hsa01040,hsa04913	Fatty acid elongation|Biosynthesis of unsaturated fatty acids|Ovarian steroidogenesis	GO:0000038,GO:0001676,GO:0005515,GO:0005739,GO:0005759,GO:0005782,GO:0005829,GO:0006631,GO:0006637,GO:0016290,GO:0047617,GO:0052689,GO:0102991	very long-chain fatty acid metabolic process|long-chain fatty acid metabolic process|protein binding|mitochondrion|mitochondrial matrix|peroxisomal matrix|cytosol|fatty acid metabolic process|acyl-CoA metabolic process|palmitoyl-CoA hydrolase activity|acyl-CoA hydrolase activity|carboxylic ester hydrolase activity|myristoyl-CoA hydrolase activity	WP4724,WP4718,WP5064,WP4853,WP5329,WP4545,WP4723	Omega-9 fatty acid synthesis|Cholesterol metabolism with Bloch and Kandutsch-Russell pathways|7-oxo-C and 7-beta-HC pathways|Linoleic acid metabolism affected by SARS-CoV-2|Cholesterol biosynthesis pathway in hepatocytes|Oxysterols derived from cholesterol|Omega-3 / omega-6 fatty acid synthesis	R-HSA-1430728,R-HSA-556833,R-HSA-77289,R-HSA-8978868,R-HSA-9033241,R-HSA-9033241,R-HSA-9609507,R-HSA-9609507	Metabolism|Metabolism of lipids|Mitochondrial Fatty Acid Beta-Oxidation|Fatty acid metabolism|Peroxisomal protein import|Peroxisomal protein import|Protein localization|Protein localization
ACOT4	480.759	488.986	472.531	0.966214	-0.0495855	0.644677	0.849135	Down	8.07956	8.27741	8.51262	8.83806	8.11318	9.24257	122970	acyl-CoA thioesterase 4	protein_coding	hsa00062,hsa01040,hsa04913	Fatty acid elongation|Biosynthesis of unsaturated fatty acids|Ovarian steroidogenesis	GO:0000038,GO:0001676,GO:0004778,GO:0005777,GO:0005782,GO:0005829,GO:0006104,GO:0006631,GO:0006633,GO:0006637,GO:0016290,GO:0019605,GO:0032788,GO:0032789,GO:0043648,GO:0043649,GO:0044466,GO:0046459,GO:0047617,GO:0052689,GO:0102991	very long-chain fatty acid metabolic process|long-chain fatty acid metabolic process|succinyl-CoA hydrolase activity|peroxisome|peroxisomal matrix|cytosol|succinyl-CoA metabolic process|fatty acid metabolic process|fatty acid biosynthetic process|acyl-CoA metabolic process|palmitoyl-CoA hydrolase activity|butyrate metabolic process|saturated monocarboxylic acid metabolic process|unsaturated monoc…	WP5064,WP4545	7-oxo-C and 7-beta-HC pathways|Oxysterols derived from cholesterol	R-HSA-1430728,R-HSA-390247,R-HSA-390918,R-HSA-556833,R-HSA-8978868,R-HSA-9033241,R-HSA-9033241,R-HSA-9609507,R-HSA-9609507	Metabolism|Beta-oxidation of very long chain fatty acids|Peroxisomal lipid metabolism|Metabolism of lipids|Fatty acid metabolism|Peroxisomal protein import|Peroxisomal protein import|Protein localization|Protein localization
ACOT7	2765.95	2966.26	2565.65	0.864924	-0.209355	0.000675354	0.0100449	Down	28.6131	27.7679	28.5226	33.3079	34.9261	31.6136	11332	acyl-CoA thioesterase 7	protein_coding	hsa00062,hsa01040	Fatty acid elongation|Biosynthesis of unsaturated fatty acids	GO:0000062,GO:0005515,GO:0005654,GO:0005739,GO:0005829,GO:0006637,GO:0015937,GO:0016290,GO:0036042,GO:0036114,GO:0036116,GO:0042803,GO:0051792,GO:0052689,GO:0070062,GO:0102991,GO:1900535	fatty-acyl-CoA binding|protein binding|nucleoplasm|mitochondrion|cytosol|acyl-CoA metabolic process|coenzyme A biosynthetic process|palmitoyl-CoA hydrolase activity|long-chain fatty acyl-CoA binding|medium-chain fatty-acyl-CoA catabolic process|long-chain fatty-acyl-CoA catabolic process|protein homodimerization activity|medium-chain fatty acid biosynthetic process|carboxylic ester hydrolase acti…	WP5064,WP4545	7-oxo-C and 7-beta-HC pathways|Oxysterols derived from cholesterol	R-HSA-1430728,R-HSA-556833,R-HSA-77289,R-HSA-8978868	Metabolism|Metabolism of lipids|Mitochondrial Fatty Acid Beta-Oxidation|Fatty acid metabolism
ACOT8	647.592	647.462	647.722	1.00077	0.00110557	0.990642	0.996645	Up	13.2152	14.3611	13.0654	13.6464	13.9784	13.7016	10005	acyl-CoA thioesterase 8	protein_coding	hsa00120,hsa04146	Primary bile acid biosynthesis|Peroxisome	GO:0003986,GO:0004778,GO:0005515,GO:0005782,GO:0005829,GO:0006637,GO:0006699,GO:0009062,GO:0016289,GO:0016290,GO:0016559,GO:0033540,GO:0033882,GO:0036109,GO:0043649,GO:0044466,GO:0045225,GO:0047603,GO:0047617,GO:0047994,GO:0052689,GO:0052815,GO:0052816,GO:0102991	acetyl-CoA hydrolase activity|succinyl-CoA hydrolase activity|protein binding|peroxisomal matrix|cytosol|acyl-CoA metabolic process|bile acid biosynthetic process|fatty acid catabolic process|CoA hydrolase activity|palmitoyl-CoA hydrolase activity|peroxisome fission|fatty acid beta-oxidation using acyl-CoA oxidase|choloyl-CoA hydrolase activity|alpha-linolenic acid metabolic process|dicarboxylic …	WP5064,WP5329,WP4545	7-oxo-C and 7-beta-HC pathways|Cholesterol biosynthesis pathway in hepatocytes|Oxysterols derived from cholesterol	R-HSA-1430728,R-HSA-192105,R-HSA-193368,R-HSA-194068,R-HSA-2046104,R-HSA-2046106,R-HSA-389887,R-HSA-390247,R-HSA-390918,R-HSA-556833,R-HSA-8957322,R-HSA-8978868,R-HSA-9033241,R-HSA-9033241,R-HSA-9609507,R-HSA-9609507	Metabolism|Synthesis of bile acids and bile salts|Synthesis of bile acids and bile salts via 7alpha-hydroxycholesterol|Bile acid and bile salt metabolism|alpha-linolenic (omega3) and linoleic (omega6) acid metabolism|alpha-linolenic acid (ALA) metabolism|Beta-oxidation of pristanoyl-CoA|Beta-oxidation of very long chain fatty acids|Peroxisomal lipid metabolism|Metabolism of lipids|Metabolism of s…
ACOT9	950.507	910.107	990.907	1.08899	0.122997	0.153177	0.434726	Up	5.38229	6.08183	6.22932	5.68565	5.3491	5.5019	23597	acyl-CoA thioesterase 9	protein_coding			GO:0003986,GO:0005739,GO:0005759,GO:0006637,GO:0016290,GO:0047617,GO:0052689	acetyl-CoA hydrolase activity|mitochondrion|mitochondrial matrix|acyl-CoA metabolic process|palmitoyl-CoA hydrolase activity|acyl-CoA hydrolase activity|carboxylic ester hydrolase activity	WP5064,WP4545,WP3888	7-oxo-C and 7-beta-HC pathways|Oxysterols derived from cholesterol|VEGFA-VEGFR2 signaling	R-HSA-1430728,R-HSA-556833,R-HSA-77289,R-HSA-8978868	Metabolism|Metabolism of lipids|Mitochondrial Fatty Acid Beta-Oxidation|Fatty acid metabolism
ACOX1	2893.25	2915.87	2870.63	0.984455	-0.0226028	0.679177	0.867546	Down	9.78635	9.5558	9.46086	9.96816	9.74114	10.059	51	acyl-CoA oxidase 1	protein_coding	hsa00640,hsa00071,hsa00592,hsa01040,hsa00410,hsa04024,hsa04146,hsa03320,hsa04936	Propanoate metabolism|Fatty acid degradation|alpha-Linolenic acid metabolism|Biosynthesis of unsaturated fatty acids|beta-Alanine metabolism|cAMP signaling pathway|Peroxisome|PPAR signaling pathway|Alcoholic liver disease	GO:0000038,GO:0003997,GO:0005504,GO:0005515,GO:0005777,GO:0005778,GO:0005782,GO:0005829,GO:0006091,GO:0006629,GO:0006693,GO:0007283,GO:0009062,GO:0016020,GO:0016401,GO:0019395,GO:0030165,GO:0033540,GO:0042803,GO:0050660,GO:0050665,GO:0055088,GO:0071949,GO:0140493	very long-chain fatty acid metabolic process|acyl-CoA oxidase activity|fatty acid binding|protein binding|peroxisome|peroxisomal membrane|peroxisomal matrix|cytosol|generation of precursor metabolites and energy|lipid metabolic process|prostaglandin metabolic process|spermatogenesis|fatty acid catabolic process|membrane|palmitoyl-CoA oxidase activity|fatty acid oxidation|PDZ domain binding|fatty …	WP5323,WP2881,WP1941,WP2882,WP4719,WP3942,WP4723,WP4721	Fatty Acids and Lipoproteins Transport in Hepatocytes|Estrogen receptor pathway|Peroxisomal beta-oxidation of tetracosanoyl-CoA|Nuclear receptors meta-pathway|Eicosanoid metabolism via cyclooxygenases (COX)|PPAR signaling pathway|Omega-3 / omega-6 fatty acid synthesis|Eicosanoid metabolism via lipooxygenases (LOX)	R-HSA-1430728,R-HSA-1989781,R-HSA-2046104,R-HSA-2046106,R-HSA-390247,R-HSA-390918,R-HSA-400206,R-HSA-556833,R-HSA-8978868,R-HSA-9033241,R-HSA-9033241,R-HSA-9033500,R-HSA-9609507,R-HSA-9609507	Metabolism|PPARA activates gene expression|alpha-linolenic (omega3) and linoleic (omega6) acid metabolism|alpha-linolenic acid (ALA) metabolism|Beta-oxidation of very long chain fatty acids|Peroxisomal lipid metabolism|Regulation of lipid metabolism by PPARalpha|Metabolism of lipids|Fatty acid metabolism|Peroxisomal protein import|Peroxisomal protein import|TYSND1 cleaves peroxisomal proteins|Pro…
ACOX2	12.5375	12.9688	12.1063	0.938554	-0.091488	0.895231	0.963113	Down	0.144454	0.206467	0.0335155	0.151802	0.184812	0.0809831	8309	acyl-CoA oxidase 2	protein_coding	hsa00120,hsa04146,hsa03320	Primary bile acid biosynthesis|Peroxisome|PPAR signaling pathway	GO:0000038,GO:0005504,GO:0005515,GO:0005777,GO:0005782,GO:0005829,GO:0006699,GO:0016401,GO:0033540,GO:0033791,GO:0042803,GO:0043231,GO:0050660,GO:0055088,GO:0071949	very long-chain fatty acid metabolic process|fatty acid binding|protein binding|peroxisome|peroxisomal matrix|cytosol|bile acid biosynthetic process|palmitoyl-CoA oxidase activity|fatty acid beta-oxidation using acyl-CoA oxidase|3alpha,7alpha,12alpha-trihydroxy-5beta-cholestanoyl-CoA 24-hydroxylase activity|protein homodimerization activity|intracellular membrane-bounded organelle|flavin adenine …	WP5323,WP5064,WP2435,WP4719,WP4545,WP5176,WP3942,WP4721	Fatty Acids and Lipoproteins Transport in Hepatocytes|7-oxo-C and 7-beta-HC pathways|Quercetin and Nf-kB / AP-1 induced apoptosis|Eicosanoid metabolism via cyclooxygenases (COX)|Oxysterols derived from cholesterol|Disorders of bile acid synthesis and biliary transport|PPAR signaling pathway|Eicosanoid metabolism via lipooxygenases (LOX)	R-HSA-1430728,R-HSA-192105,R-HSA-193368,R-HSA-194068,R-HSA-389887,R-HSA-390918,R-HSA-556833,R-HSA-8957322,R-HSA-8978868,R-HSA-9033241,R-HSA-9033241,R-HSA-9609507,R-HSA-9609507	Metabolism|Synthesis of bile acids and bile salts|Synthesis of bile acids and bile salts via 7alpha-hydroxycholesterol|Bile acid and bile salt metabolism|Beta-oxidation of pristanoyl-CoA|Peroxisomal lipid metabolism|Metabolism of lipids|Metabolism of steroids|Fatty acid metabolism|Peroxisomal protein import|Peroxisomal protein import|Protein localization|Protein localization
ACOX3	707.49	737.92	677.06	0.917988	-0.123453	0.19283	0.487226	Down	3.59854	3.66898	3.15689	3.93789	3.8734	3.74517	8310	acyl-CoA oxidase 3%2C pristanoyl	protein_coding	hsa00640,hsa00071,hsa00592,hsa01040,hsa00410,hsa04024,hsa04146,hsa03320,hsa04936	Propanoate metabolism|Fatty acid degradation|alpha-Linolenic acid metabolism|Biosynthesis of unsaturated fatty acids|beta-Alanine metabolism|cAMP signaling pathway|Peroxisome|PPAR signaling pathway|Alcoholic liver disease	GO:0005504,GO:0005777,GO:0005782,GO:0005829,GO:0016020,GO:0016402,GO:0033540,GO:0050660,GO:0055088,GO:0071949	fatty acid binding|peroxisome|peroxisomal matrix|cytosol|membrane|pristanoyl-CoA oxidase activity|fatty acid beta-oxidation using acyl-CoA oxidase|flavin adenine dinucleotide binding|lipid homeostasis|FAD binding	WP5323,WP4719,WP3942,WP4723,WP4721	Fatty Acids and Lipoproteins Transport in Hepatocytes|Eicosanoid metabolism via cyclooxygenases (COX)|PPAR signaling pathway|Omega-3 / omega-6 fatty acid synthesis|Eicosanoid metabolism via lipooxygenases (LOX)	R-HSA-1430728,R-HSA-389887,R-HSA-390918,R-HSA-556833,R-HSA-8978868,R-HSA-9033241,R-HSA-9033241,R-HSA-9609507,R-HSA-9609507	Metabolism|Beta-oxidation of pristanoyl-CoA|Peroxisomal lipid metabolism|Metabolism of lipids|Fatty acid metabolism|Peroxisomal protein import|Peroxisomal protein import|Protein localization|Protein localization
ACOXL	4.8306	0.963146	8.69804	8.98329	3.16724	0.0146924	0.100949	Up	0.0127127	0.00590531	0.0207697	0	0.00440495	0	55289	acyl-CoA oxidase like	protein_coding			GO:0003674,GO:0003997,GO:0005504,GO:0005575,GO:0005777,GO:0005782,GO:0008150,GO:0033540,GO:0050660,GO:0055088,GO:0071949	molecular_function|acyl-CoA oxidase activity|fatty acid binding|cellular_component|peroxisome|peroxisomal matrix|biological_process|fatty acid beta-oxidation using acyl-CoA oxidase|flavin adenine dinucleotide binding|lipid homeostasis|FAD binding	WP5323,WP5222	Fatty Acids and Lipoproteins Transport in Hepatocytes|2q13 copy number variation syndrome	R-HSA-1430728,R-HSA-389887,R-HSA-390918,R-HSA-556833,R-HSA-8978868	Metabolism|Beta-oxidation of pristanoyl-CoA|Peroxisomal lipid metabolism|Metabolism of lipids|Fatty acid metabolism
ACP1	2832.03	2757	2907.05	1.05441	0.0764378	0.23557	0.537245	Up	38.1032	42.6323	43.4417	39.1243	39.4543	41.2587	52	acid phosphatase 1	protein_coding	hsa00730,hsa00740,hsa04520,hsa05208	Thiamine metabolism|Riboflavin metabolism|Adherens junction|Chemical carcinogenesis - reactive oxygen species	GO:0003993,GO:0004725,GO:0004726,GO:0005515,GO:0005737,GO:0005829,GO:0009898,GO:0042383,GO:0070062	acid phosphatase activity|protein tyrosine phosphatase activity|non-membrane spanning protein tyrosine phosphatase activity|protein binding|cytoplasm|cytosol|cytoplasmic side of plasma membrane|sarcolemma|extracellular exosome	WP3888	VEGFA-VEGFR2 signaling
ACP2	2115.27	2031.22	2199.32	1.08297	0.114991	0.0729222	0.283957	Up	23.3191	25.7553	25.2062	23.6327	23.1108	23.0552	53	acid phosphatase 2%2C lysosomal	protein_coding	hsa00740,hsa04142	Riboflavin metabolism|Lysosome	GO:0003993,GO:0005515,GO:0005764,GO:0005765,GO:0007040,GO:0016020,GO:0016311,GO:0043202,GO:0070062	acid phosphatase activity|protein binding|lysosome|lysosomal membrane|lysosome organization|membrane|dephosphorylation|lysosomal lumen|extracellular exosome
ACP3	6281.26	7954.26	4608.26	0.579329	-0.787546	4.91225e-50	1.1343e-46	Down	29.3913	27.3291	26.2877	48.1759	48.9663	48.6166	55	acid phosphatase 3	protein_coding			GO:0003993,GO:0004725,GO:0005515,GO:0005615,GO:0005634,GO:0005764,GO:0005765,GO:0005771,GO:0005829,GO:0005886,GO:0006144,GO:0006629,GO:0006772,GO:0007040,GO:0008253,GO:0009117,GO:0012506,GO:0016311,GO:0016791,GO:0030175,GO:0031985,GO:0033265,GO:0035577,GO:0042131,GO:0042802,GO:0042803,GO:0045177,GO:0046085,GO:0051930,GO:0052642,GO:0060090,GO:0060168,GO:0070062,GO:0106411	acid phosphatase activity|protein tyrosine phosphatase activity|protein binding|extracellular space|nucleus|lysosome|lysosomal membrane|multivesicular body|cytosol|plasma membrane|purine nucleobase metabolic process|lipid metabolic process|thiamine metabolic process|lysosome organization|5'-nucleotidase activity|nucleotide metabolic process|vesicle membrane|dephosphorylation|phosphatase activity|…			R-HSA-168249,R-HSA-168256,R-HSA-6798695	Innate Immune System|Immune System|Neutrophil degranulation
ACP5	250.224	328.671	171.778	0.52284	-0.935559	2.70367e-08	1.61634e-06	Down	1.64177	2.37264	2.37114	3.67453	4.56302	4.19019	54	acid phosphatase 5%2C tartrate resistant	protein_coding	hsa00740,hsa04142,hsa04380,hsa05323	Riboflavin metabolism|Lysosome|Osteoclast differentiation|Rheumatoid arthritis	GO:0003993,GO:0005764,GO:0005829,GO:0006809,GO:0008198,GO:0008199,GO:0010936,GO:0016020,GO:0016311,GO:0032496,GO:0032691,GO:0032695,GO:0032720,GO:0032929,GO:0034097,GO:0042554,GO:0045019,GO:0045453,GO:0050728,GO:0050830,GO:0060349	acid phosphatase activity|lysosome|cytosol|nitric oxide biosynthetic process|ferrous iron binding|ferric iron binding|negative regulation of macrophage cytokine production|membrane|dephosphorylation|response to lipopolysaccharide|negative regulation of interleukin-1 beta production|negative regulation of interleukin-12 production|negative regulation of tumor necrosis factor production|negative re…	WP12,WP2018	Osteoclast signaling|RANKL/RANK signaling pathway	R-HSA-1430728,R-HSA-196843,R-HSA-196849,R-HSA-196854	Metabolism|Vitamin B2 (riboflavin) metabolism|Metabolism of water-soluble vitamins and cofactors|Metabolism of vitamins and cofactors
ACP6	49.8324	54.1053	45.5594	0.843445	-0.245634	0.450563	0.730931	Down	0.0907486	0.113719	0.0700201	0.113265	0.0897016	0.128814	51205	acid phosphatase 6%2C lysophosphatidic	protein_coding			GO:0002244,GO:0003993,GO:0005737,GO:0005739,GO:0005759,GO:0006644,GO:0006654,GO:0016311,GO:0052642,GO:2001311	hematopoietic progenitor cell differentiation|acid phosphatase activity|cytoplasm|mitochondrion|mitochondrial matrix|phospholipid metabolic process|phosphatidic acid biosynthetic process|dephosphorylation|lysophosphatidic acid phosphatase activity|lysobisphosphatidic acid metabolic process	WP4905	1q21.1 copy number variation syndrome	R-HSA-1430728,R-HSA-1483166,R-HSA-1483206,R-HSA-1483257,R-HSA-556833	Metabolism|Synthesis of PA|Glycerophospholipid biosynthesis|Phospholipid metabolism|Metabolism of lipids
ACP7	1.77524	3.22577	0.324701	0.114156	-3.13092	0.0959582	0.335345	Down	0	0.00545081	0	0.0171755	0.0216849	0.0160349	390928	acid phosphatase 7%2C tartrate resistant (putative)	protein_coding			GO:0003993,GO:0005576,GO:0046872	acid phosphatase activity|extracellular region|metal ion binding
ACRBP	62.5222	59.8124	65.2321	1.09045	0.124927	0.654944	0.85462	Up	0.822781	0.962084	0.855745	0.69213	0.904432	0.86586	84519	acrosin binding protein	protein_coding			GO:0001669,GO:0001675,GO:0002080,GO:0003674,GO:0005576,GO:0005634,GO:0007286,GO:0008150,GO:0009566	acrosomal vesicle|acrosome assembly|acrosomal membrane|molecular_function|extracellular region|nucleus|spermatid development|biological_process|fertilization
ACRV1	7.42089	8.08643	6.75536	0.838614	-0.253921	0.781903	0.916911	Down	0	0.14265	0.126306	0.13621	0.077387	0.114447	56	acrosomal vesicle protein 1	protein_coding			GO:0001669,GO:0005515,GO:0007283	acrosomal vesicle|protein binding|spermatogenesis
ACSBG2	8.2406	8.85169	7.62951	0.862321	-0.213704	0.792265	0.921394	Down	0.0893063	0.0331876	0.0718306	0.139432	0.0495113	0.0406789	81616	acyl-CoA synthetase bubblegum family member 2	protein_coding	hsa00061,hsa00071,hsa04920,hsa03320	Fatty acid biosynthesis|Fatty acid degradation|Adipocytokine signaling pathway|PPAR signaling pathway	GO:0004467,GO:0005524,GO:0005737,GO:0005739,GO:0005829,GO:0006631,GO:0007283,GO:0016020,GO:0030154,GO:0031957,GO:0035338,GO:0042759,GO:0047617,GO:0047676	long-chain fatty acid-CoA ligase activity|ATP binding|cytoplasm|mitochondrion|cytosol|fatty acid metabolic process|spermatogenesis|membrane|cell differentiation|very long-chain fatty acid-CoA ligase activity|long-chain fatty-acyl-CoA biosynthetic process|long-chain fatty acid biosynthetic process|acyl-CoA hydrolase activity|arachidonate-CoA ligase activity	WP5061,WP3942	Fatty acid transporters|PPAR signaling pathway	R-HSA-1430728,R-HSA-556833,R-HSA-75105,R-HSA-75876,R-HSA-8978868	Metabolism|Metabolism of lipids|Fatty acyl-CoA biosynthesis|Synthesis of very long-chain fatty acyl-CoAs|Fatty acid metabolism
ACSF2	391.997	408.974	375.02	0.916641	-0.125571	0.323477	0.627556	Down	4.67989	3.97483	3.62112	4.27564	4.55738	4.78584	80221	acyl-CoA synthetase family member 2	protein_coding			GO:0001676,GO:0004467,GO:0005515,GO:0005524,GO:0005759,GO:0006631,GO:0006637,GO:0031956,GO:0047760	long-chain fatty acid metabolic process|long-chain fatty acid-CoA ligase activity|protein binding|ATP binding|mitochondrial matrix|fatty acid metabolic process|acyl-CoA metabolic process|medium-chain fatty acid-CoA ligase activity|butyrate-CoA ligase activity	WP368,WP5123	Mitochondrial long chain fatty acid beta-oxidation|Mitochondrial fatty acid oxidation disorders	R-HSA-1430728,R-HSA-556833,R-HSA-77289,R-HSA-8978868	Metabolism|Metabolism of lipids|Mitochondrial Fatty Acid Beta-Oxidation|Fatty acid metabolism
ACSF3	1215.25	1240.18	1190.32	0.960187	-0.0586126	0.474194	0.745132	Down	1.89055	1.96037	1.84177	2.0983	2.10924	1.82458	197322	acyl-CoA synthetase family member 3	protein_coding	hsa00061,hsa00280	Fatty acid biosynthesis|Valine, leucine and isoleucine degradation	GO:0005515,GO:0005524,GO:0005654,GO:0005739,GO:0005759,GO:0006631,GO:0006633,GO:0016878,GO:0031957,GO:0035338,GO:0090409,GO:0090410	protein binding|ATP binding|nucleoplasm|mitochondrion|mitochondrial matrix|fatty acid metabolic process|fatty acid biosynthetic process|acid-thiol ligase activity|very long-chain fatty acid-CoA ligase activity|long-chain fatty-acyl-CoA biosynthetic process|malonyl-CoA synthetase activity|malonate catabolic process	WP4686	Leucine, isoleucine and valine metabolism	R-HSA-1430728,R-HSA-556833,R-HSA-75105,R-HSA-75876,R-HSA-8978868	Metabolism|Metabolism of lipids|Fatty acyl-CoA biosynthesis|Synthesis of very long-chain fatty acyl-CoAs|Fatty acid metabolism
ACSL1	9020.15	8575.76	9464.55	1.10367	0.142308	0.00798709	0.0656341	Up	49.4893	51.834	54.7	50.2764	46.1391	47.448	2180	acyl-CoA synthetase long chain family member 1	protein_coding	hsa00061,hsa00071,hsa04146,hsa04216,hsa04920,hsa03320,hsa04714	Fatty acid biosynthesis|Fatty acid degradation|Peroxisome|Ferroptosis|Adipocytokine signaling pathway|PPAR signaling pathway|Thermogenesis	GO:0000038,GO:0001676,GO:0004467,GO:0005524,GO:0005739,GO:0005741,GO:0005778,GO:0005783,GO:0005789,GO:0007584,GO:0008610,GO:0010747,GO:0014070,GO:0015908,GO:0016020,GO:0019432,GO:0033211,GO:0034201,GO:0035338,GO:0042178,GO:0043539,GO:0044539,GO:0047676,GO:0050197,GO:0070251,GO:0090434,GO:0120162	very long-chain fatty acid metabolic process|long-chain fatty acid metabolic process|long-chain fatty acid-CoA ligase activity|ATP binding|mitochondrion|mitochondrial outer membrane|peroxisomal membrane|endoplasmic reticulum|endoplasmic reticulum membrane|response to nutrient|lipid biosynthetic process|positive regulation of long-chain fatty acid import across plasma membrane|response to organic …	WP368,WP4321,WP4724,WP5323,WP5061,WP4718,WP4313,WP5181,WP357,WP5123,WP5329,WP143,WP3942,WP4723,WP5315	Mitochondrial long chain fatty acid beta-oxidation|Thermogenesis|Omega-9 fatty acid synthesis|Fatty Acids and Lipoproteins Transport in Hepatocytes|Fatty acid transporters|Cholesterol metabolism with Bloch and Kandutsch-Russell pathways|Ferroptosis|Roles of ceramides in development of insulin resistance|Fatty acid biosynthesis|Mitochondrial fatty acid oxidation disorders|Cholesterol biosynthesis …	R-HSA-1430728,R-HSA-1989781,R-HSA-2046104,R-HSA-2046105,R-HSA-2046106,R-HSA-400206,R-HSA-556833,R-HSA-75105,R-HSA-75876,R-HSA-8978868	Metabolism|PPARA activates gene expression|alpha-linolenic (omega3) and linoleic (omega6) acid metabolism|Linoleic acid (LA) metabolism|alpha-linolenic acid (ALA) metabolism|Regulation of lipid metabolism by PPARalpha|Metabolism of lipids|Fatty acyl-CoA biosynthesis|Synthesis of very long-chain fatty acyl-CoAs|Fatty acid metabolism
ACSL3	4883.38	4612.59	5154.17	1.11743	0.160185	0.00109618	0.0147486	Up	23.8405	23.8865	23.5356	21.9491	20.86	22.085	2181	acyl-CoA synthetase long chain family member 3	protein_coding	hsa00061,hsa00071,hsa04146,hsa04216,hsa04920,hsa03320,hsa04714	Fatty acid biosynthesis|Fatty acid degradation|Peroxisome|Ferroptosis|Adipocytokine signaling pathway|PPAR signaling pathway|Thermogenesis	GO:0001676,GO:0004467,GO:0005515,GO:0005524,GO:0005741,GO:0005778,GO:0005783,GO:0005789,GO:0005794,GO:0005811,GO:0005886,GO:0006631,GO:0016020,GO:0019901,GO:0019904,GO:0030182,GO:0031956,GO:0034379,GO:0035336,GO:0035338,GO:0042998,GO:0044539,GO:0047676,GO:0048471,GO:0051047,GO:0090433,GO:2001247	long-chain fatty acid metabolic process|long-chain fatty acid-CoA ligase activity|protein binding|ATP binding|mitochondrial outer membrane|peroxisomal membrane|endoplasmic reticulum|endoplasmic reticulum membrane|Golgi apparatus|lipid droplet|plasma membrane|fatty acid metabolic process|membrane|protein kinase binding|protein domain specific binding|neuron differentiation|medium-chain fatty acid-…	WP368,WP4321,WP4724,WP5323,WP5061,WP4718,WP5241,WP4313,WP357,WP4352,WP5123,WP5329,WP143,WP3942,WP4723	Mitochondrial long chain fatty acid beta-oxidation|Thermogenesis|Omega-9 fatty acid synthesis|Fatty Acids and Lipoproteins Transport in Hepatocytes|Fatty acid transporters|Cholesterol metabolism with Bloch and Kandutsch-Russell pathways|Mitochondrial beta-oxidation|Ferroptosis|Fatty acid biosynthesis|Ciliary landscape|Mitochondrial fatty acid oxidation disorders|Cholesterol biosynthesis pathway i…	R-HSA-1430728,R-HSA-163685,R-HSA-400451,R-HSA-422356,R-HSA-434313,R-HSA-556833,R-HSA-75105,R-HSA-75876,R-HSA-8978868	Metabolism|Integration of energy metabolism|Free fatty acids regulate insulin secretion|Regulation of insulin secretion|Intracellular metabolism of fatty acids regulates insulin secretion|Metabolism of lipids|Fatty acyl-CoA biosynthesis|Synthesis of very long-chain fatty acyl-CoAs|Fatty acid metabolism
ACSL4	8001.74	8121.36	7882.13	0.970479	-0.0432312	0.379732	0.67424	Down	38.2503	37.1549	37.2082	38.9762	37.6149	41.4876	2182	acyl-CoA synthetase long chain family member 4	protein_coding	hsa00061,hsa00071,hsa04146,hsa04216,hsa04920,hsa03320,hsa04714	Fatty acid biosynthesis|Fatty acid degradation|Peroxisome|Ferroptosis|Adipocytokine signaling pathway|PPAR signaling pathway|Thermogenesis	GO:0001676,GO:0004467,GO:0005524,GO:0005737,GO:0005741,GO:0005778,GO:0005783,GO:0005789,GO:0005811,GO:0005886,GO:0006629,GO:0006631,GO:0016020,GO:0030182,GO:0031957,GO:0032024,GO:0035336,GO:0035338,GO:0044233,GO:0047676,GO:0060136,GO:0070062,GO:0090433	long-chain fatty acid metabolic process|long-chain fatty acid-CoA ligase activity|ATP binding|cytoplasm|mitochondrial outer membrane|peroxisomal membrane|endoplasmic reticulum|endoplasmic reticulum membrane|lipid droplet|plasma membrane|lipid metabolic process|fatty acid metabolic process|membrane|neuron differentiation|very long-chain fatty acid-CoA ligase activity|positive regulation of insulin…	WP368,WP4321,WP4724,WP5061,WP4718,WP4313,WP357,WP5123,WP143,WP3942,WP4723	Mitochondrial long chain fatty acid beta-oxidation|Thermogenesis|Omega-9 fatty acid synthesis|Fatty acid transporters|Cholesterol metabolism with Bloch and Kandutsch-Russell pathways|Ferroptosis|Fatty acid biosynthesis|Mitochondrial fatty acid oxidation disorders|Fatty acid beta-oxidation|PPAR signaling pathway|Omega-3 / omega-6 fatty acid synthesis	R-HSA-1430728,R-HSA-163685,R-HSA-400451,R-HSA-422356,R-HSA-434313,R-HSA-556833,R-HSA-75105,R-HSA-75876,R-HSA-8978868	Metabolism|Integration of energy metabolism|Free fatty acids regulate insulin secretion|Regulation of insulin secretion|Intracellular metabolism of fatty acids regulates insulin secretion|Metabolism of lipids|Fatty acyl-CoA biosynthesis|Synthesis of very long-chain fatty acyl-CoAs|Fatty acid metabolism
ACSL5	2338.21	1946.51	2729.9	1.40239	0.487888	1.26253e-14	2.33227e-12	Up	18.9427	19.0029	17.8636	12.8425	14.0209	13.6148	51703	acyl-CoA synthetase long chain family member 5	protein_coding	hsa00061,hsa00071,hsa04146,hsa04216,hsa04920,hsa03320,hsa04714	Fatty acid biosynthesis|Fatty acid degradation|Peroxisome|Ferroptosis|Adipocytokine signaling pathway|PPAR signaling pathway|Thermogenesis	GO:0001676,GO:0004467,GO:0005515,GO:0005524,GO:0005654,GO:0005730,GO:0005739,GO:0005741,GO:0005783,GO:0005789,GO:0005886,GO:0010747,GO:0016020,GO:0035338,GO:0047676	long-chain fatty acid metabolic process|long-chain fatty acid-CoA ligase activity|protein binding|ATP binding|nucleoplasm|nucleolus|mitochondrion|mitochondrial outer membrane|endoplasmic reticulum|endoplasmic reticulum membrane|plasma membrane|positive regulation of long-chain fatty acid import across plasma membrane|membrane|long-chain fatty-acyl-CoA biosynthetic process|arachidonate-CoA ligase …	WP4321,WP5323,WP5061,WP4313,WP357,WP143,WP3942	Thermogenesis|Fatty Acids and Lipoproteins Transport in Hepatocytes|Fatty acid transporters|Ferroptosis|Fatty acid biosynthesis|Fatty acid beta-oxidation|PPAR signaling pathway	R-HSA-1430728,R-HSA-556833,R-HSA-75105,R-HSA-75876,R-HSA-8978868	Metabolism|Metabolism of lipids|Fatty acyl-CoA biosynthesis|Synthesis of very long-chain fatty acyl-CoAs|Fatty acid metabolism
ACSL6	3.33255	4.18892	2.47617	0.585833	-0.771439	0.583438	0.815638	Down	0	0	0.0279034	0.0116066	0.0256443	0.0108358	23305	acyl-CoA synthetase long chain family member 6	protein_coding	hsa00061,hsa00071,hsa04146,hsa04216,hsa04920,hsa03320,hsa04714	Fatty acid biosynthesis|Fatty acid degradation|Peroxisome|Ferroptosis|Adipocytokine signaling pathway|PPAR signaling pathway|Thermogenesis	GO:0000038,GO:0001676,GO:0004467,GO:0005524,GO:0005741,GO:0005778,GO:0005783,GO:0005789,GO:0005886,GO:0006637,GO:0007405,GO:0016020,GO:0035338,GO:0042803,GO:0047676	very long-chain fatty acid metabolic process|long-chain fatty acid metabolic process|long-chain fatty acid-CoA ligase activity|ATP binding|mitochondrial outer membrane|peroxisomal membrane|endoplasmic reticulum|endoplasmic reticulum membrane|plasma membrane|acyl-CoA metabolic process|neuroblast proliferation|membrane|long-chain fatty-acyl-CoA biosynthetic process|protein homodimerization activity…	WP4321,WP5316,WP5323,WP5061,WP4313,WP357,WP143,WP3942	Thermogenesis|Primary ovarian insufficiency|Fatty Acids and Lipoproteins Transport in Hepatocytes|Fatty acid transporters|Ferroptosis|Fatty acid biosynthesis|Fatty acid beta-oxidation|PPAR signaling pathway	R-HSA-1430728,R-HSA-556833,R-HSA-75105,R-HSA-75876,R-HSA-8978868	Metabolism|Metabolism of lipids|Fatty acyl-CoA biosynthesis|Synthesis of very long-chain fatty acyl-CoAs|Fatty acid metabolism
ACSM3	6.7179	8.33663	5.09916	0.612271	-0.707757	0.424708	0.710269	Down	0.00685891	0.0446053	0.0482714	0.0468505	0.0443633	0.0749813	6296	acyl-CoA synthetase medium chain family member 3	protein_coding	hsa00650	Butanoate metabolism	GO:0004321,GO:0005524,GO:0005739,GO:0005759,GO:0006633,GO:0006637,GO:0008217,GO:0015645,GO:0018729,GO:0042632,GO:0043759,GO:0046872,GO:0047760,GO:0050218	fatty-acyl-CoA synthase activity|ATP binding|mitochondrion|mitochondrial matrix|fatty acid biosynthetic process|acyl-CoA metabolic process|regulation of blood pressure|fatty acid ligase activity|propionate CoA-transferase activity|cholesterol homeostasis|methylbutanoate-CoA ligase activity|metal ion binding|butyrate-CoA ligase activity|propionate-CoA ligase activity			R-HSA-1430728,R-HSA-556833,R-HSA-77286,R-HSA-77289,R-HSA-77352,R-HSA-8978868	Metabolism|Metabolism of lipids|mitochondrial fatty acid beta-oxidation of saturated fatty acids|Mitochondrial Fatty Acid Beta-Oxidation|Beta oxidation of butanoyl-CoA to acetyl-CoA|Fatty acid metabolism
ACSM5	34.2883	38.8618	29.7148	0.764408	-0.387586	0.315401	0.621417	Down	0.171964	0.271594	0.285271	0.268484	0.325733	0.37598	54988	acyl-CoA synthetase medium chain family member 5	protein_coding	hsa00650	Butanoate metabolism	GO:0004321,GO:0005524,GO:0005525,GO:0005759,GO:0006633,GO:0006637,GO:0015645,GO:0031956,GO:0046872,GO:0047760	fatty-acyl-CoA synthase activity|ATP binding|GTP binding|mitochondrial matrix|fatty acid biosynthetic process|acyl-CoA metabolic process|fatty acid ligase activity|medium-chain fatty acid-CoA ligase activity|metal ion binding|butyrate-CoA ligase activity			R-HSA-1430728,R-HSA-156580,R-HSA-156587,R-HSA-159424,R-HSA-177128,R-HSA-211859,R-HSA-9748784,R-HSA-9749641	Metabolism|Phase II - Conjugation of compounds|Amino Acid conjugation|Conjugation of carboxylic acids|Conjugation of salicylate with glycine|Biological oxidations|Drug ADME|Aspirin ADME
ACSS1	91.8977	84.8823	98.913	1.16717	0.223018	0.406883	0.697488	Up	0.733502	0.788717	0.396043	0.556696	0.608723	0.50735	84532	acyl-CoA synthetase short chain family member 1	protein_coding	hsa00010,hsa00620,hsa00630,hsa00640	Glycolysis / Gluconeogenesis|Pyruvate metabolism|Glyoxylate and dicarboxylate metabolism|Propanoate metabolism	GO:0003987,GO:0005515,GO:0005524,GO:0005739,GO:0005759,GO:0006069,GO:0006085,GO:0016208,GO:0019413,GO:0019427,GO:0019542,GO:0050218	acetate-CoA ligase activity|protein binding|ATP binding|mitochondrion|mitochondrial matrix|ethanol oxidation|acetyl-CoA biosynthetic process|AMP binding|acetate biosynthetic process|acetyl-CoA biosynthetic process from acetate|propionate biosynthetic process|propionate-CoA ligase activity	WP1982,WP430,WP5111,WP3925	Sterol regulatory element-binding proteins (SREBP) signaling|Statin inhibition of cholesterol production|Familial hyperlipidemia type 4|Amino acid metabolism	R-HSA-1430728,R-HSA-211859,R-HSA-211945,R-HSA-71384	Metabolism|Biological oxidations|Phase I - Functionalization of compounds|Ethanol oxidation
ACSS2	981.07	1029.3	932.838	0.906663	-0.141362	0.0857278	0.312662	Down	7.12393	7.67486	7.45659	8.79549	8.22811	7.95999	55902	acyl-CoA synthetase short chain family member 2	protein_coding	hsa00010,hsa00620,hsa00630,hsa00640	Glycolysis / Gluconeogenesis|Pyruvate metabolism|Glyoxylate and dicarboxylate metabolism|Propanoate metabolism	GO:0003987,GO:0005524,GO:0005737,GO:0005759,GO:0005829,GO:0006069,GO:0006085,GO:0008610,GO:0016208,GO:0019413,GO:0019427,GO:0019542,GO:0050218	acetate-CoA ligase activity|ATP binding|cytoplasm|mitochondrial matrix|cytosol|ethanol oxidation|acetyl-CoA biosynthetic process|lipid biosynthetic process|AMP binding|acetate biosynthetic process|acetyl-CoA biosynthetic process from acetate|propionate biosynthetic process|propionate-CoA ligase activity	WP3996,WP4966,WP3965,WP521,WP357,WP143	Ethanol effects on histone modifications|Fluoroacetic acid toxicity|Lipid metabolism pathway|Amino acid conjugation of benzoic acid|Fatty acid biosynthesis|Fatty acid beta-oxidation	R-HSA-1430728,R-HSA-1592230,R-HSA-1852241,R-HSA-211859,R-HSA-211945,R-HSA-2151201,R-HSA-71384	Metabolism|Mitochondrial biogenesis|Organelle biogenesis and maintenance|Biological oxidations|Phase I - Functionalization of compounds|Transcriptional activation of mitochondrial biogenesis|Ethanol oxidation
ACSS3	196.376	170.174	222.578	1.30839	0.387787	0.0203957	0.1259	Up	0.633179	0.670603	0.706621	0.583875	0.441717	0.53933	79611	acyl-CoA synthetase short chain family member 3	protein_coding	hsa00640	Propanoate metabolism	GO:0003987,GO:0005515,GO:0005524,GO:0005739,GO:0005759,GO:0043231,GO:0046951,GO:0047760,GO:0050218	acetate-CoA ligase activity|protein binding|ATP binding|mitochondrion|mitochondrial matrix|intracellular membrane-bounded organelle|ketone body biosynthetic process|butyrate-CoA ligase activity|propionate-CoA ligase activity			R-HSA-1430728,R-HSA-556833,R-HSA-74182,R-HSA-77111	Metabolism|Metabolism of lipids|Ketone body metabolism|Synthesis of Ketone Bodies
ACTA1	4.73939	5.14883	4.32994	0.847105	-0.239388	0.820891	0.933821	Down	0.0362496	0.151548	0.0364452	0.106117	0.0334946	0.132093	58	actin alpha 1%2C skeletal muscle	protein_coding	hsa04814	Motor proteins	GO:0001725,GO:0005200,GO:0005515,GO:0005524,GO:0005615,GO:0005829,GO:0005865,GO:0005884,GO:0006936,GO:0009612,GO:0009991,GO:0010628,GO:0015629,GO:0016787,GO:0017022,GO:0030017,GO:0030027,GO:0030175,GO:0030240,GO:0043503,GO:0043531,GO:0044297,GO:0048545,GO:0048741,GO:0070062,GO:0071417,GO:0072562,GO:0090131	stress fiber|structural constituent of cytoskeleton|protein binding|ATP binding|extracellular space|cytosol|striated muscle thin filament|actin filament|muscle contraction|response to mechanical stimulus|response to extracellular stimulus|positive regulation of gene expression|actin cytoskeleton|hydrolase activity|myosin binding|sarcomere|lamellipodium|filopodium|skeletal muscle thin filament ass…	WP289,WP383,WP5055,WP4754,WP314,WP3680,WP4534,WP5087	Myometrial relaxation and contraction pathways|Striated muscle contraction pathway|Burn wound healing|IL-18 signaling pathway|Fas ligand pathway and stress induction of heat shock proteins|Physico-chemical features and toxicity-associated pathways|Mechanoregulation and pathology of YAP/TAZ via Hippo and non-Hippo mechanisms|Pleural mesothelioma	R-HSA-390522,R-HSA-397014	Striated Muscle Contraction|Muscle contraction
ACTA2	57.1168	55.7437	58.49	1.04929	0.0694193	0.827576	0.936638	Up	0.672613	0.708201	1.11204	1.02097	0.690547	0.708064	59	actin alpha 2%2C smooth muscle	protein_coding	hsa04371,hsa04814,hsa04926,hsa04270	Apelin signaling pathway|Motor proteins|Relaxin signaling pathway|Vascular smooth muscle contraction	GO:0001725,GO:0005524,GO:0005604,GO:0005615,GO:0005737,GO:0005829,GO:0008217,GO:0009615,GO:0010628,GO:0014829,GO:0016787,GO:0019901,GO:0030027,GO:0030175,GO:0030485,GO:0031514,GO:0032991,GO:0044297,GO:0061870,GO:0061874,GO:0070062,GO:0070374,GO:0071560,GO:0072051,GO:0072144,GO:0090131,GO:2000491	stress fiber|ATP binding|basement membrane|extracellular space|cytoplasm|cytosol|regulation of blood pressure|response to virus|positive regulation of gene expression|vascular associated smooth muscle contraction|hydrolase activity|protein kinase binding|lamellipodium|filopodium|smooth muscle contractile fiber|motile cilium|protein-containing complex|cell body|positive regulation of hepatic stell…	WP289,WP5413,WP5097,WP383,WP5036,WP5353,WP4754,WP4657,WP5158,WP5236,WP5347,WP4534,WP4838,WP5087	Myometrial relaxation and contraction pathways|IL-24 Signaling pathway|CCL18 signaling pathway|Striated muscle contraction pathway|Angiotensin II receptor type 1 pathway|A network map of Macrophage-stimulating protein (MSP) signaling|IL-18 signaling pathway|22q11.2 copy number variation syndrome|Urotensin-II-mediated signaling pathway|Markers of kidney cell lineage|IL-26 signaling pathways|Mechan…	R-HSA-157118,R-HSA-162582,R-HSA-397014,R-HSA-445355,R-HSA-9013694,R-HSA-9013695	Signaling by NOTCH|Signal Transduction|Muscle contraction|Smooth Muscle Contraction|Signaling by NOTCH4|NOTCH4 Intracellular Domain Regulates Transcription
ACTB	303991	302176	305805	1.01201	0.017221	0.719483	0.888021	Up	4510.7	4390.95	4112.69	4359.81	4508.36	4212.21	60	actin beta	protein_coding	hsa03082,hsa04015,hsa04390,hsa04145,hsa04210,hsa04510,hsa04520,hsa04530,hsa04814,hsa04810,hsa04611,hsa04613,hsa04670,hsa04921,hsa04919,hsa04971,hsa04714,hsa05205,hsa05225,hsa05164,hsa05110,hsa05130,hsa05132,hsa05131,hsa05135,hsa05100,hsa05014,hsa05418,hsa05410,hsa05412,hsa05414,hsa05416	ATP-dependent chromatin remodeling|Rap1 signaling pathway|Hippo signaling pathway|Phagosome|Apoptosis|Focal adhesion|Adherens junction|Tight junction|Motor proteins|Regulation of actin cytoskeleton|Platelet activation|Neutrophil extracellular trap formation|Leukocyte transendothelial migration|Oxytocin signaling pathway|Thyroid hormone signaling pathway|Gastric acid secretion|Thermogenesis|Proteo…	GO:0000079,GO:0000776,GO:0000785,GO:0000786,GO:0001738,GO:0001895,GO:0005200,GO:0005515,GO:0005524,GO:0005615,GO:0005634,GO:0005654,GO:0005737,GO:0005829,GO:0005856,GO:0005884,GO:0005886,GO:0005903,GO:0005911,GO:0005912,GO:0005925,GO:0006338,GO:0006357,GO:0007163,GO:0007409,GO:0008284,GO:0015629,GO:0016020,GO:0016363,GO:0016514,GO:0016586,GO:0016787,GO:0019894,GO:0019901,GO:0021762,GO:0022898,GO:…	regulation of cyclin-dependent protein serine/threonine kinase activity|kinetochore|chromatin|nucleosome|morphogenesis of a polarized epithelium|retina homeostasis|structural constituent of cytoskeleton|protein binding|ATP binding|extracellular space|nucleus|nucleoplasm|cytoplasm|cytosol|cytoskeleton|actin filament|plasma membrane|brush border|cell-cell junction|adherens junction|focal adhesion|c…	WP306,WP5115,WP4321,WP289,WP5413,WP2636,WP2118,WP51,WP4298,WP314,WP4879,WP2272,WP4534,WP5087,WP4217	Focal adhesion|Network map of SARS-CoV-2 signaling pathway|Thermogenesis|Myometrial relaxation and contraction pathways|IL-24 Signaling pathway|Common pathways underlying drug addiction|Arrhythmogenic right ventricular cardiomyopathy|Regulation of actin cytoskeleton|Acute viral myocarditis|Fas ligand pathway and stress induction of heat shock proteins|Overlap between signal transduction pathways …	R-HSA-109582,R-HSA-1266738,R-HSA-1266738,R-HSA-1445148,R-HSA-1500931,R-HSA-1500931,R-HSA-157858,R-HSA-162582,R-HSA-162582,R-HSA-1643685,R-HSA-1643685,R-HSA-168249,R-HSA-168249,R-HSA-168256,R-HSA-168256,R-HSA-190828,R-HSA-190873,R-HSA-194138,R-HSA-194315,R-HSA-194315,R-HSA-195258,R-HSA-195258,R-HSA-196025,R-HSA-199991,R-HSA-199991,R-HSA-2029480,R-HSA-2029480,R-HSA-2029482,R-HSA-2029482,R-HSA-21216…	Hemostasis|Developmental Biology|Developmental Biology|Translocation of SLC2A4 (GLUT4) to the plasma membrane|Cell-Cell communication|Cell-Cell communication|Gap junction trafficking and regulation|Signal Transduction|Signal Transduction|Disease|Disease|Innate Immune System|Innate Immune System|Immune System|Immune System|Gap junction trafficking|Gap junction degradation|Signaling by VEGF|Signali…
ACTC1	2.59002	3.76509	1.41496	0.370965	-1.43065	0.417485	0.705593	Down	0	0	0.0786394	0.0190812	0	0.195953	70	actin alpha cardiac muscle 1	protein_coding	hsa04814,hsa04260,hsa04261,hsa05410,hsa05414	Motor proteins|Cardiac muscle contraction|Adrenergic signaling in cardiomyocytes|Hypertrophic cardiomyopathy|Dilated cardiomyopathy	GO:0000146,GO:0005524,GO:0005615,GO:0005737,GO:0005829,GO:0005884,GO:0005925,GO:0007015,GO:0010628,GO:0016020,GO:0016787,GO:0017022,GO:0030017,GO:0030027,GO:0030048,GO:0030175,GO:0030240,GO:0031032,GO:0031674,GO:0033275,GO:0043066,GO:0044297,GO:0055003,GO:0055008,GO:0060047,GO:0070062,GO:0072562,GO:0090131,GO:0098978	microfilament motor activity|ATP binding|extracellular space|cytoplasm|cytosol|actin filament|focal adhesion|actin filament organization|positive regulation of gene expression|membrane|hydrolase activity|myosin binding|sarcomere|lamellipodium|actin filament-based movement|filopodium|skeletal muscle thin filament assembly|actomyosin structure organization|I band|actin-myosin filament sliding|negat…	WP289,WP2406,WP383,WP4657,WP4534,WP5087	Myometrial relaxation and contraction pathways|Cardiac progenitor differentiation|Striated muscle contraction pathway|22q11.2 copy number variation syndrome|Mechanoregulation and pathology of YAP/TAZ via Hippo and non-Hippo mechanisms|Pleural mesothelioma	R-HSA-162582,R-HSA-194315,R-HSA-390522,R-HSA-397014,R-HSA-8980692,R-HSA-9012999,R-HSA-9013026,R-HSA-9716542	Signal Transduction|Signaling by Rho GTPases|Striated Muscle Contraction|Muscle contraction|RHOA GTPase cycle|RHO GTPase cycle|RHOB GTPase cycle|Signaling by Rho GTPases, Miro GTPases and RHOBTB3
ACTG1	141695	142659	140731	0.986481	-0.0196365	0.685159	0.869953	Down	1877.47	1758.77	1688.68	1852.2	1866.63	1772	71	actin gamma 1	protein_coding	hsa03082,hsa04015,hsa04390,hsa04145,hsa04210,hsa04510,hsa04520,hsa04530,hsa04814,hsa04810,hsa04611,hsa04613,hsa04670,hsa04921,hsa04919,hsa04971,hsa04714,hsa05205,hsa05225,hsa05164,hsa05110,hsa05130,hsa05132,hsa05131,hsa05135,hsa05100,hsa05014,hsa05418,hsa05410,hsa05412,hsa05414,hsa05416	ATP-dependent chromatin remodeling|Rap1 signaling pathway|Hippo signaling pathway|Phagosome|Apoptosis|Focal adhesion|Adherens junction|Tight junction|Motor proteins|Regulation of actin cytoskeleton|Platelet activation|Neutrophil extracellular trap formation|Leukocyte transendothelial migration|Oxytocin signaling pathway|Thyroid hormone signaling pathway|Gastric acid secretion|Thermogenesis|Proteo…	GO:0001525,GO:0001738,GO:0001895,GO:0005200,GO:0005515,GO:0005522,GO:0005524,GO:0005615,GO:0005634,GO:0005737,GO:0005829,GO:0005856,GO:0005884,GO:0005886,GO:0005911,GO:0005925,GO:0007409,GO:0010628,GO:0016020,GO:0016787,GO:0019901,GO:0030016,GO:0030335,GO:0030424,GO:0031625,GO:0031941,GO:0035267,GO:0035633,GO:0042802,GO:0043296,GO:0044305,GO:0045202,GO:0045214,GO:0045335,GO:0048870,GO:0051492,GO:…	angiogenesis|morphogenesis of a polarized epithelium|retina homeostasis|structural constituent of cytoskeleton|protein binding|profilin binding|ATP binding|extracellular space|nucleus|cytoplasm|cytosol|cytoskeleton|actin filament|plasma membrane|cell-cell junction|focal adhesion|axonogenesis|positive regulation of gene expression|membrane|hydrolase activity|protein kinase binding|myofibril|positi…	WP306,WP5115,WP4321,WP289,WP2636,WP383,WP2118,WP51,WP314,WP2272,WP4534,WP5087,WP3888,WP4217	Focal adhesion|Network map of SARS-CoV-2 signaling pathway|Thermogenesis|Myometrial relaxation and contraction pathways|Common pathways underlying drug addiction|Striated muscle contraction pathway|Arrhythmogenic right ventricular cardiomyopathy|Regulation of actin cytoskeleton|Fas ligand pathway and stress induction of heat shock proteins|Pathogenic Escherichia coli infection|Mechanoregulation a…	R-HSA-1266738,R-HSA-1266738,R-HSA-1445148,R-HSA-1500931,R-HSA-1500931,R-HSA-157858,R-HSA-162582,R-HSA-162582,R-HSA-1643685,R-HSA-1643685,R-HSA-168249,R-HSA-168249,R-HSA-168256,R-HSA-168256,R-HSA-190828,R-HSA-190873,R-HSA-194138,R-HSA-194315,R-HSA-194315,R-HSA-195258,R-HSA-195258,R-HSA-196025,R-HSA-199991,R-HSA-199991,R-HSA-2029480,R-HSA-2029480,R-HSA-2029482,R-HSA-2029482,R-HSA-2682334,R-HSA-3737…	Developmental Biology|Developmental Biology|Translocation of SLC2A4 (GLUT4) to the plasma membrane|Cell-Cell communication|Cell-Cell communication|Gap junction trafficking and regulation|Signal Transduction|Signal Transduction|Disease|Disease|Innate Immune System|Innate Immune System|Immune System|Immune System|Gap junction trafficking|Gap junction degradation|Signaling by VEGF|Signaling by Rho G…
ACTL10	22.3601	20.5907	24.1295	1.16919	0.225505	0.649305	0.852201	Up	0.375572	0.301341	0.497743	0.233217	0.520541	0.264384	170487	actin like 10	protein_coding
ACTL6A	2134.14	1976.59	2291.68	1.1594	0.213375	0.000346362	0.00594972	Up	30.4057	31.0992	31.3982	27.1604	27.0313	27.337	86	actin like 6A	protein_coding	hsa03082,hsa04714,hsa05225	ATP-dependent chromatin remodeling|Thermogenesis|Hepatocellular carcinoma	GO:0000723,GO:0000776,GO:0000785,GO:0000786,GO:0001825,GO:0003407,GO:0003682,GO:0003713,GO:0005515,GO:0005634,GO:0005654,GO:0005886,GO:0006275,GO:0006281,GO:0006282,GO:0006310,GO:0006338,GO:0006355,GO:0006357,GO:0007165,GO:0007399,GO:0008284,GO:0016363,GO:0016514,GO:0016586,GO:0021510,GO:0030071,GO:0031011,GO:0031492,GO:0032991,GO:0033044,GO:0035060,GO:0035267,GO:0042981,GO:0043967,GO:0045582,GO:…	telomere maintenance|kinetochore|chromatin|nucleosome|blastocyst formation|neural retina development|chromatin binding|transcription coactivator activity|protein binding|nucleus|nucleoplasm|plasma membrane|regulation of DNA replication|DNA repair|regulation of DNA repair|DNA recombination|chromatin remodeling|regulation of DNA-templated transcription|regulation of transcription by RNA polymerase …	WP3959,WP4204,WP4321,WP5351,WP2263,WP2361	DNA IR-double strand breaks and cellular response via ATM|Tumor suppressor activity of SMARCB1|Thermogenesis|Kleefstra syndrome|Androgen receptor network in prostate cancer|Gastric cancer network 1	R-HSA-212436,R-HSA-3214847,R-HSA-3214858,R-HSA-3247509,R-HSA-3247509,R-HSA-392499,R-HSA-4839726,R-HSA-4839726,R-HSA-5688426,R-HSA-5689603,R-HSA-5696394,R-HSA-5696398,R-HSA-5696399,R-HSA-597592,R-HSA-73857,R-HSA-73894,R-HSA-74160,R-HSA-8878171,R-HSA-8939243	Generic Transcription Pathway|HATs acetylate histones|RMTs methylate histone arginines|Chromatin modifying enzymes|Chromatin modifying enzymes|Metabolism of proteins|Chromatin organization|Chromatin organization|Deubiquitination|UCH proteinases|DNA Damage Recognition in GG-NER|Nucleotide Excision Repair|Global Genome Nucleotide Excision Repair (GG-NER)|Post-translational protein modification|RNA …
ACTN1	28170.1	28333.8	28006.4	0.988447	-0.016765	0.715174	0.886292	Down	151.382	142.613	142.366	152.951	151.365	144.783	87	actinin alpha 1	protein_coding	hsa04510,hsa04520,hsa04530,hsa04810,hsa04670,hsa05203,hsa05131,hsa05146,hsa05322	Focal adhesion|Adherens junction|Tight junction|Regulation of actin cytoskeleton|Leukocyte transendothelial migration|Viral carcinogenesis|Shigellosis|Amoebiasis|Systemic lupus erythematosus	GO:0001725,GO:0001726,GO:0003725,GO:0005178,GO:0005509,GO:0005515,GO:0005576,GO:0005615,GO:0005737,GO:0005829,GO:0005884,GO:0005886,GO:0005903,GO:0005911,GO:0005916,GO:0005925,GO:0007015,GO:0017166,GO:0030018,GO:0030036,GO:0030054,GO:0030168,GO:0030220,GO:0030374,GO:0030864,GO:0031093,GO:0031143,GO:0036344,GO:0042803,GO:0042981,GO:0042995,GO:0044325,GO:0045893,GO:0048041,GO:0051015,GO:0051017,GO:…	stress fiber|ruffle|double-stranded RNA binding|integrin binding|calcium ion binding|protein binding|extracellular region|extracellular space|cytoplasm|cytosol|actin filament|plasma membrane|brush border|cell-cell junction|fascia adherens|focal adhesion|actin filament organization|vinculin binding|Z disc|actin cytoskeleton organization|cell junction|platelet activation|platelet formation|nuclear …	WP306,WP2118,WP4560,WP51,WP4217	Focal adhesion|Arrhythmogenic right ventricular cardiomyopathy|MFAP5 effect on permeability and motility of endothelial cells via cytoskeleton rearrangement|Regulation of actin cytoskeleton|Ebola virus infection in host	R-HSA-109582,R-HSA-114608,R-HSA-1474244,R-HSA-1500931,R-HSA-1500931,R-HSA-162582,R-HSA-194315,R-HSA-3000170,R-HSA-3000171,R-HSA-373753,R-HSA-446353,R-HSA-446388,R-HSA-446728,R-HSA-76002,R-HSA-76005,R-HSA-9012999,R-HSA-9013405,R-HSA-9013418,R-HSA-9035034,R-HSA-9706574,R-HSA-9716542	Hemostasis|Platelet degranulation |Extracellular matrix organization|Cell-Cell communication|Cell-Cell communication|Signal Transduction|Signaling by Rho GTPases|Syndecan interactions|Non-integrin membrane-ECM interactions|Nephrin family interactions|Cell-extracellular matrix interactions|Regulation of cytoskeletal remodeling and cell spreading by IPP complex components|Cell junction organization…
ACTN3	2.13687	3.24522	1.02852	0.31717	-1.65667	0.28576	0.592863	Down	0.00825415	0.00766843	0.00829869	0.0402721	0.00762681	0.030078	89	actinin alpha 3	protein_coding	hsa05412	Arrhythmogenic right ventricular cardiomyopathy	GO:0005178,GO:0005509,GO:0005515,GO:0005829,GO:0005884,GO:0005886,GO:0005903,GO:0005925,GO:0008307,GO:0014728,GO:0014732,GO:0014883,GO:0014894,GO:0030018,GO:0030036,GO:0030054,GO:0030864,GO:0031143,GO:0031448,GO:0042802,GO:0042981,GO:0042995,GO:0044325,GO:0045820,GO:0048041,GO:0048633,GO:0048743,GO:0051015,GO:0055001,GO:0060349,GO:0070062,GO:0070885,GO:0090324,GO:0120163,GO:1900159,GO:1901078,GO:…	integrin binding|calcium ion binding|protein binding|cytosol|actin filament|plasma membrane|brush border|focal adhesion|structural constituent of muscle|regulation of the force of skeletal muscle contraction|skeletal muscle atrophy|transition between fast and slow fiber|response to denervation involved in regulation of muscle adaptation|Z disc|actin cytoskeleton organization|cell junction|cortica…	WP383,WP2118	Striated muscle contraction pathway|Arrhythmogenic right ventricular cardiomyopathy	R-HSA-1500931,R-HSA-373753,R-HSA-390522,R-HSA-397014	Cell-Cell communication|Nephrin family interactions|Striated Muscle Contraction|Muscle contraction
ACTN4	20997.4	21149.3	20845.4	0.985643	-0.020863	0.709057	0.883958	Down	112.049	102.574	97.9956	109.199	111.079	102.33	81	actinin alpha 4	protein_coding	hsa04510,hsa04520,hsa04530,hsa04810,hsa04670,hsa05203,hsa05131,hsa05146,hsa05322	Focal adhesion|Adherens junction|Tight junction|Regulation of actin cytoskeleton|Leukocyte transendothelial migration|Viral carcinogenesis|Shigellosis|Amoebiasis|Systemic lupus erythematosus	GO:0000977,GO:0001882,GO:0003713,GO:0003723,GO:0003779,GO:0005178,GO:0005509,GO:0005515,GO:0005576,GO:0005615,GO:0005634,GO:0005737,GO:0005886,GO:0005925,GO:0015031,GO:0015629,GO:0016922,GO:0030018,GO:0030036,GO:0030050,GO:0030054,GO:0030335,GO:0030374,GO:0030864,GO:0031093,GO:0031143,GO:0031490,GO:0032417,GO:0032991,GO:0033209,GO:0035357,GO:0042803,GO:0042974,GO:0042981,GO:0042995,GO:0044325,GO:…	RNA polymerase II transcription regulatory region sequence-specific DNA binding|nucleoside binding|transcription coactivator activity|RNA binding|actin binding|integrin binding|calcium ion binding|protein binding|extracellular region|extracellular space|nucleus|cytoplasm|plasma membrane|focal adhesion|protein transport|actin cytoskeleton|nuclear receptor binding|Z disc|actin cytoskeleton organiza…	WP306,WP2572,WP383,WP2118,WP5202,WP4758,WP4217	Focal adhesion|Primary focal segmental glomerulosclerosis (FSGS)|Striated muscle contraction pathway|Arrhythmogenic right ventricular cardiomyopathy|Alstrom syndrome|Nephrotic syndrome|Ebola virus infection in host	R-HSA-109582,R-HSA-114608,R-HSA-1500931,R-HSA-373753,R-HSA-76002,R-HSA-76005	Hemostasis|Platelet degranulation |Cell-Cell communication|Nephrin family interactions|Platelet activation, signaling and aggregation|Response to elevated platelet cytosolic Ca2+
ACTR10	1512.2	1478.78	1545.63	1.04498	0.0634771	0.427647	0.712998	Up	14.8972	16.083	18.076	15.5138	15.8004	16.4497	55860	actin related protein 10	protein_coding	hsa04814,hsa05132,hsa05014,hsa05016,hsa05022	Motor proteins|Salmonella infection|Amyotrophic lateral sclerosis|Huntington disease|Pathways of neurodegeneration - multiple diseases	GO:0005515,GO:0005576,GO:0005829,GO:0005869,GO:0035578,GO:0098958,GO:1904115,GO:1904813	protein binding|extracellular region|cytosol|dynactin complex|azurophil granule lumen|retrograde axonal transport of mitochondrion|axon cytoplasm|ficolin-1-rich granule lumen			R-HSA-1280218,R-HSA-168249,R-HSA-168256,R-HSA-199977,R-HSA-199991,R-HSA-2132295,R-HSA-2262752,R-HSA-3371497,R-HSA-392499,R-HSA-446203,R-HSA-5653656,R-HSA-597592,R-HSA-6798695,R-HSA-6807878,R-HSA-6811436,R-HSA-6811442,R-HSA-8856688,R-HSA-8953897,R-HSA-948021	Adaptive Immune System|Innate Immune System|Immune System|ER to Golgi Anterograde Transport|Membrane Trafficking|MHC class II antigen presentation|Cellular responses to stress|HSP90 chaperone cycle for steroid hormone receptors (SHR) in the presence of ligand|Metabolism of proteins|Asparagine N-linked glycosylation|Vesicle-mediated transport|Post-translational protein modification|Neutrophil degr…
ACTR1A	5100.56	5301.9	4899.22	0.924039	-0.113974	0.0207562	0.127385	Down	45.7786	44.4819	43.2318	48.6031	49.2345	49.1333	10121	actin related protein 1A	protein_coding	hsa04814,hsa05132,hsa05014,hsa05016,hsa05022	Motor proteins|Salmonella infection|Amyotrophic lateral sclerosis|Huntington disease|Pathways of neurodegeneration - multiple diseases	GO:0005515,GO:0005524,GO:0005737,GO:0005813,GO:0005829,GO:0005869,GO:0005875,GO:0015630,GO:0016192,GO:0070062,GO:0099738	protein binding|ATP binding|cytoplasm|centrosome|cytosol|dynactin complex|microtubule associated complex|microtubule cytoskeleton|vesicle-mediated transport|extracellular exosome|cell cortex region			R-HSA-1280218,R-HSA-1640170,R-HSA-168256,R-HSA-1852241,R-HSA-199977,R-HSA-199991,R-HSA-2132295,R-HSA-2262752,R-HSA-2565942,R-HSA-3371497,R-HSA-380259,R-HSA-380270,R-HSA-380284,R-HSA-380287,R-HSA-380320,R-HSA-392499,R-HSA-446203,R-HSA-453274,R-HSA-5617833,R-HSA-5620912,R-HSA-5653656,R-HSA-597592,R-HSA-6807878,R-HSA-6811436,R-HSA-6811442,R-HSA-68877,R-HSA-68886,R-HSA-69275,R-HSA-69278,R-HSA-8854518…	Adaptive Immune System|Cell Cycle|Immune System|Organelle biogenesis and maintenance|ER to Golgi Anterograde Transport|Membrane Trafficking|MHC class II antigen presentation|Cellular responses to stress|Regulation of PLK1 Activity at G2/M Transition|HSP90 chaperone cycle for steroid hormone receptors (SHR) in the presence of ligand|Loss of Nlp from mitotic centrosomes|Recruitment of mitotic centr…
ACTR1B	2627.12	2553.55	2700.69	1.0577	0.0809321	0.177467	0.466552	Up	27.1746	27.6331	28.0237	26.8841	27.3838	25.4023	10120	actin related protein 1B	protein_coding	hsa04814,hsa05132,hsa05014,hsa05016,hsa05022	Motor proteins|Salmonella infection|Amyotrophic lateral sclerosis|Huntington disease|Pathways of neurodegeneration - multiple diseases	GO:0005515,GO:0005524,GO:0005576,GO:0005737,GO:0005813,GO:0005829,GO:0005869,GO:0015630,GO:0016020,GO:0034774,GO:0070062,GO:1904813	protein binding|ATP binding|extracellular region|cytoplasm|centrosome|cytosol|dynactin complex|microtubule cytoskeleton|membrane|secretory granule lumen|extracellular exosome|ficolin-1-rich granule lumen			R-HSA-1280218,R-HSA-168249,R-HSA-168256,R-HSA-2132295,R-HSA-6798695	Adaptive Immune System|Innate Immune System|Immune System|MHC class II antigen presentation|Neutrophil degranulation
ACTR2	22653.6	20806.9	24500.3	1.17747	0.235696	4.59409e-07	2.0303e-05	Up	159.597	165.01	172.763	139.759	142.188	147.862	10097	actin related protein 2	protein_coding	hsa04144,hsa04530,hsa04810,hsa04666,hsa05130,hsa05132,hsa05131,hsa05135,hsa05100	Endocytosis|Tight junction|Regulation of actin cytoskeleton|Fc gamma R-mediated phagocytosis|Pathogenic Escherichia coli infection|Salmonella infection|Shigellosis|Yersinia infection|Bacterial invasion of epithelial cells	GO:0005200,GO:0005515,GO:0005524,GO:0005576,GO:0005634,GO:0005737,GO:0005829,GO:0005885,GO:0005925,GO:0007163,GO:0008356,GO:0010592,GO:0015629,GO:0016020,GO:0016344,GO:0016482,GO:0030478,GO:0033206,GO:0034314,GO:0035578,GO:0035861,GO:0042995,GO:0045944,GO:0051015,GO:0051653,GO:0060271,GO:0070062,GO:0071346,GO:1904813,GO:1905168,GO:2001032	structural constituent of cytoskeleton|protein binding|ATP binding|extracellular region|nucleus|cytoplasm|cytosol|Arp2/3 protein complex|focal adhesion|establishment or maintenance of cell polarity|asymmetric cell division|positive regulation of lamellipodium assembly|actin cytoskeleton|membrane|meiotic chromosome movement towards spindle pole|cytosolic transport|actin cap|meiotic cytokinesis|Arp…	WP3680,WP3931	Physico-chemical features and toxicity-associated pathways|Embryonic stem cell pluripotency pathways	R-HSA-1266738,R-HSA-162582,R-HSA-162582,R-HSA-1643685,R-HSA-1643685,R-HSA-168249,R-HSA-168249,R-HSA-168256,R-HSA-168256,R-HSA-194315,R-HSA-194315,R-HSA-195258,R-HSA-195258,R-HSA-199991,R-HSA-2029480,R-HSA-2029480,R-HSA-2029482,R-HSA-2029482,R-HSA-2682334,R-HSA-3928662,R-HSA-422475,R-HSA-5653656,R-HSA-5663205,R-HSA-5663205,R-HSA-5663213,R-HSA-5663213,R-HSA-6798695,R-HSA-8856828,R-HSA-9658195,R-HSA…	Developmental Biology|Signal Transduction|Signal Transduction|Disease|Disease|Innate Immune System|Innate Immune System|Immune System|Immune System|Signaling by Rho GTPases|Signaling by Rho GTPases|RHO GTPase Effectors|RHO GTPase Effectors|Membrane Trafficking|Fcgamma receptor (FCGR) dependent phagocytosis|Fcgamma receptor (FCGR) dependent phagocytosis|Regulation of actin dynamics for phagocytic …
ACTR3	26976.6	25797.4	28155.8	1.0914	0.126174	0.00400318	0.0396731	Up	105.011	106.93	108.732	97.7838	96.9522	104.25	10096	actin related protein 3	protein_coding	hsa04144,hsa04530,hsa04810,hsa04666,hsa05130,hsa05132,hsa05131,hsa05135,hsa05100	Endocytosis|Tight junction|Regulation of actin cytoskeleton|Fc gamma R-mediated phagocytosis|Pathogenic Escherichia coli infection|Salmonella infection|Shigellosis|Yersinia infection|Bacterial invasion of epithelial cells	GO:0005200,GO:0005515,GO:0005524,GO:0005634,GO:0005737,GO:0005829,GO:0005885,GO:0005903,GO:0005911,GO:0005925,GO:0007163,GO:0008356,GO:0010592,GO:0015629,GO:0016020,GO:0016344,GO:0030027,GO:0033206,GO:0034314,GO:0035861,GO:0045944,GO:0051015,GO:0051653,GO:0060271,GO:0070062,GO:0070358,GO:0071346	structural constituent of cytoskeleton|protein binding|ATP binding|nucleus|cytoplasm|cytosol|Arp2/3 protein complex|brush border|cell-cell junction|focal adhesion|establishment or maintenance of cell polarity|asymmetric cell division|positive regulation of lamellipodium assembly|actin cytoskeleton|membrane|meiotic chromosome movement towards spindle pole|lamellipodium|meiotic cytokinesis|Arp2/3 c…	WP3680	Physico-chemical features and toxicity-associated pathways	R-HSA-1266738,R-HSA-162582,R-HSA-162582,R-HSA-1643685,R-HSA-1643685,R-HSA-168249,R-HSA-168249,R-HSA-168256,R-HSA-168256,R-HSA-194315,R-HSA-194315,R-HSA-195258,R-HSA-195258,R-HSA-199991,R-HSA-2029480,R-HSA-2029480,R-HSA-2029482,R-HSA-2029482,R-HSA-2682334,R-HSA-3928662,R-HSA-422475,R-HSA-5653656,R-HSA-5663205,R-HSA-5663205,R-HSA-5663213,R-HSA-5663213,R-HSA-8856828,R-HSA-9658195,R-HSA-9658195,R-HSA…	Developmental Biology|Signal Transduction|Signal Transduction|Disease|Disease|Innate Immune System|Innate Immune System|Immune System|Immune System|Signaling by Rho GTPases|Signaling by Rho GTPases|RHO GTPase Effectors|RHO GTPase Effectors|Membrane Trafficking|Fcgamma receptor (FCGR) dependent phagocytosis|Fcgamma receptor (FCGR) dependent phagocytosis|Regulation of actin dynamics for phagocytic …
ACTR3-AS1	58.0134	66.1594	49.8674	0.753752	-0.407839	0.209621	0.506195	Down	2.93143	1.74468	1.84203	3.88848	2.28541	2.62879	101060091	ACTR3 antisense RNA 1	non_coding
ACTR3B	278.118	285.09	271.146	0.950823	-0.072752	0.611756	0.830587	Down	1.126	0.982588	1.0027	1.17332	0.966109	1.19064	57180	actin related protein 3B	protein_coding	hsa04144,hsa04530,hsa04810,hsa04666,hsa05130,hsa05132,hsa05131,hsa05135,hsa05100	Endocytosis|Tight junction|Regulation of actin cytoskeleton|Fc gamma R-mediated phagocytosis|Pathogenic Escherichia coli infection|Salmonella infection|Shigellosis|Yersinia infection|Bacterial invasion of epithelial cells	GO:0003674,GO:0005524,GO:0005737,GO:0005856,GO:0008150,GO:0042995,GO:0051015,GO:0070062	molecular_function|ATP binding|cytoplasm|cytoskeleton|biological_process|cell projection|actin filament binding|extracellular exosome
ACTR3C	2.81809	2.51793	3.11826	1.22731	0.295501	0.834945	0.939594	Up	0.00205421	0.00190844	0.00516322	0.00100225	0	0.00654981	653857	actin related protein 3C	protein_coding	hsa04144,hsa04530,hsa04810,hsa04666,hsa05130,hsa05132,hsa05131,hsa05135,hsa05100	Endocytosis|Tight junction|Regulation of actin cytoskeleton|Fc gamma R-mediated phagocytosis|Pathogenic Escherichia coli infection|Salmonella infection|Shigellosis|Yersinia infection|Bacterial invasion of epithelial cells	GO:0003674,GO:0005524,GO:0008150,GO:0051015,GO:0070062	molecular_function|ATP binding|biological_process|actin filament binding|extracellular exosome
ACTR5	239.713	249.127	230.299	0.924983	-0.112501	0.456142	0.734676	Down	2.3979	2.35588	2.21882	2.70224	2.72545	2.24247	79913	actin related protein 5	protein_coding	hsa03082	ATP-dependent chromatin remodeling	GO:0000723,GO:0005515,GO:0005634,GO:0005654,GO:0005737,GO:0006275,GO:0006282,GO:0006302,GO:0006310,GO:0006338,GO:0006355,GO:0031011,GO:0033044,GO:0045739,GO:0045893,GO:0045995,GO:0051726,GO:0060382,GO:0070914,GO:1904507	telomere maintenance|protein binding|nucleus|nucleoplasm|cytoplasm|regulation of DNA replication|regulation of DNA repair|double-strand break repair|DNA recombination|chromatin remodeling|regulation of DNA-templated transcription|Ino80 complex|regulation of chromosome organization|positive regulation of DNA repair|positive regulation of DNA-templated transcription|regulation of embryonic developm…			R-HSA-392499,R-HSA-5688426,R-HSA-5689603,R-HSA-5696394,R-HSA-5696398,R-HSA-5696399,R-HSA-597592,R-HSA-73894	Metabolism of proteins|Deubiquitination|UCH proteinases|DNA Damage Recognition in GG-NER|Nucleotide Excision Repair|Global Genome Nucleotide Excision Repair (GG-NER)|Post-translational protein modification|DNA Repair
ACTR6	608.533	603.335	613.732	1.01705	0.0243878	0.811445	0.92891	Up	8.89913	9.52512	8.82201	8.24352	9.17155	9.8362	64431	actin related protein 6	protein_coding	hsa03082	ATP-dependent chromatin remodeling	GO:0000786,GO:0000812,GO:0005515,GO:0005634,GO:0005730,GO:0005737,GO:0005856,GO:0006338,GO:0006355,GO:0007000,GO:0016479,GO:0031491,GO:0045943	nucleosome|Swr1 complex|protein binding|nucleus|nucleolus|cytoplasm|cytoskeleton|chromatin remodeling|regulation of DNA-templated transcription|nucleolus organization|negative regulation of transcription by RNA polymerase I|nucleosome binding|positive regulation of transcription by RNA polymerase I
ACTR8	1739.23	1744.32	1734.14	0.994001	-0.00868128	0.895917	0.963513	Down	3.72502	3.76374	3.79787	3.77066	3.70748	4.07509	93973	actin related protein 8	protein_coding	hsa03082	ATP-dependent chromatin remodeling	GO:0000723,GO:0005515,GO:0005524,GO:0005634,GO:0005654,GO:0005813,GO:0006275,GO:0006282,GO:0006302,GO:0006310,GO:0006338,GO:0006355,GO:0007049,GO:0031011,GO:0033044,GO:0045739,GO:0045893,GO:0045995,GO:0051301,GO:0051726,GO:0060382,GO:1904507	telomere maintenance|protein binding|ATP binding|nucleus|nucleoplasm|centrosome|regulation of DNA replication|regulation of DNA repair|double-strand break repair|DNA recombination|chromatin remodeling|regulation of DNA-templated transcription|cell cycle|Ino80 complex|regulation of chromosome organization|positive regulation of DNA repair|positive regulation of DNA-templated transcription|regulati…			R-HSA-392499,R-HSA-5688426,R-HSA-5689603,R-HSA-5696394,R-HSA-5696398,R-HSA-5696399,R-HSA-597592,R-HSA-73894	Metabolism of proteins|Deubiquitination|UCH proteinases|DNA Damage Recognition in GG-NER|Nucleotide Excision Repair|Global Genome Nucleotide Excision Repair (GG-NER)|Post-translational protein modification|DNA Repair
ACTRT3	25.0329	27.2464	22.8195	0.836495	-0.257571	0.596559	0.823081	Down	0.53369	0.210347	0.308934	0.489213	0.523014	0.265194	84517	actin related protein T3	protein_coding			GO:0001673,GO:0005737,GO:0005856	male germ cell nucleus|cytoplasm|cytoskeleton
ACVR1	3152.23	3505.15	2799.31	0.798564	-0.32452	2.68184e-09	2.07287e-07	Down	17.2853	16.4413	16.8817	21.8072	21.2759	21.3921	90	activin A receptor type 1	protein_coding	hsa04350,hsa04060,hsa04550,hsa05418	TGF-beta signaling pathway|Cytokine-cytokine receptor interaction|Signaling pathways regulating pluripotency of stem cells|Fluid shear stress and atherosclerosis	GO:0001569,GO:0001701,GO:0001702,GO:0001707,GO:0001755,GO:0002526,GO:0003143,GO:0003148,GO:0003181,GO:0003183,GO:0003272,GO:0003274,GO:0003289,GO:0004672,GO:0004674,GO:0004675,GO:0005025,GO:0005515,GO:0005524,GO:0005886,GO:0006468,GO:0007179,GO:0007281,GO:0007368,GO:0007507,GO:0009953,GO:0009968,GO:0016361,GO:0017046,GO:0018107,GO:0030278,GO:0030335,GO:0030501,GO:0030509,GO:0032924,GO:0032926,GO:…	branching involved in blood vessel morphogenesis|in utero embryonic development|gastrulation with mouth forming second|mesoderm formation|neural crest cell migration|acute inflammatory response|embryonic heart tube morphogenesis|outflow tract septum morphogenesis|atrioventricular valve morphogenesis|mitral valve morphogenesis|endocardial cushion formation|endocardial cushion fusion|atrial septum …	WP2857,WP3931	Mesodermal commitment pathway|Embryonic stem cell pluripotency pathways
ACVR1B	714.905	725.76	704.051	0.969461	-0.044745	0.653406	0.853943	Down	3.25226	3.03998	3.71045	3.47001	3.35482	3.6706	91	activin A receptor type 1B	protein_coding	hsa04350,hsa04060,hsa04550	TGF-beta signaling pathway|Cytokine-cytokine receptor interaction|Signaling pathways regulating pluripotency of stem cells	GO:0000082,GO:0001701,GO:0001942,GO:0004674,GO:0004675,GO:0005515,GO:0005524,GO:0005829,GO:0005886,GO:0006355,GO:0006468,GO:0007165,GO:0007178,GO:0007399,GO:0009986,GO:0010628,GO:0010629,GO:0016361,GO:0017002,GO:0018107,GO:0019838,GO:0030308,GO:0031625,GO:0032924,GO:0032927,GO:0034711,GO:0038092,GO:0043235,GO:0045648,GO:0046332,GO:0046777,GO:0046872,GO:0048179,GO:0048185,GO:0070411,GO:0071363,GO:…	G1/S transition of mitotic cell cycle|in utero embryonic development|hair follicle development|protein serine/threonine kinase activity|transmembrane receptor protein serine/threonine kinase activity|protein binding|ATP binding|cytosol|plasma membrane|regulation of DNA-templated transcription|protein phosphorylation|signal transduction|transmembrane receptor protein serine/threonine kinase signal…	WP2849	Hematopoietic stem cell differentiation	R-HSA-1181150,R-HSA-1266738,R-HSA-1433617,R-HSA-1502540,R-HSA-162582,R-HSA-9006936	Signaling by NODAL|Developmental Biology|Regulation of signaling by NODAL|Signaling by Activin|Signal Transduction|Signaling by TGFB family members
ACVR1C	262.081	332.851	191.311	0.574399	-0.799876	1.13923e-06	4.54537e-05	Down	0.596954	0.510226	0.522152	0.972789	0.766701	1.14747	130399	activin A receptor type 1C	protein_coding	hsa04350,hsa04060,hsa04550	TGF-beta signaling pathway|Cytokine-cytokine receptor interaction|Signaling pathways regulating pluripotency of stem cells	GO:0001834,GO:0002021,GO:0004674,GO:0005524,GO:0005886,GO:0006468,GO:0007399,GO:0009749,GO:0016361,GO:0019838,GO:0019915,GO:0030073,GO:0030154,GO:0030262,GO:0032868,GO:0032924,GO:0038092,GO:0038100,GO:0043065,GO:0043280,GO:0046676,GO:0046872,GO:0048179,GO:0071363,GO:1901164,GO:1901383	trophectodermal cell proliferation|response to dietary excess|protein serine/threonine kinase activity|ATP binding|plasma membrane|protein phosphorylation|nervous system development|response to glucose|activin receptor activity, type I|growth factor binding|lipid storage|insulin secretion|cell differentiation|apoptotic nuclear changes|response to insulin|activin receptor signaling pathway|nodal s…			R-HSA-1181150,R-HSA-1266738,R-HSA-1433617,R-HSA-1502540,R-HSA-1502540,R-HSA-162582,R-HSA-162582,R-HSA-9006936,R-HSA-9006936	Signaling by NODAL|Developmental Biology|Regulation of signaling by NODAL|Signaling by Activin|Signaling by Activin|Signal Transduction|Signal Transduction|Signaling by TGFB family members|Signaling by TGFB family members
ACVR2A	1130.19	1022.1	1238.27	1.21156	0.276861	0.00122256	0.0160857	Up	5.2558	6.14652	6.26456	4.80655	5.06889	4.96113	92	activin A receptor type 2A	protein_coding	hsa04350,hsa04060,hsa04550,hsa05418	TGF-beta signaling pathway|Cytokine-cytokine receptor interaction|Signaling pathways regulating pluripotency of stem cells|Fluid shear stress and atherosclerosis	GO:0001702,GO:0001934,GO:0004674,GO:0004675,GO:0005515,GO:0005524,GO:0005737,GO:0005886,GO:0006468,GO:0007178,GO:0007283,GO:0007368,GO:0007498,GO:0009952,GO:0009986,GO:0015026,GO:0016310,GO:0017002,GO:0019838,GO:0030165,GO:0030501,GO:0030509,GO:0032924,GO:0032927,GO:0034673,GO:0034711,GO:0042475,GO:0042713,GO:0043084,GO:0043235,GO:0043621,GO:0045428,GO:0045648,GO:0045669,GO:0045944,GO:0046872,GO:…	gastrulation with mouth forming second|positive regulation of protein phosphorylation|protein serine/threonine kinase activity|transmembrane receptor protein serine/threonine kinase activity|protein binding|ATP binding|cytoplasm|plasma membrane|protein phosphorylation|transmembrane receptor protein serine/threonine kinase signaling pathway|spermatogenesis|determination of left/right symmetry|meso…	WP2857	Mesodermal commitment pathway	R-HSA-1181150,R-HSA-1266738,R-HSA-1433617,R-HSA-1502540,R-HSA-1502540,R-HSA-162582,R-HSA-162582,R-HSA-201451,R-HSA-9006936,R-HSA-9006936	Signaling by NODAL|Developmental Biology|Regulation of signaling by NODAL|Signaling by Activin|Signaling by Activin|Signal Transduction|Signal Transduction|Signaling by BMP|Signaling by TGFB family members|Signaling by TGFB family members
ACVR2B	401.411	390.007	412.815	1.05894	0.082619	0.526086	0.779148	Up	0.488198	0.618611	0.651441	0.594389	0.555935	0.539953	93	activin A receptor type 2B	protein_coding	hsa04350,hsa04060,hsa04550,hsa05418	TGF-beta signaling pathway|Cytokine-cytokine receptor interaction|Signaling pathways regulating pluripotency of stem cells|Fluid shear stress and atherosclerosis	GO:0000122,GO:0001702,GO:0001822,GO:0001946,GO:0001974,GO:0004674,GO:0004712,GO:0005515,GO:0005524,GO:0005737,GO:0005886,GO:0006355,GO:0006468,GO:0007165,GO:0007178,GO:0007368,GO:0007498,GO:0007507,GO:0009749,GO:0009791,GO:0009952,GO:0016310,GO:0016362,GO:0017002,GO:0019209,GO:0019838,GO:0030073,GO:0030324,GO:0030501,GO:0030509,GO:0031016,GO:0032924,GO:0032927,GO:0032991,GO:0035265,GO:0042475,GO:…	negative regulation of transcription by RNA polymerase II|gastrulation with mouth forming second|kidney development|lymphangiogenesis|blood vessel remodeling|protein serine/threonine kinase activity|protein serine/threonine/tyrosine kinase activity|protein binding|ATP binding|cytoplasm|plasma membrane|regulation of DNA-templated transcription|protein phosphorylation|signal transduction|transmembr…	WP3850,WP5316,WP2857	Factors and pathways affecting insulin-like growth factor (IGF1)-Akt signaling|Primary ovarian insufficiency|Mesodermal commitment pathway	R-HSA-1181150,R-HSA-1266738,R-HSA-1433617,R-HSA-1502540,R-HSA-1502540,R-HSA-162582,R-HSA-162582,R-HSA-201451,R-HSA-9006936,R-HSA-9006936	Signaling by NODAL|Developmental Biology|Regulation of signaling by NODAL|Signaling by Activin|Signaling by Activin|Signal Transduction|Signal Transduction|Signaling by BMP|Signaling by TGFB family members|Signaling by TGFB family members
ACVR2B-AS1	3.91044	6.44228	1.3786	0.213157	-2.23001	0.0628597	0.26077	Down	0.0214733	0.00997474	0.0107946	0.0628609	0.0694443	0.0684672	100128640	ACVR2B antisense RNA 1	non_coding
ACVRL1	259.758	237.248	282.268	1.18881	0.249522	0.122264	0.383851	Up	1.57195	1.62584	1.74712	1.12048	1.67376	1.43204	94	activin A receptor like type 1	protein_coding	hsa04060	Cytokine-cytokine receptor interaction	GO:0001525,GO:0001666,GO:0001701,GO:0001936,GO:0001937,GO:0001938,GO:0001946,GO:0001955,GO:0001974,GO:0002043,GO:0003203,GO:0004674,GO:0004675,GO:0005024,GO:0005025,GO:0005515,GO:0005524,GO:0005886,GO:0006275,GO:0006355,GO:0006468,GO:0007162,GO:0007165,GO:0007179,GO:0007507,GO:0008015,GO:0008217,GO:0008285,GO:0009953,GO:0009986,GO:0010596,GO:0010629,GO:0016361,GO:0019901,GO:0030308,GO:0030336,GO:…	angiogenesis|response to hypoxia|in utero embryonic development|regulation of endothelial cell proliferation|negative regulation of endothelial cell proliferation|positive regulation of endothelial cell proliferation|lymphangiogenesis|blood vessel maturation|blood vessel remodeling|blood vessel endothelial cell proliferation involved in sprouting angiogenesis|endocardial cushion morphogenesis|pro…	WP5300,WP4331	TROP2 regulatory signaling|Neovascularisation processes	R-HSA-162582,R-HSA-201451,R-HSA-9006936	Signal Transduction|Signaling by BMP|Signaling by TGFB family members
ACY1	8.35644	9.272	7.44088	0.803762	-0.315159	0.681722	0.868556	Down	0.114026	0.194213	0.0955341	0.129811	0.122919	0.259693	95	aminoacylase 1	protein_coding	hsa00220	Arginine biosynthesis	GO:0004046,GO:0005515,GO:0005829,GO:0006520,GO:0042802,GO:0046872,GO:0070062	aminoacylase activity|protein binding|cytosol|amino acid metabolic process|identical protein binding|metal ion binding|extracellular exosome	WP497,WP4519,WP1981	Urea cycle and metabolism of amino groups|Cerebral organic acidurias, including diseases|Thyroxine (thyroid hormone) production	R-HSA-1430728,R-HSA-1643685,R-HSA-211859,R-HSA-5423646,R-HSA-5579007,R-HSA-5579029,R-HSA-5668914,R-HSA-9748784,R-HSA-9753281	Metabolism|Disease|Biological oxidations|Aflatoxin activation and detoxification|Defective ACY1 causes encephalopathy|Metabolic disorders of biological oxidation enzymes|Diseases of metabolism|Drug ADME|Paracetamol ADME
ACY3	2.29652	2.83898	1.75406	0.610657	-0.711567	0.652592	0.853573	Down	0.0706974	0	0.0177697	0.0172467	0.0163311	0.112709	91703	aminoacylase 3	protein_coding			GO:0003674,GO:0004046,GO:0005515,GO:0005829,GO:0008150,GO:0016324,GO:0016788,GO:0042802,GO:0046872,GO:0070062	molecular_function|aminoacylase activity|protein binding|cytosol|biological_process|apical plasma membrane|hydrolase activity, acting on ester bonds|identical protein binding|metal ion binding|extracellular exosome			R-HSA-1430728,R-HSA-211859,R-HSA-5423646	Metabolism|Biological oxidations|Aflatoxin activation and detoxification
ACYP1	406.931	385.332	428.529	1.11102	0.151889	0.22862	0.528573	Up	14.0299	10.9932	13.3483	11.0565	12.2386	11.809	97	acylphosphatase 1	protein_coding	hsa00620	Pyruvate metabolism	GO:0003998,GO:0006796	acylphosphatase activity|phosphate-containing compound metabolic process
ACYP2	376.352	394.46	358.245	0.907847	-0.139478	0.286266	0.593222	Down	2.76828	3.02666	3.30227	3.36141	3.00202	3.83555	98	acylphosphatase 2	protein_coding	hsa00620	Pyruvate metabolism	GO:0003998,GO:0005515,GO:0006796,GO:0042802	acylphosphatase activity|protein binding|phosphate-containing compound metabolic process|identical protein binding
ADA	132.533	115.704	149.362	1.29049	0.367915	0.0590322	0.251831	Up	2.38448	2.53414	2.77874	2.06237	1.81935	2.18871	100	adenosine deaminase	protein_coding	hsa00230,hsa05340	Purine metabolism|Primary immunodeficiency	GO:0000255,GO:0001666,GO:0001829,GO:0001889,GO:0001890,GO:0002314,GO:0002467,GO:0002636,GO:0002686,GO:0002901,GO:0002906,GO:0004000,GO:0005515,GO:0005764,GO:0005829,GO:0005886,GO:0006154,GO:0006157,GO:0006196,GO:0006805,GO:0006939,GO:0007155,GO:0008270,GO:0009897,GO:0009986,GO:0010035,GO:0010460,GO:0014074,GO:0016020,GO:0019239,GO:0019722,GO:0030890,GO:0032261,GO:0032263,GO:0033077,GO:0033089,GO:…	allantoin metabolic process|response to hypoxia|trophectodermal cell differentiation|liver development|placenta development|germinal center B cell differentiation|germinal center formation|positive regulation of germinal center formation|negative regulation of leukocyte migration|mature B cell apoptotic process|negative regulation of mature B cell apoptotic process|adenosine deaminase activity|pr…	WP4792,WP3591,WP3594,WP4224	Purine metabolism|Sleep regulation|Circadian rhythm genes|Purine metabolism and related disorders	R-HSA-1430728,R-HSA-15869,R-HSA-1643685,R-HSA-5668914,R-HSA-74217,R-HSA-8956321,R-HSA-9734207,R-HSA-9734735,R-HSA-9735804,R-HSA-9748784,R-HSA-9755088	Metabolism|Metabolism of nucleotides|Disease|Diseases of metabolism|Purine salvage|Nucleotide salvage|Nucleotide salvage defects|Defective ADA disrupts (deoxy)adenosine deamination|Diseases of nucleotide metabolism|Drug ADME|Ribavirin ADME
ADA2	171.054	163.524	178.585	1.09178	0.126684	0.479431	0.748969	Up	0.783682	0.744072	0.666693	0.592446	0.775842	0.674704	51816	adenosine deaminase 2	protein_coding	hsa00230	Purine metabolism	GO:0004000,GO:0005576,GO:0005615,GO:0006154,GO:0007165,GO:0008083,GO:0008201,GO:0008270,GO:0031685,GO:0035578,GO:0042803,GO:0043394,GO:0046103,GO:0046936	adenosine deaminase activity|extracellular region|extracellular space|adenosine catabolic process|signal transduction|growth factor activity|heparin binding|zinc ion binding|adenosine receptor binding|azurophil granule lumen|protein homodimerization activity|proteoglycan binding|inosine biosynthetic process|2'-deoxyadenosine deaminase activity			R-HSA-168249,R-HSA-168256,R-HSA-392499,R-HSA-5683826,R-HSA-6798695	Innate Immune System|Immune System|Metabolism of proteins|Surfactant metabolism|Neutrophil degranulation
ADAL	399.582	399.056	400.108	1.00259	0.00372997	0.975986	0.991551	Up	1.84292	2.05559	2.30652	2.19088	1.96406	2.14443	161823	adenosine deaminase like	protein_coding			GO:0004000,GO:0005829,GO:0006154,GO:0009117,GO:0046103,GO:0046872,GO:0062154	adenosine deaminase activity|cytosol|adenosine catabolic process|nucleotide metabolic process|inosine biosynthetic process|metal ion binding|N6-methyl-AMP deaminase activity			R-HSA-1430728,R-HSA-15869,R-HSA-2161522,R-HSA-2161541,R-HSA-74217,R-HSA-8956321,R-HSA-9748784	Metabolism|Metabolism of nucleotides|Abacavir ADME|Abacavir metabolism|Purine salvage|Nucleotide salvage|Drug ADME
ADAM10	10137.1	10943.4	9330.68	0.852577	-0.230098	7.5467e-07	3.15408e-05	Down	21.1088	20.8164	21.5729	25.2507	24.2782	26.2594	102	ADAM metallopeptidase domain 10	protein_coding	hsa05120,hsa05010	Epithelial cell signaling in Helicobacter pylori infection|Alzheimer disease	GO:0000139,GO:0001701,GO:0004175,GO:0004222,GO:0005102,GO:0005178,GO:0005515,GO:0005634,GO:0005737,GO:0005788,GO:0005794,GO:0005798,GO:0005886,GO:0005912,GO:0005925,GO:0006468,GO:0006509,GO:0007162,GO:0007219,GO:0007229,GO:0007267,GO:0008237,GO:0008284,GO:0008593,GO:0009986,GO:0010629,GO:0010820,GO:0014069,GO:0016020,GO:0016485,GO:0017124,GO:0019901,GO:0022617,GO:0030136,GO:0030307,GO:0030335,GO:…	Golgi membrane|in utero embryonic development|endopeptidase activity|metalloendopeptidase activity|signaling receptor binding|integrin binding|protein binding|nucleus|cytoplasm|endoplasmic reticulum lumen|Golgi apparatus|Golgi-associated vesicle|plasma membrane|adherens junction|focal adhesion|protein phosphorylation|membrane protein ectodomain proteolysis|negative regulation of cell adhesion|Not…	WP5092,WP5124,WP5402,WP3286,WP2059,WP5380,WP5300,WP3845,WP516,WP3888,WP4906	Interactions of natural killer cells in pancreatic cancer|Alzheimer's disease|10q22q23 copy number variation|Copper homeostasis|Alzheimer's disease and miRNA effects|5q35 copy number variation|TROP2 regulatory signaling|Canonical and non-canonical Notch signaling|Hypertrophy model|VEGFA-VEGFR2 signaling|3q29 copy number variation syndrome	R-HSA-1266738,R-HSA-1442490,R-HSA-1474228,R-HSA-1474228,R-HSA-1474244,R-HSA-1474244,R-HSA-157118,R-HSA-157118,R-HSA-162582,R-HSA-162582,R-HSA-1643685,R-HSA-168249,R-HSA-168256,R-HSA-177929,R-HSA-1980143,R-HSA-1980145,R-HSA-2122948,R-HSA-2644602,R-HSA-2644603,R-HSA-2644606,R-HSA-2660825,R-HSA-2660826,R-HSA-2682334,R-HSA-2691230,R-HSA-2691232,R-HSA-2894858,R-HSA-2894862,R-HSA-2979096,R-HSA-381426,R…	Developmental Biology|Collagen degradation|Degradation of the extracellular matrix|Degradation of the extracellular matrix|Extracellular matrix organization|Extracellular matrix organization|Signaling by NOTCH|Signaling by NOTCH|Signal Transduction|Signal Transduction|Disease|Innate Immune System|Immune System|Signaling by EGFR|Signaling by NOTCH1|Signaling by NOTCH2|Activated NOTCH1 Transmits Si…
ADAM11	12.4479	14.4926	10.4032	0.721004	-0.47192	0.529159	0.780608	Down	0.0158561	0.093296	0.047825	0.0928345	0.0195347	0.110744	4185	ADAM metallopeptidase domain 11	protein_coding			GO:0004222,GO:0005178,GO:0005886,GO:0006508,GO:0007229,GO:0008237,GO:0030424,GO:0033555,GO:0042734,GO:0043204,GO:0045184,GO:0061367,GO:0061368,GO:0062023	metalloendopeptidase activity|integrin binding|plasma membrane|proteolysis|integrin-mediated signaling pathway|metallopeptidase activity|axon|multicellular organismal response to stress|presynaptic membrane|perikaryon|establishment of protein localization|behavioral response to acetic acid induced pain|behavioral response to formalin induced pain|collagen-containing extracellular matrix			R-HSA-1266738,R-HSA-5682910	Developmental Biology|LGI-ADAM interactions
ADAM12	109.442	133.871	85.0133	0.635178	-0.654768	0.00274018	0.0299345	Down	0.204485	0.189975	0.203112	0.37263	0.277725	0.307483	8038	ADAM metallopeptidase domain 12	protein_coding			GO:0004222,GO:0005515,GO:0005576,GO:0005654,GO:0005886,GO:0006508,GO:0007155,GO:0007520,GO:0008237,GO:0017124,GO:0045766,GO:0046872	metalloendopeptidase activity|protein binding|extracellular region|nucleoplasm|plasma membrane|proteolysis|cell adhesion|myoblast fusion|metallopeptidase activity|SH3 domain binding|positive regulation of angiogenesis|metal ion binding	WP5055	Burn wound healing	R-HSA-1474244,R-HSA-162582,R-HSA-177929,R-HSA-8941237,R-HSA-9006934	Extracellular matrix organization|Signal Transduction|Signaling by EGFR|Invadopodia formation|Signaling by Receptor Tyrosine Kinases
ADAM15	5458.88	5364	5553.76	1.0354	0.0501853	0.348393	0.64858	Up	45.9668	44.4889	41.8502	42.655	44.5174	42.8111	8751	ADAM metallopeptidase domain 15	protein_coding			GO:0001525,GO:0001669,GO:0001953,GO:0002418,GO:0004222,GO:0005178,GO:0005515,GO:0005615,GO:0005886,GO:0005912,GO:0006508,GO:0006915,GO:0007160,GO:0007229,GO:0008237,GO:0008584,GO:0009986,GO:0017124,GO:0022617,GO:0030308,GO:0030336,GO:0030574,GO:0031514,GO:0042246,GO:0045087,GO:0046872,GO:0060317,GO:0070062,GO:1900121,GO:1904628,GO:1990910	angiogenesis|acrosomal vesicle|negative regulation of cell-matrix adhesion|immune response to tumor cell|metalloendopeptidase activity|integrin binding|protein binding|extracellular space|plasma membrane|adherens junction|proteolysis|apoptotic process|cell-matrix adhesion|integrin-mediated signaling pathway|metallopeptidase activity|male gonad development|cell surface|SH3 domain binding|extracell…			R-HSA-1474228,R-HSA-1474244,R-HSA-8941237	Degradation of the extracellular matrix|Extracellular matrix organization|Invadopodia formation
ADAM17	8527.99	8196.34	8859.64	1.08093	0.112269	0.0510315	0.229274	Up	31.5996	34.1198	36.6269	32.9528	31.0462	32.3579	6868	ADAM metallopeptidase domain 17	protein_coding	hsa04330,hsa05171,hsa05120,hsa05010	Notch signaling pathway|Coronavirus disease - COVID-19|Epithelial cell signaling in Helicobacter pylori infection|Alzheimer disease	GO:0000139,GO:0001666,GO:0001934,GO:0002446,GO:0002467,GO:0002690,GO:0004175,GO:0004222,GO:0005112,GO:0005138,GO:0005178,GO:0005515,GO:0005737,GO:0005788,GO:0005829,GO:0005886,GO:0005911,GO:0005925,GO:0006508,GO:0006509,GO:0007155,GO:0007219,GO:0007220,GO:0008233,GO:0008237,GO:0008284,GO:0009410,GO:0009986,GO:0010820,GO:0015629,GO:0016020,GO:0016324,GO:0016485,GO:0017124,GO:0030165,GO:0030183,GO:…	Golgi membrane|response to hypoxia|positive regulation of protein phosphorylation|neutrophil mediated immunity|germinal center formation|positive regulation of leukocyte chemotaxis|endopeptidase activity|metalloendopeptidase activity|Notch binding|interleukin-6 receptor binding|integrin binding|protein binding|cytoplasm|endoplasmic reticulum lumen|cytosol|plasma membrane|cell-cell junction|focal …	WP5092,WP2840,WP5124,WP3286,WP61,WP2059,WP268,WP5076,WP2380,WP5300,WP4217	Interactions of natural killer cells in pancreatic cancer|Hair follicle development: cytodifferentiation - part 3 of 3|Alzheimer's disease|Copper homeostasis|Notch signaling pathway|Alzheimer's disease and miRNA effects|Notch signaling|Soluble ACE2-mediated cell entry of SARS-CoV-2|Brain-derived neurotrophic factor (BDNF) signaling pathway|TROP2 regulatory signaling|Ebola virus infection in host	R-HSA-1236394,R-HSA-1251985,R-HSA-1280215,R-HSA-1442490,R-HSA-1474228,R-HSA-1474244,R-HSA-157118,R-HSA-162582,R-HSA-162582,R-HSA-1643685,R-HSA-168256,R-HSA-177929,R-HSA-193692,R-HSA-193704,R-HSA-1980143,R-HSA-2122948,R-HSA-2644602,R-HSA-2644603,R-HSA-2644606,R-HSA-2660825,R-HSA-2660826,R-HSA-2691230,R-HSA-2691232,R-HSA-2894858,R-HSA-2894862,R-HSA-5358346,R-HSA-5358351,R-HSA-5362798,R-HSA-5663202,…	Signaling by ERBB4|Nuclear signaling by ERBB4|Cytokine Signaling in Immune system|Collagen degradation|Degradation of the extracellular matrix|Extracellular matrix organization|Signaling by NOTCH|Signal Transduction|Signal Transduction|Disease|Immune System|Signaling by EGFR|Regulated proteolysis of p75NTR|p75 NTR receptor-mediated signalling|Signaling by NOTCH1|Activated NOTCH1 Transmits Signal …
ADAM19	11.563	9.07319	14.0528	1.55099	0.633188	0.318714	0.62381	Up	0.0499598	0.0541504	0.0627867	0.0446883	0.034622	0.0303421	8728	ADAM metallopeptidase domain 19	protein_coding			GO:0001890,GO:0004222,GO:0005515,GO:0005634,GO:0005886,GO:0006509,GO:0010628,GO:0016485,GO:0017124,GO:0042987,GO:0046872,GO:0062023,GO:1902945,GO:2000049	placenta development|metalloendopeptidase activity|protein binding|nucleus|plasma membrane|membrane protein ectodomain proteolysis|positive regulation of gene expression|protein processing|SH3 domain binding|amyloid precursor protein catabolic process|metal ion binding|collagen-containing extracellular matrix|metalloendopeptidase activity involved in amyloid precursor protein catabolic process|po…	WP2857	Mesodermal commitment pathway	R-HSA-1474244,R-HSA-1500931,R-HSA-418990,R-HSA-421270,R-HSA-446728,R-HSA-8941237,R-HSA-9759475,R-HSA-9759476,R-HSA-9762292,R-HSA-9764260	Extracellular matrix organization|Cell-Cell communication|Adherens junctions interactions|Cell-cell junction organization|Cell junction organization|Invadopodia formation|Regulation of CDH11 Expression and Function|Regulation of Homotypic Cell-Cell Adhesion|Regulation of CDH11 function|Regulation of Expression and Function of Type II Classical Cadherins
ADAM20	1.79829	2.91815	0.67844	0.233667	-2.09748	0.270723	0.576026	Down	0	0.00186804	0.00202157	0.00392413	0.0130053	0	8748	ADAM metallopeptidase domain 20	protein_coding			GO:0004222,GO:0005886,GO:0006508,GO:0007338,GO:0008237,GO:0008584,GO:0009897,GO:0046872,GO:1990913	metalloendopeptidase activity|plasma membrane|proteolysis|single fertilization|metallopeptidase activity|male gonad development|external side of plasma membrane|metal ion binding|sperm head plasma membrane			R-HSA-1187000,R-HSA-1474165,R-HSA-2534343	Fertilization|Reproduction|Interaction With Cumulus Cells And The Zona Pellucida
ADAM21	8.90796	5.08725	12.7287	2.486	1.31382	0.0911946	0.324406	Up	0.112303	0.104333	0.153966	0.0298869	0.0283002	0.0930066	8747	ADAM metallopeptidase domain 21	protein_coding			GO:0004222,GO:0005515,GO:0005886,GO:0006508,GO:0007338,GO:0008237,GO:0008584,GO:0009897,GO:0030424,GO:0043025,GO:0046872,GO:1990913	metalloendopeptidase activity|protein binding|plasma membrane|proteolysis|single fertilization|metallopeptidase activity|male gonad development|external side of plasma membrane|axon|neuronal cell body|metal ion binding|sperm head plasma membrane			R-HSA-1187000,R-HSA-1474165,R-HSA-2534343	Fertilization|Reproduction|Interaction With Cumulus Cells And The Zona Pellucida
ADAM22	688.024	740.588	635.46	0.857868	-0.221173	0.0214166	0.130184	Down	1.73214	1.52078	1.54208	1.96376	1.78132	1.94175	53616	ADAM metallopeptidase domain 22	protein_coding			GO:0004222,GO:0005178,GO:0005515,GO:0005886,GO:0006508,GO:0007155,GO:0007162,GO:0007417,GO:0016020,GO:0030424	metalloendopeptidase activity|integrin binding|protein binding|plasma membrane|proteolysis|cell adhesion|negative regulation of cell adhesion|central nervous system development|membrane|axon			R-HSA-1266738,R-HSA-5682910	Developmental Biology|LGI-ADAM interactions
ADAM23	1.29829	2.27189	0.324701	0.162273	-2.62351	0.205835	0.50137	Down	0	0.00390762	0	0.0123129	0.00777282	0.00766346	8745	ADAM metallopeptidase domain 23	protein_coding			GO:0004222,GO:0005178,GO:0005515,GO:0005576,GO:0005886,GO:0006508,GO:0007155,GO:0007417,GO:0008237,GO:0042734,GO:0098978,GO:1990830	metalloendopeptidase activity|integrin binding|protein binding|extracellular region|plasma membrane|proteolysis|cell adhesion|central nervous system development|metallopeptidase activity|presynaptic membrane|glutamatergic synapse|cellular response to leukemia inhibitory factor			R-HSA-1266738,R-HSA-5682910	Developmental Biology|LGI-ADAM interactions
ADAM28	464.651	445.481	483.82	1.0863	0.119419	0.29381	0.601524	Up	1.44748	1.57946	1.68525	1.57901	1.36901	1.46793	10863	ADAM metallopeptidase domain 28	protein_coding			GO:0004222,GO:0005515,GO:0005576,GO:0005739,GO:0005886,GO:0006508,GO:0007283,GO:0008237,GO:0046872	metalloendopeptidase activity|protein binding|extracellular region|mitochondrion|plasma membrane|proteolysis|spermatogenesis|metallopeptidase activity|metal ion binding
ADAM32	20.5454	23.187	17.9037	0.76884	-0.379245	0.496534	0.761264	Down	0.211773	0.119758	0.138858	0.098832	0.153139	0.369073	203102	ADAM metallopeptidase domain 32	protein_coding			GO:0004222,GO:0005515,GO:0005886,GO:0006508,GO:0007155,GO:0007339,GO:0008584	metalloendopeptidase activity|protein binding|plasma membrane|proteolysis|cell adhesion|binding of sperm to zona pellucida|male gonad development
ADAM8	85.9078	94.0179	77.7977	0.827293	-0.27353	0.31416	0.620653	Down	0.506123	0.430472	0.645026	0.855587	0.494003	0.59745	101	ADAM metallopeptidase domain 8	protein_coding			GO:0000902,GO:0001525,GO:0002102,GO:0002523,GO:0002675,GO:0002693,GO:0004222,GO:0004252,GO:0005509,GO:0005515,GO:0005737,GO:0005886,GO:0006508,GO:0006954,GO:0008237,GO:0008270,GO:0009986,GO:0010718,GO:0010954,GO:0022407,GO:0022617,GO:0032010,GO:0032127,GO:0033089,GO:0035579,GO:0042581,GO:0043406,GO:0043524,GO:0043621,GO:0045089,GO:0045780,GO:0045785,GO:0048247,GO:0050714,GO:0050839,GO:0051044,GO:…	cell morphogenesis|angiogenesis|podosome|leukocyte migration involved in inflammatory response|positive regulation of acute inflammatory response|positive regulation of cellular extravasation|metalloendopeptidase activity|serine-type endopeptidase activity|calcium ion binding|protein binding|cytoplasm|plasma membrane|proteolysis|inflammatory response|metallopeptidase activity|zinc ion binding|cel…			R-HSA-1474228,R-HSA-1474244,R-HSA-168249,R-HSA-168256,R-HSA-6798695	Degradation of the extracellular matrix|Extracellular matrix organization|Innate Immune System|Immune System|Neutrophil degranulation
ADAM9	16619.5	15236.9	18002.2	1.18146	0.240574	2.58884e-07	1.2138e-05	Up	95.3303	99.1475	103.695	85.2796	83.9814	87.549	8754	ADAM metallopeptidase domain 9	protein_coding			GO:0004222,GO:0005080,GO:0005178,GO:0005515,GO:0005518,GO:0005615,GO:0005886,GO:0005925,GO:0006509,GO:0007155,GO:0007160,GO:0007179,GO:0007229,GO:0008237,GO:0009897,GO:0009986,GO:0010042,GO:0016323,GO:0016477,GO:0017124,GO:0030216,GO:0030335,GO:0031293,GO:0033627,GO:0033630,GO:0033631,GO:0034241,GO:0034612,GO:0034616,GO:0042117,GO:0042542,GO:0043236,GO:0043406,GO:0046872,GO:0050714,GO:0051044,GO:…	metalloendopeptidase activity|protein kinase C binding|integrin binding|protein binding|collagen binding|extracellular space|plasma membrane|focal adhesion|membrane protein ectodomain proteolysis|cell adhesion|cell-matrix adhesion|transforming growth factor beta receptor signaling pathway|integrin-mediated signaling pathway|metallopeptidase activity|external side of plasma membrane|cell surface|r…	WP3286,WP3888	Copper homeostasis|VEGFA-VEGFR2 signaling	R-HSA-1442490,R-HSA-1474228,R-HSA-1474244	Collagen degradation|Degradation of the extracellular matrix|Extracellular matrix organization
ADAMDEC1	2015.49	2058.8	1972.18	0.958048	-0.0618307	0.437385	0.720838	Down	19.0987	21.1932	22.0769	22.2924	23.8231	20.1051	27299	ADAM like decysin 1	protein_coding			GO:0004222,GO:0005576,GO:0006508,GO:0006955,GO:0007162,GO:0008270,GO:0062023	metalloendopeptidase activity|extracellular region|proteolysis|immune response|negative regulation of cell adhesion|zinc ion binding|collagen-containing extracellular matrix
ADAMTS1	397.615	493.726	301.503	0.61084	-0.711134	1.22515e-08	8.25995e-07	Down	1.4912	1.45804	1.53594	2.76777	2.48594	2.21821	9510	ADAM metallopeptidase with thrombospondin type 1 motif 1	protein_coding			GO:0001542,GO:0001822,GO:0004222,GO:0005515,GO:0005576,GO:0005604,GO:0006508,GO:0007229,GO:0008201,GO:0008237,GO:0008270,GO:0008285,GO:0016525,GO:0030198,GO:0031012,GO:0031410,GO:0060347,GO:0062023,GO:1900087,GO:1904707,GO:1904754	ovulation from ovarian follicle|kidney development|metalloendopeptidase activity|protein binding|extracellular region|basement membrane|proteolysis|integrin-mediated signaling pathway|heparin binding|metallopeptidase activity|zinc ion binding|negative regulation of cell population proliferation|negative regulation of angiogenesis|extracellular matrix organization|extracellular matrix|cytoplasmic …	WP4808,WP474,WP5087,WP3888	Endochondral ossification with skeletal dysplasias|Endochondral ossification|Pleural mesothelioma|VEGFA-VEGFR2 signaling	R-HSA-1474228,R-HSA-1474244,R-HSA-1643685,R-HSA-3781865,R-HSA-3906995,R-HSA-392499,R-HSA-5083635,R-HSA-5173105,R-HSA-5173214,R-HSA-5668914,R-HSA-597592	Degradation of the extracellular matrix|Extracellular matrix organization|Disease|Diseases of glycosylation|Diseases associated with O-glycosylation of proteins|Metabolism of proteins|Defective B3GALTL causes PpS|O-linked glycosylation|O-glycosylation of TSR domain-containing proteins|Diseases of metabolism|Post-translational protein modification
ADAMTS10	10.0646	10.6168	9.51232	0.897393	-0.156187	0.82614	0.936218	Down	0.0718089	0.0667133	0.0240655	0.0467142	0.0829391	0.0545147	81794	ADAM metallopeptidase with thrombospondin type 1 motif 10	protein_coding			GO:0001527,GO:0003674,GO:0004222,GO:0005515,GO:0005576,GO:0006508,GO:0008150,GO:0030198,GO:0031012,GO:0046872,GO:0062023	microfibril|molecular_function|metalloendopeptidase activity|protein binding|extracellular region|proteolysis|biological_process|extracellular matrix organization|extracellular matrix|metal ion binding|collagen-containing extracellular matrix	WP4816	TGF-beta receptor signaling in skeletal dysplasias	R-HSA-1643685,R-HSA-3781865,R-HSA-3906995,R-HSA-392499,R-HSA-5083635,R-HSA-5173105,R-HSA-5173214,R-HSA-5668914,R-HSA-597592	Disease|Diseases of glycosylation|Diseases associated with O-glycosylation of proteins|Metabolism of proteins|Defective B3GALTL causes PpS|O-linked glycosylation|O-glycosylation of TSR domain-containing proteins|Diseases of metabolism|Post-translational protein modification
ADAMTS13	135.609	144.993	126.225	0.871059	-0.199158	0.307695	0.613762	Down	0.475059	0.567448	0.586794	0.657819	0.668882	0.577037	11093	ADAM metallopeptidase with thrombospondin type 1 motif 13	protein_coding			GO:0004222,GO:0005178,GO:0005509,GO:0005515,GO:0005615,GO:0005788,GO:0006508,GO:0007160,GO:0007229,GO:0008237,GO:0008270,GO:0009100,GO:0009636,GO:0009986,GO:0014075,GO:0016485,GO:0030163,GO:0030168,GO:0030198,GO:0031012,GO:0035864,GO:0043171,GO:0071222,GO:0071346,GO:0071353,GO:0071356	metalloendopeptidase activity|integrin binding|calcium ion binding|protein binding|extracellular space|endoplasmic reticulum lumen|proteolysis|cell-matrix adhesion|integrin-mediated signaling pathway|metallopeptidase activity|zinc ion binding|glycoprotein metabolic process|response to toxic substance|cell surface|response to amine|protein processing|protein catabolic process|platelet activation|e…			R-HSA-1643685,R-HSA-3781865,R-HSA-3906995,R-HSA-392499,R-HSA-5083635,R-HSA-5173105,R-HSA-5173214,R-HSA-5668914,R-HSA-597592	Disease|Diseases of glycosylation|Diseases associated with O-glycosylation of proteins|Metabolism of proteins|Defective B3GALTL causes PpS|O-linked glycosylation|O-glycosylation of TSR domain-containing proteins|Diseases of metabolism|Post-translational protein modification
ADAMTS14	107.344	115.062	99.6264	0.866434	-0.206838	0.392572	0.685044	Down	0.417743	0.456117	0.350719	0.407634	0.628731	0.400179	140766	ADAM metallopeptidase with thrombospondin type 1 motif 14	protein_coding			GO:0004222,GO:0005576,GO:0006508,GO:0030198,GO:0030199,GO:0030574,GO:0031012,GO:0046872	metalloendopeptidase activity|extracellular region|proteolysis|extracellular matrix organization|collagen fibril organization|collagen catabolic process|extracellular matrix|metal ion binding			R-HSA-1474244,R-HSA-1474290,R-HSA-1643685,R-HSA-1650814,R-HSA-3781865,R-HSA-3906995,R-HSA-392499,R-HSA-5083635,R-HSA-5173105,R-HSA-5173214,R-HSA-5668914,R-HSA-597592	Extracellular matrix organization|Collagen formation|Disease|Collagen biosynthesis and modifying enzymes|Diseases of glycosylation|Diseases associated with O-glycosylation of proteins|Metabolism of proteins|Defective B3GALTL causes PpS|O-linked glycosylation|O-glycosylation of TSR domain-containing proteins|Diseases of metabolism|Post-translational protein modification
ADAMTS15	981.139	796.63	1165.65	1.46367	0.549592	2.0955e-09	1.65428e-07	Up	4.90128	4.65395	4.83204	3.56274	3.51349	2.92415	170689	ADAM metallopeptidase with thrombospondin type 1 motif 15	protein_coding			GO:0004175,GO:0004222,GO:0005615,GO:0006508,GO:0007520,GO:0008201,GO:0008270,GO:0009986,GO:0022617,GO:0030198,GO:0031012,GO:0050840,GO:0062023	endopeptidase activity|metalloendopeptidase activity|extracellular space|proteolysis|myoblast fusion|heparin binding|zinc ion binding|cell surface|extracellular matrix disassembly|extracellular matrix organization|extracellular matrix|extracellular matrix binding|collagen-containing extracellular matrix			R-HSA-1643685,R-HSA-3781865,R-HSA-3906995,R-HSA-392499,R-HSA-5083635,R-HSA-5173105,R-HSA-5173214,R-HSA-5668914,R-HSA-597592	Disease|Diseases of glycosylation|Diseases associated with O-glycosylation of proteins|Metabolism of proteins|Defective B3GALTL causes PpS|O-linked glycosylation|O-glycosylation of TSR domain-containing proteins|Diseases of metabolism|Post-translational protein modification
ADAMTS17	24.6171	24.8995	24.3346	0.977691	-0.032549	0.943475	0.98077	Down	0.0180642	0.0279706	0.0375342	0.0305537	0.0333826	0.023039	170691	ADAM metallopeptidase with thrombospondin type 1 motif 17	protein_coding			GO:0004222,GO:0005576,GO:0006508,GO:0030198,GO:0031012,GO:0046872	metalloendopeptidase activity|extracellular region|proteolysis|extracellular matrix organization|extracellular matrix|metal ion binding			R-HSA-1643685,R-HSA-3781865,R-HSA-3906995,R-HSA-392499,R-HSA-5083635,R-HSA-5173105,R-HSA-5173214,R-HSA-5668914,R-HSA-597592	Disease|Diseases of glycosylation|Diseases associated with O-glycosylation of proteins|Metabolism of proteins|Defective B3GALTL causes PpS|O-linked glycosylation|O-glycosylation of TSR domain-containing proteins|Diseases of metabolism|Post-translational protein modification
ADAMTS2	1306.83	1344.8	1268.85	0.943547	-0.0838338	0.332709	0.636773	Down	4.9212	4.36245	4.10392	4.77686	5.16554	4.48657	9509	ADAM metallopeptidase with thrombospondin type 1 motif 2	protein_coding			GO:0004222,GO:0005576,GO:0006508,GO:0007283,GO:0008237,GO:0008270,GO:0016485,GO:0030198,GO:0030199,GO:0030324,GO:0030574,GO:0031012,GO:0043588,GO:0062023	metalloendopeptidase activity|extracellular region|proteolysis|spermatogenesis|metallopeptidase activity|zinc ion binding|protein processing|extracellular matrix organization|collagen fibril organization|lung development|collagen catabolic process|extracellular matrix|skin development|collagen-containing extracellular matrix	WP4786,WP5312	Type I collagen synthesis in the context of osteogenesis imperfecta|Metabolic pathways of fibroblasts	R-HSA-1474244,R-HSA-1474290,R-HSA-1643685,R-HSA-1650814,R-HSA-3781865,R-HSA-3906995,R-HSA-392499,R-HSA-5083635,R-HSA-5173105,R-HSA-5173214,R-HSA-5668914,R-HSA-597592	Extracellular matrix organization|Collagen formation|Disease|Collagen biosynthesis and modifying enzymes|Diseases of glycosylation|Diseases associated with O-glycosylation of proteins|Metabolism of proteins|Defective B3GALTL causes PpS|O-linked glycosylation|O-glycosylation of TSR domain-containing proteins|Diseases of metabolism|Post-translational protein modification
ADAMTS3	20.1017	19.7822	20.4213	1.03485	0.0494279	0.931104	0.976752	Up	0.111638	0.085834	0.0270925	0.10518	0.0391271	0.0771531	9508	ADAM metallopeptidase with thrombospondin type 1 motif 3	protein_coding			GO:0001701,GO:0004175,GO:0004222,GO:0005515,GO:0005576,GO:0005615,GO:0006508,GO:0008201,GO:0008270,GO:0010573,GO:0016485,GO:0030198,GO:0030199,GO:0030574,GO:0031012,GO:0032964,GO:0062023,GO:0070062,GO:0097435,GO:1900748	in utero embryonic development|endopeptidase activity|metalloendopeptidase activity|protein binding|extracellular region|extracellular space|proteolysis|heparin binding|zinc ion binding|vascular endothelial growth factor production|protein processing|extracellular matrix organization|collagen fibril organization|collagen catabolic process|extracellular matrix|collagen biosynthetic process|collage…			R-HSA-1474244,R-HSA-1474290,R-HSA-1643685,R-HSA-1650814,R-HSA-3781865,R-HSA-3906995,R-HSA-392499,R-HSA-5083635,R-HSA-5173105,R-HSA-5173214,R-HSA-5668914,R-HSA-597592	Extracellular matrix organization|Collagen formation|Disease|Collagen biosynthesis and modifying enzymes|Diseases of glycosylation|Diseases associated with O-glycosylation of proteins|Metabolism of proteins|Defective B3GALTL causes PpS|O-linked glycosylation|O-glycosylation of TSR domain-containing proteins|Diseases of metabolism|Post-translational protein modification
ADAMTS4	105.682	150.026	61.3375	0.409454	-1.28823	1.27698e-08	8.55705e-07	Down	0.140966	0.190025	0.152843	0.377603	0.393312	0.433102	9507	ADAM metallopeptidase with thrombospondin type 1 motif 4	protein_coding			GO:0001501,GO:0002020,GO:0004222,GO:0005515,GO:0005576,GO:0005615,GO:0006508,GO:0008233,GO:0008237,GO:0008270,GO:0016607,GO:0022617,GO:0030198,GO:0031012,GO:0062023	skeletal system development|protease binding|metalloendopeptidase activity|protein binding|extracellular region|extracellular space|proteolysis|peptidase activity|metallopeptidase activity|zinc ion binding|nuclear speck|extracellular matrix disassembly|extracellular matrix organization|extracellular matrix|collagen-containing extracellular matrix	WP4808,WP474	Endochondral ossification with skeletal dysplasias|Endochondral ossification	R-HSA-1474228,R-HSA-1474228,R-HSA-1474244,R-HSA-1474244,R-HSA-1643685,R-HSA-3781865,R-HSA-3906995,R-HSA-392499,R-HSA-5083635,R-HSA-5173105,R-HSA-5173214,R-HSA-5668914,R-HSA-597592	Degradation of the extracellular matrix|Degradation of the extracellular matrix|Extracellular matrix organization|Extracellular matrix organization|Disease|Diseases of glycosylation|Diseases associated with O-glycosylation of proteins|Metabolism of proteins|Defective B3GALTL causes PpS|O-linked glycosylation|O-glycosylation of TSR domain-containing proteins|Diseases of metabolism|Post-translation…
ADAMTS5	2.99552	1.93139	4.05966	2.10619	1.07463	0.40146	0.693164	Up	0.00812185	0.015091	0.00816567	0.00264177	0.0100061	0.00246632	11096	ADAM metallopeptidase with thrombospondin type 1 motif 5	protein_coding			GO:0003180,GO:0003184,GO:0003203,GO:0004175,GO:0004222,GO:0005178,GO:0005515,GO:0005576,GO:0005615,GO:0005788,GO:0006508,GO:0007520,GO:0008201,GO:0008233,GO:0008237,GO:0008270,GO:0022617,GO:0030198,GO:0031012,GO:0042742,GO:0042802,GO:0050840,GO:0062023,GO:0120163	aortic valve morphogenesis|pulmonary valve morphogenesis|endocardial cushion morphogenesis|endopeptidase activity|metalloendopeptidase activity|integrin binding|protein binding|extracellular region|extracellular space|endoplasmic reticulum lumen|proteolysis|myoblast fusion|heparin binding|peptidase activity|metallopeptidase activity|zinc ion binding|extracellular matrix disassembly|extracellular …	WP4808,WP4754,WP474,WP2877	Endochondral ossification with skeletal dysplasias|IL-18 signaling pathway|Endochondral ossification|Vitamin D receptor pathway	R-HSA-1474228,R-HSA-1474228,R-HSA-1474244,R-HSA-1474244,R-HSA-1643685,R-HSA-3781865,R-HSA-3906995,R-HSA-392499,R-HSA-5083635,R-HSA-5173105,R-HSA-5173214,R-HSA-5668914,R-HSA-597592	Degradation of the extracellular matrix|Degradation of the extracellular matrix|Extracellular matrix organization|Extracellular matrix organization|Disease|Diseases of glycosylation|Diseases associated with O-glycosylation of proteins|Metabolism of proteins|Defective B3GALTL causes PpS|O-linked glycosylation|O-glycosylation of TSR domain-containing proteins|Diseases of metabolism|Post-translation…
ADAMTS6	19.2747	20.649	17.9003	0.86552	-0.208361	0.673782	0.864394	Down	0.029927	0.0260656	0.0394911	0.0365036	0.0414787	0.0340793	11174	ADAM metallopeptidase with thrombospondin type 1 motif 6	protein_coding			GO:0001822,GO:0003279,GO:0004222,GO:0005576,GO:0006508,GO:0008237,GO:0030198,GO:0031012,GO:0035904,GO:0046872,GO:0060976	kidney development|cardiac septum development|metalloendopeptidase activity|extracellular region|proteolysis|metallopeptidase activity|extracellular matrix organization|extracellular matrix|aorta development|metal ion binding|coronary vasculature development			R-HSA-1643685,R-HSA-3781865,R-HSA-3906995,R-HSA-392499,R-HSA-5083635,R-HSA-5173105,R-HSA-5173214,R-HSA-5668914,R-HSA-597592	Disease|Diseases of glycosylation|Diseases associated with O-glycosylation of proteins|Metabolism of proteins|Defective B3GALTL causes PpS|O-linked glycosylation|O-glycosylation of TSR domain-containing proteins|Diseases of metabolism|Post-translational protein modification
ADAMTS7	48.9041	42.6818	55.1264	1.29454	0.372441	0.24977	0.552973	Up	0.218487	0.291788	0.205937	0.199875	0.210293	0.153427	11173	ADAM metallopeptidase with thrombospondin type 1 motif 7	protein_coding			GO:0002062,GO:0004222,GO:0005515,GO:0005576,GO:0005788,GO:0006029,GO:0006508,GO:0008237,GO:0009986,GO:0030198,GO:0030199,GO:0031012,GO:0032331,GO:0043931,GO:0046872,GO:0051603,GO:0071347,GO:0071356,GO:0071773	chondrocyte differentiation|metalloendopeptidase activity|protein binding|extracellular region|endoplasmic reticulum lumen|proteoglycan metabolic process|proteolysis|metallopeptidase activity|cell surface|extracellular matrix organization|collagen fibril organization|extracellular matrix|negative regulation of chondrocyte differentiation|ossification involved in bone maturation|metal ion binding|…			R-HSA-1643685,R-HSA-3781865,R-HSA-3906995,R-HSA-392499,R-HSA-5083635,R-HSA-5173105,R-HSA-5173214,R-HSA-5668914,R-HSA-597592	Disease|Diseases of glycosylation|Diseases associated with O-glycosylation of proteins|Metabolism of proteins|Defective B3GALTL causes PpS|O-linked glycosylation|O-glycosylation of TSR domain-containing proteins|Diseases of metabolism|Post-translational protein modification
ADAMTS8	511.277	554.948	467.605	0.842576	-0.247121	0.0220673	0.132871	Down	3.61265	3.21097	3.1154	4.03402	4.13646	3.82719	11095	ADAM metallopeptidase with thrombospondin type 1 motif 8	protein_coding			GO:0004222,GO:0005178,GO:0005576,GO:0006508,GO:0008201,GO:0008237,GO:0008270,GO:0008285,GO:0009673,GO:0030198,GO:0031012,GO:0035435,GO:0062023	metalloendopeptidase activity|integrin binding|extracellular region|proteolysis|heparin binding|metallopeptidase activity|zinc ion binding|negative regulation of cell population proliferation|low-affinity phosphate transmembrane transporter activity|extracellular matrix organization|extracellular matrix|phosphate ion transmembrane transport|collagen-containing extracellular matrix			R-HSA-1474228,R-HSA-1474244,R-HSA-1643685,R-HSA-3781865,R-HSA-3906995,R-HSA-392499,R-HSA-5083635,R-HSA-5173105,R-HSA-5173214,R-HSA-5668914,R-HSA-597592	Degradation of the extracellular matrix|Extracellular matrix organization|Disease|Diseases of glycosylation|Diseases associated with O-glycosylation of proteins|Metabolism of proteins|Defective B3GALTL causes PpS|O-linked glycosylation|O-glycosylation of TSR domain-containing proteins|Diseases of metabolism|Post-translational protein modification
ADAMTSL2	29.5576	41.3564	17.7588	0.430028	-1.2175	0.00302801	0.03224	Down	0.093986	0.116422	0.107092	0.281249	0.225791	0.245446	9719	ADAMTS like 2	protein_coding			GO:0004222,GO:0005515,GO:0005576,GO:0030198,GO:0030512,GO:0031012,GO:0050436,GO:0060481	metalloendopeptidase activity|protein binding|extracellular region|extracellular matrix organization|negative regulation of transforming growth factor beta receptor signaling pathway|extracellular matrix|microfibril binding|lobar bronchus epithelium development	WP4816	TGF-beta receptor signaling in skeletal dysplasias	R-HSA-1643685,R-HSA-3781865,R-HSA-3906995,R-HSA-392499,R-HSA-5083635,R-HSA-5173105,R-HSA-5173214,R-HSA-5668914,R-HSA-597592	Disease|Diseases of glycosylation|Diseases associated with O-glycosylation of proteins|Metabolism of proteins|Defective B3GALTL causes PpS|O-linked glycosylation|O-glycosylation of TSR domain-containing proteins|Diseases of metabolism|Post-translational protein modification
ADAMTSL4	136.019	120.929	151.108	1.24734	0.318856	0.132288	0.402065	Up	0.869341	0.563049	0.709215	0.504136	0.615075	0.624522	54507	ADAMTS like 4	protein_coding			GO:0002020,GO:0002064,GO:0005515,GO:0005576,GO:0005614,GO:0005788,GO:0006915,GO:0030198,GO:0043065,GO:0062023,GO:0070285	protease binding|epithelial cell development|protein binding|extracellular region|interstitial matrix|endoplasmic reticulum lumen|apoptotic process|extracellular matrix organization|positive regulation of apoptotic process|collagen-containing extracellular matrix|pigment cell development			R-HSA-1643685,R-HSA-3781865,R-HSA-3906995,R-HSA-392499,R-HSA-5083635,R-HSA-5173105,R-HSA-5173214,R-HSA-5668914,R-HSA-597592	Disease|Diseases of glycosylation|Diseases associated with O-glycosylation of proteins|Metabolism of proteins|Defective B3GALTL causes PpS|O-linked glycosylation|O-glycosylation of TSR domain-containing proteins|Diseases of metabolism|Post-translational protein modification
ADAMTSL4-AS1	3.04992	5.45043	0.649402	0.12311	-3.02198	0.0508956	0.228925	Down	0	0.048468	0	0.101815	0.144615	0.166344	574406	ADAMTSL4 antisense RNA 1	non_coding					WP3614,WP5413,WP4399,WP5366,WP3872,WP4864,WP3657,WP254,WP3611,WP1772,WP5087,WP4172	Photodynamic therapy-induced HIF-1 survival signaling|IL-24 Signaling pathway|MicroRNA network associated with chronic lymphocytic leukemia|NF1 copy number variation syndrome |Regulation of apoptosis by parathyroid hormone-related protein|Host-pathogen interaction of human coronaviruses - apoptosis|Hematopoietic stem cell gene regulation by GABP alpha/beta complex|Apoptosis|Photodynamic therapy-i…
ADAMTSL4-AS2	8.19432	8.96947	7.41916	0.829519	-0.269653	0.728376	0.891551	Down	0.128686	0.358663	0.194071	0.219751	0.237811	0.381006	100289061		non_coding
ADAMTSL5	120.799	132.696	108.902	0.821082	-0.284403	0.179061	0.468924	Down	0.889958	1.10241	0.981349	1.08319	1.43243	1.16817	339366	ADAMTS like 5	protein_coding			GO:0001527,GO:0005515,GO:0005576,GO:0008201,GO:0030198,GO:0031012,GO:0050436	microfibril|protein binding|extracellular region|heparin binding|extracellular matrix organization|extracellular matrix|microfibril binding			R-HSA-1643685,R-HSA-3781865,R-HSA-3906995,R-HSA-392499,R-HSA-5083635,R-HSA-5173105,R-HSA-5173214,R-HSA-5668914,R-HSA-597592	Disease|Diseases of glycosylation|Diseases associated with O-glycosylation of proteins|Metabolism of proteins|Defective B3GALTL causes PpS|O-linked glycosylation|O-glycosylation of TSR domain-containing proteins|Diseases of metabolism|Post-translational protein modification
ADAP1	499.806	530.969	468.644	0.882157	-0.180892	0.10069	0.345925	Down	4.4618	4.12708	4.4369	4.64853	5.43691	4.92555	11033	ArfGAP with dual PH domains 1	protein_coding			GO:0005096,GO:0005515,GO:0005547,GO:0005634,GO:0005737,GO:0005829,GO:0005886,GO:0007166,GO:0043087,GO:0043231,GO:0043533,GO:0046872,GO:1902936	GTPase activator activity|protein binding|phosphatidylinositol-3,4,5-trisphosphate binding|nucleus|cytoplasm|cytosol|plasma membrane|cell surface receptor signaling pathway|regulation of GTPase activity|intracellular membrane-bounded organelle|inositol 1,3,4,5 tetrakisphosphate binding|metal ion binding|phosphatidylinositol bisphosphate binding			R-HSA-1236394,R-HSA-1251985,R-HSA-162582,R-HSA-9006934	Signaling by ERBB4|Nuclear signaling by ERBB4|Signal Transduction|Signaling by Receptor Tyrosine Kinases
ADAP2	621.226	545.37	697.081	1.27851	0.354469	0.00412949	0.040469	Up	6.71044	6.06485	5.36248	4.7509	5.59386	4.07822	55803	ArfGAP with dual PH domains 2	protein_coding			GO:0005096,GO:0005515,GO:0005546,GO:0005547,GO:0005737,GO:0005740,GO:0005886,GO:0007507,GO:0030674,GO:0043087,GO:0043231,GO:0043325,GO:0043533,GO:0046872	GTPase activator activity|protein binding|phosphatidylinositol-4,5-bisphosphate binding|phosphatidylinositol-3,4,5-trisphosphate binding|cytoplasm|mitochondrial envelope|plasma membrane|heart development|protein-macromolecule adaptor activity|regulation of GTPase activity|intracellular membrane-bounded organelle|phosphatidylinositol-3,4-bisphosphate binding|inositol 1,3,4,5 tetrakisphosphate bind…	WP3945,WP5366	TYROBP causal network in microglia|NF1 copy number variation syndrome
ADAR	17446.1	18131.2	16761	0.924423	-0.113375	0.0236323	0.139209	Down	63.9388	59.8029	57.4323	65.6482	68.2568	65.4536	103	adenosine deaminase RNA specific	protein_coding	hsa04622,hsa04623,hsa05171,hsa05164,hsa05162	RIG-I-like receptor signaling pathway|Cytosolic DNA-sensing pathway|Coronavirus disease - COVID-19|Influenza A|Measles	GO:0001649,GO:0002244,GO:0002566,GO:0003677,GO:0003723,GO:0003725,GO:0003726,GO:0005515,GO:0005634,GO:0005654,GO:0005730,GO:0005737,GO:0006382,GO:0006396,GO:0006397,GO:0008251,GO:0009615,GO:0016020,GO:0016553,GO:0030218,GO:0031054,GO:0035455,GO:0044387,GO:0044530,GO:0045070,GO:0045087,GO:0046872,GO:0051607,GO:0060216,GO:0060339,GO:0061484,GO:0070922,GO:0097284,GO:0098586,GO:1900369,GO:1903944	osteoblast differentiation|hematopoietic progenitor cell differentiation|somatic diversification of immune receptors via somatic mutation|DNA binding|RNA binding|double-stranded RNA binding|double-stranded RNA adenosine deaminase activity|protein binding|nucleus|nucleoplasm|nucleolus|cytoplasm|adenosine to inosine editing|RNA processing|mRNA processing|tRNA-specific adenosine deaminase activity|r…	WP4630,WP4655,WP4705	Measles virus infection|Cytosolic DNA-sensing pathway|Pathways of nucleic acid metabolism and innate immune sensing	R-HSA-1280215,R-HSA-168256,R-HSA-75064,R-HSA-75072,R-HSA-75102,R-HSA-77042,R-HSA-8953854,R-HSA-909733,R-HSA-913531	Cytokine Signaling in Immune system|Immune System|mRNA Editing: A to I Conversion|mRNA Editing|C6 deamination of adenosine|Formation of editosomes by ADAR proteins|Metabolism of RNA|Interferon alpha/beta signaling|Interferon Signaling
ADARB1	3411.47	3709.93	3113.01	0.839031	-0.253204	3.59918e-05	0.000910789	Down	5.2949	4.79774	4.79112	5.93525	6.25184	5.85553	104	adenosine deaminase RNA specific B1	protein_coding			GO:0003723,GO:0003725,GO:0003726,GO:0003729,GO:0005515,GO:0005634,GO:0005654,GO:0005730,GO:0005737,GO:0005829,GO:0006382,GO:0006396,GO:0006397,GO:0007274,GO:0008251,GO:0008285,GO:0016553,GO:0021610,GO:0021618,GO:0021965,GO:0030336,GO:0035264,GO:0044387,GO:0045070,GO:0045087,GO:0045202,GO:0046872,GO:0050884,GO:0051607,GO:0051726,GO:0060384,GO:0060415,GO:0061744,GO:0097049	RNA binding|double-stranded RNA binding|double-stranded RNA adenosine deaminase activity|mRNA binding|protein binding|nucleus|nucleoplasm|nucleolus|cytoplasm|cytosol|adenosine to inosine editing|RNA processing|mRNA processing|neuromuscular synaptic transmission|tRNA-specific adenosine deaminase activity|negative regulation of cell population proliferation|base conversion or substitution editing|f…			R-HSA-75064,R-HSA-75072,R-HSA-75102,R-HSA-77042,R-HSA-8953854	mRNA Editing: A to I Conversion|mRNA Editing|C6 deamination of adenosine|Formation of editosomes by ADAR proteins|Metabolism of RNA
ADAT1	1402.03	1496.7	1307.35	0.873577	-0.194993	0.00570011	0.0515409	Down	5.8635	5.77359	5.37255	6.62035	6.47953	6.71234	23536	adenosine deaminase tRNA specific 1	protein_coding			GO:0003723,GO:0008033,GO:0008251,GO:0043829,GO:0046872	RNA binding|tRNA processing|tRNA-specific adenosine deaminase activity|tRNA-specific adenosine-37 deaminase activity|metal ion binding			R-HSA-6782315,R-HSA-72306,R-HSA-8953854	tRNA modification in the nucleus and cytosol|tRNA processing|Metabolism of RNA
ADAT2	485.27	455.303	515.236	1.13232	0.179288	0.113135	0.369182	Up	1.36036	1.37895	1.22145	1.30116	1.07278	1.18775	134637	adenosine deaminase tRNA specific 2	protein_coding			GO:0002100,GO:0005515,GO:0005654,GO:0008270,GO:0052717	tRNA wobble adenosine to inosine editing|protein binding|nucleoplasm|zinc ion binding|tRNA-specific adenosine-34 deaminase activity			R-HSA-6782315,R-HSA-72306,R-HSA-8953854	tRNA modification in the nucleus and cytosol|tRNA processing|Metabolism of RNA
ADAT3	136.3	142.489	130.111	0.913487	-0.130544	0.541102	0.788406	Down	2.6027	2.02547	1.64821	2.42427	2.56105	2.00153	113179	secretory carrier membrane protein 4	protein_coding			GO:0005515,GO:0005634,GO:0005654,GO:0005737,GO:0008033,GO:0046872,GO:0052717	protein binding|nucleus|nucleoplasm|cytoplasm|tRNA processing|metal ion binding|tRNA-specific adenosine-34 deaminase activity			R-HSA-6782315,R-HSA-72306,R-HSA-8953854	tRNA modification in the nucleus and cytosol|tRNA processing|Metabolism of RNA
ADCK1	278.485	295.629	261.342	0.884175	-0.177597	0.19064	0.484547	Down	1.44898	1.51033	1.43311	1.71854	1.562	1.77612	57143	aarF domain containing kinase 1	protein_coding			GO:0004674,GO:0005524,GO:0005576,GO:0005743,GO:0007005,GO:0010637,GO:0016310,GO:0055088,GO:1903852	protein serine/threonine kinase activity|ATP binding|extracellular region|mitochondrial inner membrane|mitochondrion organization|negative regulation of mitochondrial fusion|phosphorylation|lipid homeostasis|positive regulation of cristae formation
ADCK2	1788.47	1864.38	1712.57	0.918511	-0.122631	0.0662648	0.268151	Down	17.7796	16.3841	16.0869	18.6136	18.5946	18.4454	90956	aarF domain containing kinase 2	protein_coding			GO:0004674,GO:0005515,GO:0005524,GO:0016020,GO:0016310	protein serine/threonine kinase activity|protein binding|ATP binding|membrane|phosphorylation
ADCK5	287.541	283.191	291.891	1.03121	0.0443451	0.747812	0.901818	Up	2.39476	2.67142	2.21437	2.35387	2.27736	2.55584	203054	aarF domain containing kinase 5	protein_coding			GO:0004674,GO:0005515,GO:0016020,GO:0016310	protein serine/threonine kinase activity|protein binding|membrane|phosphorylation
ADCY1	1953.05	1696.01	2210.08	1.30348	0.382373	1.96506e-08	1.23472e-06	Up	4.17596	4.42017	4.41423	3.62796	3.28284	3.24793	107	adenylate cyclase 1	protein_coding	hsa00230,hsa04015,hsa04371,hsa04020,hsa04072,hsa04024,hsa04022,hsa04114,hsa04540,hsa04611,hsa04062,hsa04911,hsa04923,hsa04912,hsa04913,hsa04915,hsa04914,hsa04921,hsa04926,hsa04935,hsa04918,hsa04928,hsa04916,hsa04925,hsa04927,hsa04261,hsa04270,hsa04970,hsa04971,hsa04972,hsa04976,hsa04724,hsa04727,hsa04725,hsa04720,hsa04723,hsa04750,hsa04211,hsa04213,hsa04713,hsa04714,hsa05200,hsa05207,hsa05166,hsa…	Purine metabolism|Rap1 signaling pathway|Apelin signaling pathway|Calcium signaling pathway|Phospholipase D signaling pathway|cAMP signaling pathway|cGMP-PKG signaling pathway|Oocyte meiosis|Gap junction|Platelet activation|Chemokine signaling pathway|Insulin secretion|Regulation of lipolysis in adipocytes|GnRH signaling pathway|Ovarian steroidogenesis|Estrogen signaling pathway|Progesterone-medi…	GO:0004016,GO:0005516,GO:0005524,GO:0005737,GO:0005886,GO:0006171,GO:0007189,GO:0007409,GO:0007616,GO:0007623,GO:0008294,GO:0009410,GO:0019933,GO:0032793,GO:0042752,GO:0045121,GO:0046872,GO:0070062,GO:0071277,GO:0098685,GO:0098686,GO:0098793,GO:0098839,GO:0098978,GO:0099171,GO:0150076,GO:1900273,GO:1904322	adenylate cyclase activity|calmodulin binding|ATP binding|cytoplasm|plasma membrane|cAMP biosynthetic process|adenylate cyclase-activating G protein-coupled receptor signaling pathway|axonogenesis|long-term memory|circadian rhythm|calcium- and calmodulin-responsive adenylate cyclase activity|response to xenobiotic stimulus|cAMP-mediated signaling|positive regulation of CREB transcription factor a…	WP5083,WP35,WP4321,WP289,WP4589,WP2636,WP4222,WP3869,WP3929,WP3594,WP3676,WP4535,WP5093,WP536	Neuroinflammation and glutamatergic signaling|G protein signaling pathways|Thermogenesis|Myometrial relaxation and contraction pathways|Major receptors targeted by epinephrine and norepinephrine|Common pathways underlying drug addiction|Phosphodiesterases in neuronal function|Cannabinoid receptor signaling|Chemokine signaling pathway|Circadian rhythm genes|BDNF-TrkB signaling|Envelope proteins an…	R-HSA-111885,R-HSA-111885,R-HSA-111931,R-HSA-111933,R-HSA-111996,R-HSA-111997,R-HSA-112040,R-HSA-112040,R-HSA-112043,R-HSA-112314,R-HSA-112314,R-HSA-112315,R-HSA-112315,R-HSA-112316,R-HSA-112316,R-HSA-1430728,R-HSA-1489509,R-HSA-162582,R-HSA-162582,R-HSA-163359,R-HSA-163615,R-HSA-163685,R-HSA-1643685,R-HSA-1643685,R-HSA-164378,R-HSA-170660,R-HSA-170670,R-HSA-170670,R-HSA-372790,R-HSA-372790,R-HSA…	Opioid Signalling|Opioid Signalling|PKA-mediated phosphorylation of CREB|Calmodulin induced events|Ca-dependent events|CaM pathway|G-protein mediated events|G-protein mediated events|PLC beta mediated events|Neurotransmitter receptors and postsynaptic signal transmission|Neurotransmitter receptors and postsynaptic signal transmission|Transmission across Chemical Synapses|Transmission across Chemi…
ADCY10	22.0157	34.6023	9.4291	0.274566	-1.86477	0.000526262	0.00822473	Down	0.00932187	0.0461887	0.0281165	0.121284	0.0918761	0.0990755	55811	adenylate cyclase 10	protein_coding	hsa00230,hsa04371,hsa04024,hsa04935,hsa04713,hsa04714	Purine metabolism|Apelin signaling pathway|cAMP signaling pathway|Growth hormone synthesis, secretion and action|Circadian entrainment|Thermogenesis	GO:0000287,GO:0003351,GO:0004016,GO:0005524,GO:0005576,GO:0005634,GO:0005737,GO:0005739,GO:0005829,GO:0006007,GO:0006171,GO:0007286,GO:0010613,GO:0010666,GO:0010800,GO:0010917,GO:0015630,GO:0016324,GO:0030145,GO:0030425,GO:0031514,GO:0035556,GO:0043025,GO:0045178,GO:0045773,GO:0045778,GO:0045819,GO:0048471,GO:0051117,GO:0051901,GO:0060306,GO:0071241,GO:0071890,GO:0090724,GO:0097450,GO:0106028,GO:…	magnesium ion binding|epithelial cilium movement involved in extracellular fluid movement|adenylate cyclase activity|ATP binding|extracellular region|nucleus|cytoplasm|mitochondrion|cytosol|glucose catabolic process|cAMP biosynthetic process|spermatid development|positive regulation of cardiac muscle hypertrophy|positive regulation of cardiac muscle cell apoptotic process|positive regulation of p…	WP4321,WP4589,WP4222,WP2197,WP4535	Thermogenesis|Major receptors targeted by epinephrine and norepinephrine|Phosphodiesterases in neuronal function|Endothelin pathways|Envelope proteins and their potential roles in EDMD physiopathology	R-HSA-162582,R-HSA-5358351,R-HSA-5610787	Signal Transduction|Signaling by Hedgehog|Hedgehog 'off' state
ADCY3	3482.31	3682.45	3282.18	0.891224	-0.16614	0.0122805	0.0893841	Down	15.7102	14.3799	16.1124	18.0889	18.2911	16.3526	109	adenylate cyclase 3	protein_coding	hsa00230,hsa04015,hsa04371,hsa04020,hsa04072,hsa04024,hsa04022,hsa04114,hsa04540,hsa04611,hsa04062,hsa04911,hsa04923,hsa04912,hsa04913,hsa04915,hsa04914,hsa04921,hsa04926,hsa04935,hsa04918,hsa04928,hsa04916,hsa04925,hsa04927,hsa04261,hsa04270,hsa04970,hsa04971,hsa04972,hsa04976,hsa04962,hsa04724,hsa04727,hsa04725,hsa04723,hsa04740,hsa04750,hsa04211,hsa04213,hsa04713,hsa04714,hsa05200,hsa05207,hsa…	Purine metabolism|Rap1 signaling pathway|Apelin signaling pathway|Calcium signaling pathway|Phospholipase D signaling pathway|cAMP signaling pathway|cGMP-PKG signaling pathway|Oocyte meiosis|Gap junction|Platelet activation|Chemokine signaling pathway|Insulin secretion|Regulation of lipolysis in adipocytes|GnRH signaling pathway|Ovarian steroidogenesis|Estrogen signaling pathway|Progesterone-medi…	GO:0004016,GO:0005516,GO:0005524,GO:0005737,GO:0005794,GO:0005886,GO:0005929,GO:0006171,GO:0007165,GO:0007189,GO:0007338,GO:0007340,GO:0007608,GO:0008355,GO:0016020,GO:0030317,GO:0035556,GO:0046872,GO:0060170,GO:1904322	adenylate cyclase activity|calmodulin binding|ATP binding|cytoplasm|Golgi apparatus|plasma membrane|cilium|cAMP biosynthetic process|signal transduction|adenylate cyclase-activating G protein-coupled receptor signaling pathway|single fertilization|acrosome reaction|sensory perception of smell|olfactory learning|membrane|flagellated sperm motility|intracellular signal transduction|metal ion bindin…	WP5083,WP35,WP4321,WP289,WP4589,WP2032,WP4746,WP4222,WP5122,WP3929,WP5085,WP4535,WP536,WP5321	Neuroinflammation and glutamatergic signaling|G protein signaling pathways|Thermogenesis|Myometrial relaxation and contraction pathways|Major receptors targeted by epinephrine and norepinephrine|Thyroid stimulating hormone (TSH) signaling pathway|Thyroid hormones production and peripheral downstream signaling effects|Phosphodiesterases in neuronal function|Prostaglandin and leukotriene metabolism…	R-HSA-111885,R-HSA-111885,R-HSA-111931,R-HSA-111933,R-HSA-111996,R-HSA-111997,R-HSA-112040,R-HSA-112040,R-HSA-112043,R-HSA-112314,R-HSA-112314,R-HSA-112315,R-HSA-112315,R-HSA-112316,R-HSA-112316,R-HSA-1430728,R-HSA-1489509,R-HSA-162582,R-HSA-162582,R-HSA-163359,R-HSA-163615,R-HSA-163685,R-HSA-1643685,R-HSA-1643685,R-HSA-164378,R-HSA-170660,R-HSA-170670,R-HSA-170670,R-HSA-372790,R-HSA-372790,R-HSA…	Opioid Signalling|Opioid Signalling|PKA-mediated phosphorylation of CREB|Calmodulin induced events|Ca-dependent events|CaM pathway|G-protein mediated events|G-protein mediated events|PLC beta mediated events|Neurotransmitter receptors and postsynaptic signal transmission|Neurotransmitter receptors and postsynaptic signal transmission|Transmission across Chemical Synapses|Transmission across Chemi…
ADCY4	43.1214	34.9275	51.3153	1.47314	0.558893	0.104661	0.353261	Up	0.305933	0.453405	0.307584	0.277207	0.242298	0.218982	196883	adenylate cyclase 4	protein_coding	hsa00230,hsa04015,hsa04371,hsa04020,hsa04072,hsa04024,hsa04022,hsa04114,hsa04540,hsa04611,hsa04062,hsa04911,hsa04923,hsa04912,hsa04913,hsa04915,hsa04914,hsa04921,hsa04926,hsa04935,hsa04918,hsa04928,hsa04916,hsa04925,hsa04927,hsa04261,hsa04270,hsa04970,hsa04971,hsa04972,hsa04976,hsa04724,hsa04727,hsa04725,hsa04723,hsa04742,hsa04750,hsa04211,hsa04213,hsa04713,hsa04714,hsa05200,hsa05207,hsa05166,hsa…	Purine metabolism|Rap1 signaling pathway|Apelin signaling pathway|Calcium signaling pathway|Phospholipase D signaling pathway|cAMP signaling pathway|cGMP-PKG signaling pathway|Oocyte meiosis|Gap junction|Platelet activation|Chemokine signaling pathway|Insulin secretion|Regulation of lipolysis in adipocytes|GnRH signaling pathway|Ovarian steroidogenesis|Estrogen signaling pathway|Progesterone-medi…	GO:0004016,GO:0005080,GO:0005515,GO:0005524,GO:0005737,GO:0005886,GO:0006171,GO:0007188,GO:0007189,GO:0007193,GO:0016020,GO:0030425,GO:0035556,GO:0046872	adenylate cyclase activity|protein kinase C binding|protein binding|ATP binding|cytoplasm|plasma membrane|cAMP biosynthetic process|adenylate cyclase-modulating G protein-coupled receptor signaling pathway|adenylate cyclase-activating G protein-coupled receptor signaling pathway|adenylate cyclase-inhibiting G protein-coupled receptor signaling pathway|membrane|dendrite|intracellular signal transd…	WP35,WP4321,WP4941,WP289,WP4589,WP4222,WP3929,WP4535,WP536	G protein signaling pathways|Thermogenesis|GPR143 in melanocytes and retinal pigment epithelium cells|Myometrial relaxation and contraction pathways|Major receptors targeted by epinephrine and norepinephrine|Phosphodiesterases in neuronal function|Chemokine signaling pathway|Envelope proteins and their potential roles in EDMD physiopathology|Calcium regulation in cardiac cells	R-HSA-111885,R-HSA-111885,R-HSA-111931,R-HSA-111933,R-HSA-111996,R-HSA-111997,R-HSA-112040,R-HSA-112040,R-HSA-112043,R-HSA-112314,R-HSA-112314,R-HSA-112315,R-HSA-112315,R-HSA-112316,R-HSA-112316,R-HSA-1430728,R-HSA-1489509,R-HSA-162582,R-HSA-162582,R-HSA-163359,R-HSA-163615,R-HSA-163685,R-HSA-1643685,R-HSA-1643685,R-HSA-164378,R-HSA-170660,R-HSA-170670,R-HSA-170670,R-HSA-372790,R-HSA-372790,R-HSA…	Opioid Signalling|Opioid Signalling|PKA-mediated phosphorylation of CREB|Calmodulin induced events|Ca-dependent events|CaM pathway|G-protein mediated events|G-protein mediated events|PLC beta mediated events|Neurotransmitter receptors and postsynaptic signal transmission|Neurotransmitter receptors and postsynaptic signal transmission|Transmission across Chemical Synapses|Transmission across Chemi…
ADCY6	633.885	633.872	633.898	0.999821	-0.000258621	0.99804	0.999501	Down	2.27274	1.85505	2.03492	2.25099	1.98666	2.0332	112	adenylate cyclase 6	protein_coding	hsa00230,hsa04015,hsa04371,hsa04072,hsa04024,hsa04022,hsa04114,hsa04540,hsa04611,hsa04062,hsa04911,hsa04923,hsa04912,hsa04913,hsa04915,hsa04914,hsa04921,hsa04926,hsa04935,hsa04918,hsa04928,hsa04916,hsa04924,hsa04925,hsa04927,hsa04261,hsa04270,hsa04970,hsa04971,hsa04972,hsa04976,hsa04962,hsa04961,hsa04724,hsa04727,hsa04725,hsa04723,hsa04742,hsa04750,hsa04211,hsa04213,hsa04713,hsa04714,hsa05200,hsa…	Purine metabolism|Rap1 signaling pathway|Apelin signaling pathway|Phospholipase D signaling pathway|cAMP signaling pathway|cGMP-PKG signaling pathway|Oocyte meiosis|Gap junction|Platelet activation|Chemokine signaling pathway|Insulin secretion|Regulation of lipolysis in adipocytes|GnRH signaling pathway|Ovarian steroidogenesis|Estrogen signaling pathway|Progesterone-mediated oocyte maturation|Oxy…	GO:0003091,GO:0004016,GO:0005080,GO:0005515,GO:0005524,GO:0005886,GO:0005929,GO:0006171,GO:0007189,GO:0007193,GO:0007212,GO:0010977,GO:0016020,GO:0019901,GO:0032420,GO:0035556,GO:0035811,GO:0046872,GO:0071380,GO:0071870,GO:0097746,GO:1904117,GO:1904322	renal water homeostasis|adenylate cyclase activity|protein kinase C binding|protein binding|ATP binding|plasma membrane|cilium|cAMP biosynthetic process|adenylate cyclase-activating G protein-coupled receptor signaling pathway|adenylate cyclase-inhibiting G protein-coupled receptor signaling pathway|dopamine receptor signaling pathway|negative regulation of neuron projection development|membrane|…	WP35,WP4321,WP289,WP4589,WP4222,WP3929,WP5085,WP4535,WP536,WP4803	G protein signaling pathways|Thermogenesis|Myometrial relaxation and contraction pathways|Major receptors targeted by epinephrine and norepinephrine|Phosphodiesterases in neuronal function|Chemokine signaling pathway|Vasopressin-regulated water reabsorption|Envelope proteins and their potential roles in EDMD physiopathology|Calcium regulation in cardiac cells|Ciliopathies	R-HSA-111885,R-HSA-111885,R-HSA-111931,R-HSA-111933,R-HSA-111996,R-HSA-111997,R-HSA-112040,R-HSA-112040,R-HSA-112043,R-HSA-112314,R-HSA-112314,R-HSA-112315,R-HSA-112315,R-HSA-112316,R-HSA-112316,R-HSA-1430728,R-HSA-1489509,R-HSA-162582,R-HSA-162582,R-HSA-163359,R-HSA-163615,R-HSA-163685,R-HSA-1643685,R-HSA-1643685,R-HSA-164378,R-HSA-170660,R-HSA-170670,R-HSA-170670,R-HSA-372790,R-HSA-372790,R-HSA…	Opioid Signalling|Opioid Signalling|PKA-mediated phosphorylation of CREB|Calmodulin induced events|Ca-dependent events|CaM pathway|G-protein mediated events|G-protein mediated events|PLC beta mediated events|Neurotransmitter receptors and postsynaptic signal transmission|Neurotransmitter receptors and postsynaptic signal transmission|Transmission across Chemical Synapses|Transmission across Chemi…
ADCY7	2328.09	2325.05	2331.13	1.00254	0.00365486	0.950352	0.982575	Up	9.02126	8.59855	8.7668	9.02361	8.83414	8.91945	113	adenylate cyclase 7	protein_coding	hsa00230,hsa04015,hsa04371,hsa04020,hsa04072,hsa04024,hsa04022,hsa04114,hsa04540,hsa04611,hsa04062,hsa04911,hsa04923,hsa04912,hsa04913,hsa04915,hsa04914,hsa04921,hsa04926,hsa04935,hsa04918,hsa04928,hsa04916,hsa04925,hsa04927,hsa04261,hsa04270,hsa04970,hsa04971,hsa04972,hsa04976,hsa04724,hsa04727,hsa04725,hsa04723,hsa04750,hsa04211,hsa04213,hsa04713,hsa04714,hsa05200,hsa05207,hsa05166,hsa05163,hsa…	Purine metabolism|Rap1 signaling pathway|Apelin signaling pathway|Calcium signaling pathway|Phospholipase D signaling pathway|cAMP signaling pathway|cGMP-PKG signaling pathway|Oocyte meiosis|Gap junction|Platelet activation|Chemokine signaling pathway|Insulin secretion|Regulation of lipolysis in adipocytes|GnRH signaling pathway|Ovarian steroidogenesis|Estrogen signaling pathway|Progesterone-medi…	GO:0002819,GO:0004016,GO:0005524,GO:0005886,GO:0006171,GO:0007189,GO:0007193,GO:0016020,GO:0035556,GO:0046872,GO:0060135,GO:0071285,GO:0071361,GO:1900016	regulation of adaptive immune response|adenylate cyclase activity|ATP binding|plasma membrane|cAMP biosynthetic process|adenylate cyclase-activating G protein-coupled receptor signaling pathway|adenylate cyclase-inhibiting G protein-coupled receptor signaling pathway|membrane|intracellular signal transduction|metal ion binding|maternal process involved in female pregnancy|cellular response to lit…	WP35,WP4321,WP289,WP4589,WP4222,WP3869,WP3929,WP4535,WP536	G protein signaling pathways|Thermogenesis|Myometrial relaxation and contraction pathways|Major receptors targeted by epinephrine and norepinephrine|Phosphodiesterases in neuronal function|Cannabinoid receptor signaling|Chemokine signaling pathway|Envelope proteins and their potential roles in EDMD physiopathology|Calcium regulation in cardiac cells	R-HSA-111885,R-HSA-111885,R-HSA-111931,R-HSA-111933,R-HSA-111996,R-HSA-111997,R-HSA-112040,R-HSA-112040,R-HSA-112043,R-HSA-112314,R-HSA-112314,R-HSA-112315,R-HSA-112315,R-HSA-112316,R-HSA-112316,R-HSA-1430728,R-HSA-1489509,R-HSA-162582,R-HSA-162582,R-HSA-163359,R-HSA-163615,R-HSA-163685,R-HSA-1643685,R-HSA-1643685,R-HSA-164378,R-HSA-170660,R-HSA-170670,R-HSA-170670,R-HSA-372790,R-HSA-372790,R-HSA…	Opioid Signalling|Opioid Signalling|PKA-mediated phosphorylation of CREB|Calmodulin induced events|Ca-dependent events|CaM pathway|G-protein mediated events|G-protein mediated events|PLC beta mediated events|Neurotransmitter receptors and postsynaptic signal transmission|Neurotransmitter receptors and postsynaptic signal transmission|Transmission across Chemical Synapses|Transmission across Chemi…
ADCY8	3139.01	3274.87	3003.15	0.917061	-0.12491	0.093768	0.330552	Down	13.4684	14.587	15.9201	16.5383	17.3108	14.9303	114	adenylate cyclase 8	protein_coding	hsa00230,hsa04015,hsa04371,hsa04020,hsa04072,hsa04024,hsa04022,hsa04114,hsa04540,hsa04611,hsa04062,hsa04911,hsa04923,hsa04912,hsa04913,hsa04915,hsa04914,hsa04921,hsa04926,hsa04935,hsa04918,hsa04928,hsa04916,hsa04925,hsa04927,hsa04261,hsa04270,hsa04970,hsa04971,hsa04972,hsa04976,hsa04724,hsa04727,hsa04725,hsa04720,hsa04723,hsa04742,hsa04750,hsa04211,hsa04213,hsa04713,hsa04714,hsa05200,hsa05207,hsa…	Purine metabolism|Rap1 signaling pathway|Apelin signaling pathway|Calcium signaling pathway|Phospholipase D signaling pathway|cAMP signaling pathway|cGMP-PKG signaling pathway|Oocyte meiosis|Gap junction|Platelet activation|Chemokine signaling pathway|Insulin secretion|Regulation of lipolysis in adipocytes|GnRH signaling pathway|Ovarian steroidogenesis|Estrogen signaling pathway|Progesterone-medi…	GO:0003779,GO:0004016,GO:0005516,GO:0005524,GO:0005886,GO:0005901,GO:0005905,GO:0006171,GO:0007165,GO:0007189,GO:0007204,GO:0007611,GO:0007613,GO:0007616,GO:0007626,GO:0008294,GO:0010255,GO:0014069,GO:0015629,GO:0016020,GO:0016323,GO:0016324,GO:0030424,GO:0030425,GO:0030665,GO:0031915,GO:0032793,GO:0032809,GO:0034199,GO:0035556,GO:0035774,GO:0038003,GO:0042593,GO:0042734,GO:0042803,GO:0044853,GO:…	actin binding|adenylate cyclase activity|calmodulin binding|ATP binding|plasma membrane|caveola|clathrin-coated pit|cAMP biosynthetic process|signal transduction|adenylate cyclase-activating G protein-coupled receptor signaling pathway|positive regulation of cytosolic calcium ion concentration|learning or memory|memory|long-term memory|locomotory behavior|calcium- and calmodulin-responsive adenyl…	WP5083,WP35,WP4321,WP289,WP4589,WP2636,WP4746,WP4222,WP3929,WP4535,WP5093,WP536	Neuroinflammation and glutamatergic signaling|G protein signaling pathways|Thermogenesis|Myometrial relaxation and contraction pathways|Major receptors targeted by epinephrine and norepinephrine|Common pathways underlying drug addiction|Thyroid hormones production and peripheral downstream signaling effects|Phosphodiesterases in neuronal function|Chemokine signaling pathway|Envelope proteins and …	R-HSA-111885,R-HSA-111885,R-HSA-111931,R-HSA-111933,R-HSA-111996,R-HSA-111997,R-HSA-112040,R-HSA-112040,R-HSA-112043,R-HSA-112314,R-HSA-112314,R-HSA-112315,R-HSA-112315,R-HSA-112316,R-HSA-112316,R-HSA-1430728,R-HSA-1489509,R-HSA-162582,R-HSA-162582,R-HSA-163359,R-HSA-163615,R-HSA-163685,R-HSA-1643685,R-HSA-1643685,R-HSA-164378,R-HSA-170660,R-HSA-170670,R-HSA-170670,R-HSA-372790,R-HSA-372790,R-HSA…	Opioid Signalling|Opioid Signalling|PKA-mediated phosphorylation of CREB|Calmodulin induced events|Ca-dependent events|CaM pathway|G-protein mediated events|G-protein mediated events|PLC beta mediated events|Neurotransmitter receptors and postsynaptic signal transmission|Neurotransmitter receptors and postsynaptic signal transmission|Transmission across Chemical Synapses|Transmission across Chemi…
ADCY9	2267.83	2276.15	2259.5	0.992544	-0.0107977	0.867176	0.950117	Down	6.79325	6.93832	7.59839	7.29078	7.23393	7.34014	115	adenylate cyclase 9	protein_coding	hsa00230,hsa04015,hsa04371,hsa04020,hsa04072,hsa04024,hsa04022,hsa04114,hsa04540,hsa04611,hsa04062,hsa04911,hsa04923,hsa04912,hsa04913,hsa04915,hsa04914,hsa04921,hsa04926,hsa04935,hsa04918,hsa04928,hsa04916,hsa04925,hsa04927,hsa04261,hsa04270,hsa04970,hsa04971,hsa04972,hsa04976,hsa04962,hsa04961,hsa04724,hsa04727,hsa04725,hsa04723,hsa04750,hsa04211,hsa04213,hsa04713,hsa04714,hsa05200,hsa05207,hsa…	Purine metabolism|Rap1 signaling pathway|Apelin signaling pathway|Calcium signaling pathway|Phospholipase D signaling pathway|cAMP signaling pathway|cGMP-PKG signaling pathway|Oocyte meiosis|Gap junction|Platelet activation|Chemokine signaling pathway|Insulin secretion|Regulation of lipolysis in adipocytes|GnRH signaling pathway|Ovarian steroidogenesis|Estrogen signaling pathway|Progesterone-medi…	GO:0001701,GO:0004016,GO:0005524,GO:0005829,GO:0005886,GO:0006171,GO:0007165,GO:0007189,GO:0016020,GO:0030424,GO:0030425,GO:0035556,GO:0046872,GO:0071880	in utero embryonic development|adenylate cyclase activity|ATP binding|cytosol|plasma membrane|cAMP biosynthetic process|signal transduction|adenylate cyclase-activating G protein-coupled receptor signaling pathway|membrane|axon|dendrite|intracellular signal transduction|metal ion binding|adenylate cyclase-activating adrenergic receptor signaling pathway	WP35,WP4321,WP4941,WP289,WP4589,WP4222,WP3929,WP5085,WP4535,WP536	G protein signaling pathways|Thermogenesis|GPR143 in melanocytes and retinal pigment epithelium cells|Myometrial relaxation and contraction pathways|Major receptors targeted by epinephrine and norepinephrine|Phosphodiesterases in neuronal function|Chemokine signaling pathway|Vasopressin-regulated water reabsorption|Envelope proteins and their potential roles in EDMD physiopathology|Calcium regula…	R-HSA-111885,R-HSA-111885,R-HSA-111931,R-HSA-111933,R-HSA-111996,R-HSA-111997,R-HSA-112040,R-HSA-112040,R-HSA-112043,R-HSA-112314,R-HSA-112314,R-HSA-112315,R-HSA-112315,R-HSA-112316,R-HSA-112316,R-HSA-1430728,R-HSA-1489509,R-HSA-162582,R-HSA-162582,R-HSA-163359,R-HSA-163615,R-HSA-163685,R-HSA-1643685,R-HSA-1643685,R-HSA-164378,R-HSA-170660,R-HSA-170670,R-HSA-170670,R-HSA-372790,R-HSA-372790,R-HSA…	Opioid Signalling|Opioid Signalling|PKA-mediated phosphorylation of CREB|Calmodulin induced events|Ca-dependent events|CaM pathway|G-protein mediated events|G-protein mediated events|PLC beta mediated events|Neurotransmitter receptors and postsynaptic signal transmission|Neurotransmitter receptors and postsynaptic signal transmission|Transmission across Chemical Synapses|Transmission across Chemi…
ADD1	5503.79	5614.85	5392.73	0.960474	-0.0581815	0.235415	0.537222	Down	27.7553	27.2373	25.9587	28.6494	28.4457	28.6541	118	adducin 1	protein_coding			GO:0003723,GO:0003779,GO:0005515,GO:0005516,GO:0005634,GO:0005654,GO:0005737,GO:0005829,GO:0005856,GO:0005886,GO:0005912,GO:0005925,GO:0008290,GO:0014069,GO:0016604,GO:0030036,GO:0030507,GO:0032092,GO:0042803,GO:0045296,GO:0046982,GO:0046983,GO:0051015,GO:0051016,GO:0051017,GO:0061629,GO:0071277,GO:1903142,GO:1903393	RNA binding|actin binding|protein binding|calmodulin binding|nucleus|nucleoplasm|cytoplasm|cytosol|cytoskeleton|plasma membrane|adherens junction|focal adhesion|F-actin capping protein complex|postsynaptic density|nuclear body|actin cytoskeleton organization|spectrin binding|positive regulation of protein binding|protein homodimerization activity|cadherin binding|protein heterodimerization activi…			R-HSA-109581,R-HSA-111465,R-HSA-2262752,R-HSA-264870,R-HSA-381038,R-HSA-381070,R-HSA-381119,R-HSA-382551,R-HSA-5223345,R-HSA-5357801,R-HSA-75153,R-HSA-8953897	Apoptosis|Apoptotic cleavage of cellular proteins|Cellular responses to stress|Caspase-mediated cleavage of cytoskeletal proteins|XBP1(S) activates chaperone genes|IRE1alpha activates chaperones|Unfolded Protein Response (UPR)|Transport of small molecules|Miscellaneous transport and binding events|Programmed Cell Death|Apoptotic execution phase|Cellular responses to stimuli
ADD2	233.146	243.593	222.698	0.913841	-0.129985	0.419001	0.706847	Down	0.56719	0.46024	0.493255	0.614183	0.473222	0.606096	119	adducin 2	protein_coding			GO:0003779,GO:0005200,GO:0005516,GO:0005829,GO:0005856,GO:0005886,GO:0007416,GO:0008290,GO:0014069,GO:0019901,GO:0030036,GO:0030097,GO:0030507,GO:0031410,GO:0032092,GO:0042803,GO:0044853,GO:0046982,GO:0046983,GO:0050900,GO:0050901,GO:0051015,GO:0051016,GO:0051017,GO:0065003	actin binding|structural constituent of cytoskeleton|calmodulin binding|cytosol|cytoskeleton|plasma membrane|synapse assembly|F-actin capping protein complex|postsynaptic density|protein kinase binding|actin cytoskeleton organization|hemopoiesis|spectrin binding|cytoplasmic vesicle|positive regulation of protein binding|protein homodimerization activity|plasma membrane raft|protein heterodimeriza…			R-HSA-382551,R-HSA-5223345	Transport of small molecules|Miscellaneous transport and binding events
ADD3	584.851	525.115	644.586	1.22754	0.29577	0.00665226	0.058044	Up	3.09007	2.75336	2.76783	2.59042	2.07652	2.47383	120	adducin 3	protein_coding			GO:0000794,GO:0005080,GO:0005200,GO:0005516,GO:0005829,GO:0005856,GO:0005886,GO:0005903,GO:0005911,GO:0005938,GO:0007010,GO:0009410,GO:0014069,GO:0016020,GO:0045907,GO:0051015,GO:0051016,GO:0051495	condensed nuclear chromosome|protein kinase C binding|structural constituent of cytoskeleton|calmodulin binding|cytosol|cytoskeleton|plasma membrane|brush border|cell-cell junction|cell cortex|cytoskeleton organization|response to xenobiotic stimulus|postsynaptic density|membrane|positive regulation of vasoconstriction|actin filament binding|barbed-end actin filament capping|positive regulation o…			R-HSA-162582,R-HSA-194315,R-HSA-382551,R-HSA-5223345,R-HSA-9012999,R-HSA-9013405,R-HSA-9035034,R-HSA-9716542	Signal Transduction|Signaling by Rho GTPases|Transport of small molecules|Miscellaneous transport and binding events|RHO GTPase cycle|RHOD GTPase cycle|RHOF GTPase cycle|Signaling by Rho GTPases, Miro GTPases and RHOBTB3
ADGRA2	802.318	817.311	787.324	0.963182	-0.0541201	0.531265	0.782184	Down	2.79759	2.82461	3.03351	3.07207	3.05496	3.01548	25960	adhesion G protein-coupled receptor A2	protein_coding			GO:0002040,GO:0004930,GO:0005515,GO:0005886,GO:0007166,GO:0007186,GO:0007417,GO:0009986,GO:0010595,GO:0016020,GO:0030175,GO:0043231,GO:0043542,GO:0045765,GO:0050920,GO:0060070,GO:0090210,GO:0090263,GO:1900747,GO:1990909	sprouting angiogenesis|G protein-coupled receptor activity|protein binding|plasma membrane|cell surface receptor signaling pathway|G protein-coupled receptor signaling pathway|central nervous system development|cell surface|positive regulation of endothelial cell migration|membrane|filopodium|intracellular membrane-bounded organelle|endothelial cell migration|regulation of angiogenesis|regulation…
ADGRA3	543.807	563.019	524.596	0.930764	-0.103512	0.428209	0.713219	Down	2.81908	1.93331	2.37467	2.3466	2.59602	2.84147	166647	adhesion G protein-coupled receptor A3	protein_coding			GO:0004930,GO:0005886,GO:0007166,GO:0007186,GO:0009897,GO:0016020	G protein-coupled receptor activity|plasma membrane|cell surface receptor signaling pathway|G protein-coupled receptor signaling pathway|external side of plasma membrane|membrane
ADGRB1	224.615	244.036	205.194	0.841348	-0.249226	0.125166	0.389086	Down	0.830865	0.896658	0.729875	0.917223	1.13994	0.91365	575	adhesion G protein-coupled receptor B1	protein_coding	hsa04115	p53 signaling pathway	GO:0001530,GO:0001786,GO:0001891,GO:0004930,GO:0005515,GO:0005615,GO:0005886,GO:0005911,GO:0005925,GO:0006910,GO:0007155,GO:0007165,GO:0007166,GO:0007186,GO:0007189,GO:0007409,GO:0007422,GO:0007517,GO:0008285,GO:0010596,GO:0014069,GO:0016020,GO:0016525,GO:0030165,GO:0030425,GO:0031397,GO:0042177,GO:0043197,GO:0043277,GO:0043652,GO:0045087,GO:0048167,GO:0048471,GO:0050829,GO:0051965,GO:1901741,GO:…	lipopolysaccharide binding|phosphatidylserine binding|phagocytic cup|G protein-coupled receptor activity|protein binding|extracellular space|plasma membrane|cell-cell junction|focal adhesion|phagocytosis, recognition|cell adhesion|signal transduction|cell surface receptor signaling pathway|G protein-coupled receptor signaling pathway|adenylate cyclase-activating G protein-coupled receptor signali…	WP4963	p53 transcriptional gene network
ADGRB2	788.001	867.198	708.804	0.817712	-0.290336	0.00401413	0.0397177	Down	3.06216	3.04295	3.06956	4.30723	3.76418	3.34754	576	adhesion G protein-coupled receptor B2	protein_coding			GO:0004930,GO:0005515,GO:0005576,GO:0005886,GO:0007166,GO:0007186,GO:0007189,GO:0007422,GO:0016020,GO:0016525,GO:0033173	G protein-coupled receptor activity|protein binding|extracellular region|plasma membrane|cell surface receptor signaling pathway|G protein-coupled receptor signaling pathway|adenylate cyclase-activating G protein-coupled receptor signaling pathway|peripheral nervous system development|membrane|negative regulation of angiogenesis|calcineurin-NFAT signaling cascade
ADGRB3	59.1614	42.3646	75.9581	1.79036	0.84025	0.00512631	0.0473497	Up	0.301747	0.329805	0.330143	0.129902	0.221411	0.19404	577	adhesion G protein-coupled receptor B3	protein_coding			GO:0004930,GO:0005096,GO:0005515,GO:0005886,GO:0007166,GO:0007186,GO:0007189,GO:0007520,GO:0016020,GO:0016322,GO:0016525,GO:0043083,GO:0048814,GO:0051965,GO:0061743,GO:0090128,GO:0098794,GO:0098839,GO:0099558,GO:0150053,GO:1905806	G protein-coupled receptor activity|GTPase activator activity|protein binding|plasma membrane|cell surface receptor signaling pathway|G protein-coupled receptor signaling pathway|adenylate cyclase-activating G protein-coupled receptor signaling pathway|myoblast fusion|membrane|neuron remodeling|negative regulation of angiogenesis|synaptic cleft|regulation of dendrite morphogenesis|positive regula…
ADGRB3-DT	10.7038	11.1696	10.2381	0.914921	-0.128281	0.852507	0.944561	Down	0.354248	0.56419	0.55968	0.246912	0.70141	0.691541	101928307	ADGRB3 divergent transcript	non_coding
ADGRD1	481.275	540.804	421.745	0.779467	-0.359439	0.00709271	0.0605701	Down	1.27088	1.0887	0.951389	1.21329	1.4793	1.62639	283383	adhesion G protein-coupled receptor D1	protein_coding			GO:0004930,GO:0005515,GO:0005654,GO:0005829,GO:0005886,GO:0007166,GO:0007186,GO:0007189,GO:0016020,GO:0016607	G protein-coupled receptor activity|protein binding|nucleoplasm|cytosol|plasma membrane|cell surface receptor signaling pathway|G protein-coupled receptor signaling pathway|adenylate cyclase-activating G protein-coupled receptor signaling pathway|membrane|nuclear speck	WP117	GPCRs, other
ADGRE1	3.38684	5.4495	1.32418	0.246576	-2.0199	0.137501	0.409818	Down	0.00768385	0.0214158	0	0.0149958	0.0780984	0.0279998	2015	adhesion G protein-coupled receptor E1	protein_coding			GO:0002250,GO:0004930,GO:0005509,GO:0005886,GO:0007155,GO:0007166,GO:0007186,GO:0007189,GO:0009897	adaptive immune response|G protein-coupled receptor activity|calcium ion binding|plasma membrane|cell adhesion|cell surface receptor signaling pathway|G protein-coupled receptor signaling pathway|adenylate cyclase-activating G protein-coupled receptor signaling pathway|external side of plasma membrane	WP334	GPCRs, class B secretin-like	R-HSA-162582,R-HSA-372790,R-HSA-373080,R-HSA-500792	Signal Transduction|Signaling by GPCR|Class B/2 (Secretin family receptors)|GPCR ligand binding
ADGRE2	388.054	421.285	354.823	0.842658	-0.24698	0.0360954	0.183436	Down	1.05163	1.20103	1.13811	1.39874	1.33067	1.36687	30817	adhesion G protein-coupled receptor E2	protein_coding			GO:0004930,GO:0005509,GO:0005515,GO:0005886,GO:0006954,GO:0007155,GO:0007166,GO:0007186,GO:0007189,GO:0016020,GO:0016477,GO:0031256,GO:0032587,GO:0035374,GO:0043304,GO:0071621	G protein-coupled receptor activity|calcium ion binding|protein binding|plasma membrane|inflammatory response|cell adhesion|cell surface receptor signaling pathway|G protein-coupled receptor signaling pathway|adenylate cyclase-activating G protein-coupled receptor signaling pathway|membrane|cell migration|leading edge membrane|ruffle membrane|chondroitin sulfate binding|regulation of mast cell de…	WP334,WP117	GPCRs, class B secretin-like|GPCRs, other	R-HSA-162582,R-HSA-372790,R-HSA-373080,R-HSA-500792	Signal Transduction|Signaling by GPCR|Class B/2 (Secretin family receptors)|GPCR ligand binding
ADGRE3	5.00754	6.06058	3.95449	0.657595	-0.604729	0.600302	0.82498	Down	0	0.106158	0.0229767	0.0557509	0.0211164	0.124916	84658	adhesion G protein-coupled receptor E3	protein_coding			GO:0004930,GO:0005509,GO:0005576,GO:0005886,GO:0007166,GO:0007186,GO:0007189,GO:0016020,GO:0030667,GO:0101003	G protein-coupled receptor activity|calcium ion binding|extracellular region|plasma membrane|cell surface receptor signaling pathway|G protein-coupled receptor signaling pathway|adenylate cyclase-activating G protein-coupled receptor signaling pathway|membrane|secretory granule membrane|ficolin-1-rich granule membrane	WP117	GPCRs, other	R-HSA-162582,R-HSA-168249,R-HSA-168256,R-HSA-372790,R-HSA-373080,R-HSA-500792,R-HSA-6798695	Signal Transduction|Innate Immune System|Immune System|Signaling by GPCR|Class B/2 (Secretin family receptors)|GPCR ligand binding|Neutrophil degranulation
ADGRE5	7403.12	7563.1	7243.14	0.957688	-0.062373	0.238201	0.539779	Down	56.6949	51.8737	51.3754	57.8603	56.7764	55.2655	976	adhesion G protein-coupled receptor E5	protein_coding			GO:0004888,GO:0004930,GO:0005509,GO:0005515,GO:0005886,GO:0005925,GO:0006954,GO:0006955,GO:0007155,GO:0007166,GO:0007186,GO:0007189,GO:0007267,GO:0016020,GO:0030667,GO:0070062	transmembrane signaling receptor activity|G protein-coupled receptor activity|calcium ion binding|protein binding|plasma membrane|focal adhesion|inflammatory response|immune response|cell adhesion|cell surface receptor signaling pathway|G protein-coupled receptor signaling pathway|adenylate cyclase-activating G protein-coupled receptor signaling pathway|cell-cell signaling|membrane|secretory gran…	WP334,WP2877	GPCRs, class B secretin-like|Vitamin D receptor pathway	R-HSA-162582,R-HSA-168249,R-HSA-168256,R-HSA-372790,R-HSA-373080,R-HSA-500792,R-HSA-6798695	Signal Transduction|Innate Immune System|Immune System|Signaling by GPCR|Class B/2 (Secretin family receptors)|GPCR ligand binding|Neutrophil degranulation
ADGRF3	28.824	31.592	26.056	0.824312	-0.278737	0.496737	0.761301	Down	0.0766315	0.0925517	0.115567	0.108427	0.134534	0.108207	165082	adhesion G protein-coupled receptor F3	protein_coding			GO:0004930,GO:0007166,GO:0007186,GO:0007189,GO:0016020	G protein-coupled receptor activity|cell surface receptor signaling pathway|G protein-coupled receptor signaling pathway|adenylate cyclase-activating G protein-coupled receptor signaling pathway|membrane
ADGRG1	524.505	678.702	370.308	0.545746	-0.873699	2.59404e-12	3.71471e-10	Down	1.30984	1.56115	1.68079	3.14491	2.43252	2.91642	9289	adhesion G protein-coupled receptor G1	protein_coding			GO:0001525,GO:0004930,GO:0005515,GO:0005518,GO:0005886,GO:0007155,GO:0007166,GO:0007186,GO:0007189,GO:0007266,GO:0007267,GO:0007420,GO:0008201,GO:0008285,GO:0010573,GO:0016020,GO:0016477,GO:0021796,GO:0021801,GO:0021819,GO:0035025,GO:0045121,GO:0045785,GO:0050840,GO:0061351,GO:0061484,GO:0070062,GO:0070528,GO:0072520,GO:0097451,GO:2000179,GO:2001223	angiogenesis|G protein-coupled receptor activity|protein binding|collagen binding|plasma membrane|cell adhesion|cell surface receptor signaling pathway|G protein-coupled receptor signaling pathway|adenylate cyclase-activating G protein-coupled receptor signaling pathway|Rho protein signal transduction|cell-cell signaling|brain development|heparin binding|negative regulation of cell population pro…	WP117	GPCRs, other
ADGRG2	3.23447	2.87185	3.59709	1.26159	0.335248	0.806775	0.926773	Up	0.00490812	0.0455983	0	0.0095787	0.00907017	0.0223564	10149	adhesion G protein-coupled receptor G2	protein_coding			GO:0004930,GO:0005829,GO:0005886,GO:0007166,GO:0007186,GO:0007189,GO:0007283,GO:0009986,GO:0016020,GO:0016324,GO:0070062	G protein-coupled receptor activity|cytosol|plasma membrane|cell surface receptor signaling pathway|G protein-coupled receptor signaling pathway|adenylate cyclase-activating G protein-coupled receptor signaling pathway|spermatogenesis|cell surface|membrane|apical plasma membrane|extracellular exosome	WP334	GPCRs, class B secretin-like
ADGRG3	1.78394	2.88944	0.67844	0.2355	-2.0862	0.3142	0.620653	Down	0	0.00355716	0.00384952	0	0.0318407	0	222487	adhesion G protein-coupled receptor G3	protein_coding			GO:0004930,GO:0005515,GO:0005886,GO:0007166,GO:0007186,GO:0007189,GO:0016020,GO:0030183,GO:0030334,GO:0032792,GO:0035579,GO:1901223	G protein-coupled receptor activity|protein binding|plasma membrane|cell surface receptor signaling pathway|G protein-coupled receptor signaling pathway|adenylate cyclase-activating G protein-coupled receptor signaling pathway|membrane|B cell differentiation|regulation of cell migration|negative regulation of CREB transcription factor activity|specific granule membrane|negative regulation of non-…			R-HSA-168249,R-HSA-168256,R-HSA-6798695	Innate Immune System|Immune System|Neutrophil degranulation
ADGRG5	40.8196	59.0155	22.6238	0.383147	-1.38403	7.91283e-05	0.00175268	Down	0.127342	0.113162	0.116896	0.318754	0.312063	0.31776	221188	adhesion G protein-coupled receptor G5	protein_coding			GO:0004930,GO:0005886,GO:0007166,GO:0007186,GO:0007189,GO:0016020	G protein-coupled receptor activity|plasma membrane|cell surface receptor signaling pathway|G protein-coupled receptor signaling pathway|adenylate cyclase-activating G protein-coupled receptor signaling pathway|membrane
ADGRG6	42.7034	47.4384	37.9683	0.799406	-0.323	0.358928	0.6587	Down	0.0959592	0.126039	0.136398	0.109782	0.162045	0.18388	57211	adhesion G protein-coupled receptor G6	protein_coding			GO:0004175,GO:0004930,GO:0005518,GO:0005737,GO:0005789,GO:0005886,GO:0007166,GO:0007186,GO:0007189,GO:0007399,GO:0009986,GO:0014037,GO:0016020,GO:0019933,GO:0022011,GO:0042552,GO:0043236,GO:0050840,GO:0060347	endopeptidase activity|G protein-coupled receptor activity|collagen binding|cytoplasm|endoplasmic reticulum membrane|plasma membrane|cell surface receptor signaling pathway|G protein-coupled receptor signaling pathway|adenylate cyclase-activating G protein-coupled receptor signaling pathway|nervous system development|cell surface|Schwann cell differentiation|membrane|cAMP-mediated signaling|myeli…			R-HSA-1266738,R-HSA-9619665,R-HSA-9675108	Developmental Biology|EGR2 and SOX10-mediated initiation of Schwann cell myelination|Nervous system development
ADGRL1	1338.84	1436.17	1241.51	0.86446	-0.210128	0.0100334	0.0770994	Down	4.00754	3.50622	3.66432	4.7635	4.22779	4.16543	22859	adhesion G protein-coupled receptor L1	protein_coding			GO:0004930,GO:0005515,GO:0005886,GO:0007157,GO:0007166,GO:0007186,GO:0007189,GO:0016020,GO:0016524,GO:0030246,GO:0030424,GO:0030426,GO:0035584,GO:0042734,GO:0043005,GO:0045202,GO:0050839,GO:0090129	G protein-coupled receptor activity|protein binding|plasma membrane|heterophilic cell-cell adhesion via plasma membrane cell adhesion molecules|cell surface receptor signaling pathway|G protein-coupled receptor signaling pathway|adenylate cyclase-activating G protein-coupled receptor signaling pathway|membrane|latrotoxin receptor activity|carbohydrate binding|axon|growth cone|calcium-mediated sig…	WP334	GPCRs, class B secretin-like
ADGRL1-AS1	247.889	220.971	274.807	1.24383	0.314791	0.0682777	0.273244	Up	2.57328	2.04294	2.71887	2.40144	1.97998	1.61966	100507373	ADGRL1 antisense RNA 1	non_coding
ADGRL2	2953.12	3043.41	2862.83	0.940559	-0.0884095	0.140763	0.414856	Down	7.43982	6.75009	6.73068	7.57717	7.36895	7.68289	23266	adhesion G protein-coupled receptor L2	protein_coding			GO:0004930,GO:0007166,GO:0007186,GO:0007189,GO:0016020,GO:0016524,GO:0030246	G protein-coupled receptor activity|cell surface receptor signaling pathway|G protein-coupled receptor signaling pathway|adenylate cyclase-activating G protein-coupled receptor signaling pathway|membrane|latrotoxin receptor activity|carbohydrate binding	WP334,WP117	GPCRs, class B secretin-like|GPCRs, other
ADGRL3	1623.85	1836.32	1411.37	0.768302	-0.380255	9.63391e-08	5.07029e-06	Down	1.96462	1.8094	1.93389	2.49109	2.39158	2.6756	23284	adhesion G protein-coupled receptor L3	protein_coding			GO:0001764,GO:0004930,GO:0005509,GO:0005515,GO:0005886,GO:0005911,GO:0007166,GO:0007186,GO:0007189,GO:0007416,GO:0016020,GO:0030246,GO:0030424,GO:0098742,GO:0098978	neuron migration|G protein-coupled receptor activity|calcium ion binding|protein binding|plasma membrane|cell-cell junction|cell surface receptor signaling pathway|G protein-coupled receptor signaling pathway|adenylate cyclase-activating G protein-coupled receptor signaling pathway|synapse assembly|membrane|carbohydrate binding|axon|cell-cell adhesion via plasma-membrane adhesion molecules|glutam…	WP334,WP117	GPCRs, class B secretin-like|GPCRs, other
ADGRV1	6.26451	7.4772	5.05182	0.680331	-0.555691	0.546674	0.79218	Down	0.00823153	0.0101965	0.00137932	0.014726	0.00633826	0.0087487	84059	adhesion G protein-coupled receptor V1	protein_coding			GO:0001917,GO:0001965,GO:0002141,GO:0002142,GO:0004930,GO:0005509,GO:0005515,GO:0005737,GO:0005886,GO:0007166,GO:0007186,GO:0007194,GO:0007399,GO:0007601,GO:0007605,GO:0009986,GO:0010739,GO:0010855,GO:0016020,GO:0016787,GO:0030501,GO:0031647,GO:0032420,GO:0043235,GO:0045184,GO:0045494,GO:0048496,GO:0048839,GO:0050877,GO:0050910,GO:0050953,GO:0060113,GO:0060122,GO:0060171,GO:0070062,GO:0071277,GO:…	photoreceptor inner segment|G-protein alpha-subunit binding|stereocilia ankle link|stereocilia ankle link complex|G protein-coupled receptor activity|calcium ion binding|protein binding|cytoplasm|plasma membrane|cell surface receptor signaling pathway|G protein-coupled receptor signaling pathway|negative regulation of adenylate cyclase activity|nervous system development|visual perception|sensory…	WP117	GPCRs, other	R-HSA-1266738,R-HSA-9619665,R-HSA-9675108	Developmental Biology|EGR2 and SOX10-mediated initiation of Schwann cell myelination|Nervous system development
ADH5	3512.58	3480.26	3544.91	1.01875	0.0267945	0.659173	0.855829	Up	32.9038	35.4444	34.7205	35.0608	35.5627	32.3053	128	alcohol dehydrogenase 5 (class III)%2C chi polypeptide	protein_coding	hsa00010,hsa00620,hsa00071,hsa00350,hsa00830,hsa00980,hsa00982,hsa04936	Glycolysis / Gluconeogenesis|Pyruvate metabolism|Fatty acid degradation|Tyrosine metabolism|Retinol metabolism|Metabolism of xenobiotics by cytochrome P450|Drug metabolism - cytochrome P450|Alcoholic liver disease	GO:0001523,GO:0003016,GO:0004024,GO:0005504,GO:0005739,GO:0005829,GO:0006069,GO:0008270,GO:0009055,GO:0010430,GO:0018467,GO:0022900,GO:0032496,GO:0042802,GO:0045777,GO:0046294,GO:0051409,GO:0051775,GO:0051903,GO:0070062,GO:0106321,GO:0106322	retinoid metabolic process|respiratory system process|alcohol dehydrogenase activity, zinc-dependent|fatty acid binding|mitochondrion|cytosol|ethanol oxidation|zinc ion binding|electron transfer activity|fatty acid omega-oxidation|formaldehyde dehydrogenase activity|electron transport chain|response to lipopolysaccharide|identical protein binding|positive regulation of blood pressure|formaldehyde…	WP1589,WP3925	Folate-alcohol and cancer pathway hypotheses|Amino acid metabolism	R-HSA-1430728,R-HSA-211859,R-HSA-211945,R-HSA-71384	Metabolism|Biological oxidations|Phase I - Functionalization of compounds|Ethanol oxidation
ADHFE1	6.70145	7.66166	5.74124	0.75064	-0.413806	0.638125	0.845027	Down	0.0411117	0.114583	0.0688892	0.0802338	0.0506495	0.174779	137872	alcohol dehydrogenase iron containing 1	protein_coding			GO:0004022,GO:0005739,GO:0005759,GO:0006103,GO:0006539,GO:0006629,GO:0046872,GO:0047988	alcohol dehydrogenase (NAD+) activity|mitochondrion|mitochondrial matrix|2-oxoglutarate metabolic process|glutamate catabolic process via 2-oxoglutarate|lipid metabolic process|metal ion binding|hydroxyacid-oxoacid transhydrogenase activity	WP4157,WP4519	GABA metabolism (aka GHB)|Cerebral organic acidurias, including diseases	R-HSA-1428517,R-HSA-1430728,R-HSA-71406,R-HSA-880009	The citric acid (TCA) cycle and respiratory electron transport|Metabolism|Pyruvate metabolism and Citric Acid (TCA) cycle|Interconversion of 2-oxoglutarate and 2-hydroxyglutarate
ADI1	2064.3	2138.34	1990.27	0.930535	-0.103867	0.113409	0.369463	Down	10.417	9.68762	9.86309	10.4224	11.327	11.0042	55256	acireductone dioxygenase 1	protein_coding	hsa00270	Cysteine and methionine metabolism	GO:0005506,GO:0005515,GO:0005634,GO:0005737,GO:0005829,GO:0005886,GO:0006555,GO:0010308,GO:0010309,GO:0016151,GO:0016491,GO:0019509	iron ion binding|protein binding|nucleus|cytoplasm|cytosol|plasma membrane|methionine metabolic process|acireductone dioxygenase (Ni2+-requiring) activity|acireductone dioxygenase [iron(II)-requiring] activity|nickel cation binding|oxidoreductase activity|L-methionine salvage from methylthioadenosine	WP3580	Methionine de novo and salvage pathway	R-HSA-1237112,R-HSA-1430728,R-HSA-1614635,R-HSA-71291	Methionine salvage pathway|Metabolism|Sulfur amino acid metabolism|Metabolism of amino acids and derivatives
ADIPOR1	6912.83	7111.45	6714.2	0.944124	-0.0829522	0.0828623	0.306327	Down	72.4211	70.6138	68.3741	74.5127	77.0517	76.229	51094	adiponectin receptor 1	protein_coding	hsa04152,hsa04920,hsa04211,hsa04936,hsa04932	AMPK signaling pathway|Adipocytokine signaling pathway|Longevity regulating pathway|Alcoholic liver disease|Non-alcoholic fatty liver disease	GO:0005515,GO:0005886,GO:0009755,GO:0010633,GO:0010719,GO:0010906,GO:0016020,GO:0019216,GO:0019395,GO:0019901,GO:0030308,GO:0033210,GO:0033211,GO:0038023,GO:0042593,GO:0042802,GO:0046426,GO:0046427,GO:0046628,GO:0046872,GO:0055100,GO:0097003,GO:0120162,GO:1901223	protein binding|plasma membrane|hormone-mediated signaling pathway|negative regulation of epithelial cell migration|negative regulation of epithelial to mesenchymal transition|regulation of glucose metabolic process|membrane|regulation of lipid metabolic process|fatty acid oxidation|protein kinase binding|negative regulation of cell growth|leptin-mediated signaling pathway|adiponectin-activated s…	WP3934,WP1403,WP4396	Leptin and adiponectin|AMP-activated protein kinase signaling|Nonalcoholic fatty liver disease	R-HSA-1430728,R-HSA-1430728,R-HSA-163680,R-HSA-163680,R-HSA-163685,R-HSA-163685	Metabolism|Metabolism|AMPK inhibits chREBP transcriptional activation activity|AMPK inhibits chREBP transcriptional activation activity|Integration of energy metabolism|Integration of energy metabolism
ADIPOR2	3720.3	3878.91	3561.7	0.918075	-0.123316	0.0429001	0.205203	Down	22.1608	19.932	20.8664	23.5953	21.8217	24.3649	79602	adiponectin receptor 2	protein_coding	hsa04152,hsa04920,hsa04211,hsa04936,hsa04932	AMPK signaling pathway|Adipocytokine signaling pathway|Longevity regulating pathway|Alcoholic liver disease|Non-alcoholic fatty liver disease	GO:0005515,GO:0005886,GO:0009755,GO:0019395,GO:0033211,GO:0038023,GO:0042593,GO:0042802,GO:0046872,GO:0055100,GO:0061042,GO:0097003,GO:0120162	protein binding|plasma membrane|hormone-mediated signaling pathway|fatty acid oxidation|adiponectin-activated signaling pathway|signaling receptor activity|glucose homeostasis|identical protein binding|metal ion binding|adiponectin binding|vascular wound healing|adipokinetic hormone receptor activity|positive regulation of cold-induced thermogenesis	WP3934,WP1403,WP4396	Leptin and adiponectin|AMP-activated protein kinase signaling|Nonalcoholic fatty liver disease	R-HSA-1430728,R-HSA-1430728,R-HSA-163680,R-HSA-163680,R-HSA-163685,R-HSA-163685	Metabolism|Metabolism|AMPK inhibits chREBP transcriptional activation activity|AMPK inhibits chREBP transcriptional activation activity|Integration of energy metabolism|Integration of energy metabolism
ADIRF-AS1	262.583	257.499	267.667	1.0405	0.0572805	0.715449	0.886299	Up	1.95948	2.25423	2.15448	2.26193	2.28823	1.67873	100133190	ADIRF antisense RNA 1	non_coding
ADK	1615.82	1739.09	1492.55	0.858252	-0.220527	0.00356254	0.0363596	Down	8.13942	9.1087	9.11057	9.8571	11.0095	10.3753	132	adenosine kinase	protein_coding	hsa00230	Purine metabolism	GO:0003723,GO:0004001,GO:0004136,GO:0005524,GO:0005634,GO:0005654,GO:0005829,GO:0005886,GO:0006144,GO:0006166,GO:0006175,GO:0009156,GO:0016310,GO:0032263,GO:0044209,GO:0046872,GO:0106383	RNA binding|adenosine kinase activity|deoxyadenosine kinase activity|ATP binding|nucleus|nucleoplasm|cytosol|plasma membrane|purine nucleobase metabolic process|purine ribonucleoside salvage|dATP biosynthetic process|ribonucleoside monophosphate biosynthetic process|phosphorylation|GMP salvage|AMP salvage|metal ion binding|dAMP salvage	WP4292	Methionine metabolism leading to sulfur amino acids and related disorders	R-HSA-1430728,R-HSA-15869,R-HSA-74217,R-HSA-8956321,R-HSA-9748784,R-HSA-9755088	Metabolism|Metabolism of nucleotides|Purine salvage|Nucleotide salvage|Drug ADME|Ribavirin ADME
ADM	587.452	573.139	601.765	1.05023	0.0707118	0.523162	0.777441	Up	9.11067	11.6109	10.3799	9.36742	10.1923	10.5769	133	adrenomedullin	protein_coding	hsa04080,hsa04270	Neuroactive ligand-receptor interaction|Vascular smooth muscle contraction	GO:0001570,GO:0001666,GO:0001843,GO:0002026,GO:0002031,GO:0003073,GO:0005102,GO:0005179,GO:0005576,GO:0005615,GO:0005737,GO:0006954,GO:0007165,GO:0007189,GO:0007204,GO:0007507,GO:0007565,GO:0008209,GO:0008284,GO:0008285,GO:0010460,GO:0019933,GO:0031100,GO:0031102,GO:0031623,GO:0031700,GO:0032496,GO:0032868,GO:0035809,GO:0042475,GO:0042594,GO:0043065,GO:0043116,GO:0045766,GO:0045906,GO:0048589,GO:…	vasculogenesis|response to hypoxia|neural tube closure|regulation of the force of heart contraction|G protein-coupled receptor internalization|regulation of systemic arterial blood pressure|signaling receptor binding|hormone activity|extracellular region|extracellular space|cytoplasm|inflammatory response|signal transduction|adenylate cyclase-activating G protein-coupled receptor signaling pathwa…	WP2806,WP289	Complement system|Myometrial relaxation and contraction pathways	R-HSA-162582,R-HSA-372790,R-HSA-373080,R-HSA-388396,R-HSA-418555,R-HSA-419812,R-HSA-500792	Signal Transduction|Signaling by GPCR|Class B/2 (Secretin family receptors)|GPCR downstream signalling|G alpha (s) signalling events|Calcitonin-like ligand receptors|GPCR ligand binding
ADM-DT	5.90848	5.55508	6.26189	1.12676	0.172186	0.856998	0.946737	Up	0.0450702	0.0251232	0.0906268	0.0879592	0.0166579	0.0410588	105376544		non_coding
ADM2	110.674	41.8274	179.52	4.29296	2.10197	0.00770007	0.0641025	Up	0.245903	1.07783	1.90177	0.307631	0.267996	0.189553	79924	adrenomedullin 2	protein_coding	hsa04080,hsa04270	Neuroactive ligand-receptor interaction|Vascular smooth muscle contraction	GO:0001525,GO:0003073,GO:0005179,GO:0005576,GO:0006468,GO:0007189,GO:0007631,GO:0010460,GO:0010628,GO:0044877,GO:0045766,GO:0045776	angiogenesis|regulation of systemic arterial blood pressure|hormone activity|extracellular region|protein phosphorylation|adenylate cyclase-activating G protein-coupled receptor signaling pathway|feeding behavior|positive regulation of heart rate|positive regulation of gene expression|protein-containing complex binding|positive regulation of angiogenesis|negative regulation of blood pressure			R-HSA-162582,R-HSA-372790,R-HSA-373080,R-HSA-388396,R-HSA-418555,R-HSA-419812,R-HSA-500792	Signal Transduction|Signaling by GPCR|Class B/2 (Secretin family receptors)|GPCR downstream signalling|G alpha (s) signalling events|Calcitonin-like ligand receptors|GPCR ligand binding
ADM5	5.04369	8.00863	2.07876	0.257974	-1.9547	0.0898952	0.321454	Down	0.137178	0.031861	0.0344796	0.0669294	0.570385	0.156211	199800	adrenomedullin 5 (putative)	protein_coding			GO:0003073,GO:0003674,GO:0005575,GO:0005576,GO:0007189,GO:0008150,GO:0010460	regulation of systemic arterial blood pressure|molecular_function|cellular_component|extracellular region|adenylate cyclase-activating G protein-coupled receptor signaling pathway|biological_process|positive regulation of heart rate
ADNP	3862.2	3833.93	3890.46	1.01468	0.0210316	0.689897	0.873207	Up	11.1656	11.5534	11.7567	11.3288	11.4448	11.7959	23394	activity dependent neuroprotector homeobox	protein_coding			GO:0000785,GO:0000977,GO:0000981,GO:0001933,GO:0003682,GO:0005507,GO:0005515,GO:0005615,GO:0005634,GO:0006357,GO:0007614,GO:0008013,GO:0009743,GO:0010035,GO:0010468,GO:0010629,GO:0010976,GO:0019934,GO:0030182,GO:0030424,GO:0030425,GO:0031668,GO:0033484,GO:0042277,GO:0043025,GO:0043524,GO:0044849,GO:0045773,GO:0048487,GO:0050731,GO:0050805,GO:0051402,GO:0051965,GO:0090263,GO:0090575	chromatin|RNA polymerase II transcription regulatory region sequence-specific DNA binding|DNA-binding transcription factor activity, RNA polymerase II-specific|negative regulation of protein phosphorylation|chromatin binding|copper ion binding|protein binding|extracellular space|nucleus|regulation of transcription by RNA polymerase II|short-term memory|beta-catenin binding|response to carbohydrat…
ADNP-AS1	27.1084	28.6419	25.5749	0.893481	-0.162491	0.710575	0.884849	Down	0.812558	0.706195	0.395294	0.716164	0.605485	0.85963	101927631	ADNP antisense RNA 1	non_coding
ADNP2	2306.08	2217.22	2394.95	1.08001	0.111041	0.0872473	0.316152	Up	10.9699	11.0645	11.76	10.2508	11.1415	10.4351	22850	ADNP homeobox 2	protein_coding			GO:0000785,GO:0000981,GO:0003674,GO:0003677,GO:0005515,GO:0005575,GO:0005634,GO:0006357,GO:0007399,GO:0010468,GO:0046872	chromatin|DNA-binding transcription factor activity, RNA polymerase II-specific|molecular_function|DNA binding|protein binding|cellular_component|nucleus|regulation of transcription by RNA polymerase II|nervous system development|regulation of gene expression|metal ion binding
ADO	6490.2	6598.69	6381.71	0.967145	-0.048196	0.350559	0.6503	Down	41.1758	44.7375	44.9532	45.9865	45.026	46.6776	84890	2-aminoethanethiol dioxygenase	protein_coding	hsa00430	Taurine and hypotaurine metabolism	GO:0005506,GO:0005515,GO:0005829,GO:0047800,GO:0071456	iron ion binding|protein binding|cytosol|cysteamine dioxygenase activity|cellular response to hypoxia			R-HSA-1430728,R-HSA-1614558,R-HSA-1614635,R-HSA-71291	Metabolism|Degradation of cysteine and homocysteine|Sulfur amino acid metabolism|Metabolism of amino acids and derivatives
ADORA1	29.4096	43.0887	15.7305	0.365044	-1.45386	0.000850356	0.0120606	Down	0.177235	0.125454	0.0763676	0.304715	0.366521	0.384429	134	adenosine A1 receptor	protein_coding	hsa04071,hsa04024,hsa04022,hsa04080,hsa04923,hsa04924,hsa05032	Sphingolipid signaling pathway|cAMP signaling pathway|cGMP-PKG signaling pathway|Neuroactive ligand-receptor interaction|Regulation of lipolysis in adipocytes|Renin secretion|Morphine addiction	GO:0001609,GO:0001659,GO:0001664,GO:0001666,GO:0001883,GO:0001973,GO:0002087,GO:0002674,GO:0002686,GO:0002793,GO:0003084,GO:0003085,GO:0003093,GO:0005515,GO:0005886,GO:0006612,GO:0006909,GO:0006954,GO:0007165,GO:0007186,GO:0007193,GO:0007267,GO:0007399,GO:0008285,GO:0010035,GO:0014050,GO:0014074,GO:0016042,GO:0016323,GO:0030425,GO:0030673,GO:0031072,GO:0031683,GO:0032229,GO:0032244,GO:0032279,GO:…	G protein-coupled adenosine receptor activity|temperature homeostasis|G protein-coupled receptor binding|response to hypoxia|purine nucleoside binding|G protein-coupled adenosine receptor signaling pathway|regulation of respiratory gaseous exchange by nervous system process|negative regulation of acute inflammatory response|negative regulation of leukocyte migration|positive regulation of peptide…	WP80,WP4900,WP455,WP3591,WP3594	Nucleotide GPCRs|Purinergic signaling|GPCRs, class A rhodopsin-like|Sleep regulation|Circadian rhythm genes	R-HSA-162582,R-HSA-372790,R-HSA-373076,R-HSA-388396,R-HSA-417973,R-HSA-418038,R-HSA-418594,R-HSA-500792	Signal Transduction|Signaling by GPCR|Class A/1 (Rhodopsin-like receptors)|GPCR downstream signalling|Adenosine P1 receptors|Nucleotide-like (purinergic) receptors|G alpha (i) signalling events|GPCR ligand binding
ADORA2A	1.30589	2.26169	0.350079	0.162842	-2.61846	0.248255	0.551391	Down	0.00969301	0	0	0.00945845	0.0537379	0	135	adenosine A2a receptor	protein_coding	hsa04015,hsa04020,hsa04024,hsa04080,hsa04270,hsa05012,hsa05034	Rap1 signaling pathway|Calcium signaling pathway|cAMP signaling pathway|Neuroactive ligand-receptor interaction|Vascular smooth muscle contraction|Parkinson disease|Alcoholism	GO:0001609,GO:0001963,GO:0001973,GO:0001975,GO:0005515,GO:0005516,GO:0005882,GO:0005886,GO:0006355,GO:0006909,GO:0006915,GO:0006954,GO:0006968,GO:0007188,GO:0007189,GO:0007205,GO:0007267,GO:0007271,GO:0007417,GO:0007596,GO:0007600,GO:0007626,GO:0008015,GO:0008285,GO:0008289,GO:0009410,GO:0010035,GO:0014049,GO:0014057,GO:0014061,GO:0014074,GO:0016020,GO:0019899,GO:0030425,GO:0030673,GO:0031000,GO:…	G protein-coupled adenosine receptor activity|synaptic transmission, dopaminergic|G protein-coupled adenosine receptor signaling pathway|response to amphetamine|protein binding|calmodulin binding|intermediate filament|plasma membrane|regulation of DNA-templated transcription|phagocytosis|apoptotic process|inflammatory response|cellular defense response|adenylate cyclase-modulating G protein-coupl…	WP80,WP4900,WP4222,WP3869,WP455,WP3591,WP3594,WP727,WP117	Nucleotide GPCRs|Purinergic signaling|Phosphodiesterases in neuronal function|Cannabinoid receptor signaling|GPCRs, class A rhodopsin-like|Sleep regulation|Circadian rhythm genes|Monoamine transport|GPCRs, other	R-HSA-162582,R-HSA-162582,R-HSA-166520,R-HSA-187015,R-HSA-187024,R-HSA-187037,R-HSA-372790,R-HSA-373076,R-HSA-388396,R-HSA-392499,R-HSA-417973,R-HSA-418038,R-HSA-418555,R-HSA-500792,R-HSA-5683826,R-HSA-9006934	Signal Transduction|Signal Transduction|Signaling by NTRKs|Activation of TRKA receptors|NGF-independant TRKA activation|Signaling by NTRK1 (TRKA)|Signaling by GPCR|Class A/1 (Rhodopsin-like receptors)|GPCR downstream signalling|Metabolism of proteins|Adenosine P1 receptors|Nucleotide-like (purinergic) receptors|G alpha (s) signalling events|GPCR ligand binding|Surfactant metabolism|Signaling by R…
ADORA2B	60.1247	60.6517	59.5976	0.981196	-0.0273866	0.928628	0.976187	Down	0.335414	0.199086	0.257601	0.254565	0.331444	0.233414	136	adenosine A2b receptor	protein_coding	hsa04015,hsa04020,hsa04080,hsa04270,hsa05034	Rap1 signaling pathway|Calcium signaling pathway|Neuroactive ligand-receptor interaction|Vascular smooth muscle contraction|Alcoholism	GO:0001609,GO:0001973,GO:0002882,GO:0004930,GO:0005515,GO:0005886,GO:0007186,GO:0007189,GO:0007190,GO:0010575,GO:0010753,GO:0019934,GO:0031668,GO:0032722,GO:0032755,GO:0042311,GO:0043303,GO:0043306,GO:0060087,GO:0098685,GO:0098793,GO:0098978,GO:0099171	G protein-coupled adenosine receptor activity|G protein-coupled adenosine receptor signaling pathway|positive regulation of chronic inflammatory response to non-antigenic stimulus|G protein-coupled receptor activity|protein binding|plasma membrane|G protein-coupled receptor signaling pathway|adenylate cyclase-activating G protein-coupled receptor signaling pathway|activation of adenylate cyclase …	WP80,WP4963,WP4900,WP455	Nucleotide GPCRs|p53 transcriptional gene network|Purinergic signaling|GPCRs, class A rhodopsin-like	R-HSA-162582,R-HSA-1643685,R-HSA-372790,R-HSA-373076,R-HSA-388396,R-HSA-392499,R-HSA-417973,R-HSA-418038,R-HSA-418555,R-HSA-500792,R-HSA-5663205,R-HSA-5683826,R-HSA-9658195,R-HSA-9660821,R-HSA-9662851,R-HSA-9664433,R-HSA-9824443	Signal Transduction|Disease|Signaling by GPCR|Class A/1 (Rhodopsin-like receptors)|GPCR downstream signalling|Metabolism of proteins|Adenosine P1 receptors|Nucleotide-like (purinergic) receptors|G alpha (s) signalling events|GPCR ligand binding|Infectious disease|Surfactant metabolism|Leishmania infection|ADORA2B mediated anti-inflammatory cytokines production|Anti-inflammatory response favouring…
ADORA3	138.771	165.341	112.201	0.679446	-0.557569	0.0115873	0.0857926	Down	1.54339	1.97157	1.23839	1.94047	2.83846	2.33886	140	adenosine A3 receptor	protein_coding	hsa04071,hsa04022,hsa04080	Sphingolipid signaling pathway|cGMP-PKG signaling pathway|Neuroactive ligand-receptor interaction	GO:0001609,GO:0001973,GO:0005886,GO:0006954,GO:0007165,GO:0007190,GO:0008016,GO:0008285,GO:0009611,GO:0014061,GO:0030336,GO:0030425,GO:0032088,GO:0042734,GO:0045202,GO:0098685,GO:0099171	G protein-coupled adenosine receptor activity|G protein-coupled adenosine receptor signaling pathway|plasma membrane|inflammatory response|signal transduction|activation of adenylate cyclase activity|regulation of heart contraction|negative regulation of cell population proliferation|response to wounding|regulation of norepinephrine secretion|negative regulation of cell migration|dendrite|negativ…	WP80,WP4900,WP455,WP117	Nucleotide GPCRs|Purinergic signaling|GPCRs, class A rhodopsin-like|GPCRs, other	R-HSA-162582,R-HSA-372790,R-HSA-373076,R-HSA-388396,R-HSA-417973,R-HSA-418038,R-HSA-418594,R-HSA-500792	Signal Transduction|Signaling by GPCR|Class A/1 (Rhodopsin-like receptors)|GPCR downstream signalling|Adenosine P1 receptors|Nucleotide-like (purinergic) receptors|G alpha (i) signalling events|GPCR ligand binding
ADPGK	5267.4	5214.51	5320.28	1.02036	0.0290834	0.585247	0.816438	Up	26.9206	26.9327	24.6838	25.8805	26.5858	25.8347	83440	ADP dependent glucokinase	protein_coding	hsa00010	Glycolysis / Gluconeogenesis	GO:0005576,GO:0005783,GO:0005789,GO:0006006,GO:0016020,GO:0016310,GO:0043843,GO:0046872,GO:0061620	extracellular region|endoplasmic reticulum|endoplasmic reticulum membrane|glucose metabolic process|membrane|phosphorylation|ADP-specific glucokinase activity|metal ion binding|glycolytic process through glucose-6-phosphate			R-HSA-1430728,R-HSA-70171,R-HSA-70326,R-HSA-71387	Metabolism|Glycolysis|Glucose metabolism|Metabolism of carbohydrates
ADPGK-AS1	39.2878	41.2948	37.2808	0.905378	-0.143408	0.696697	0.877441	Down	0.247473	0.487414	0.318475	0.415354	0.365864	0.405805	100287559	ADPGK antisense RNA 1	non_coding
ADPRH	1081.09	1126	1036.19	0.920213	-0.11996	0.24615	0.549476	Down	7.24061	6.07039	5.18001	6.57119	7.16983	6.693	141	ADP-ribosylarginine hydrolase	protein_coding			GO:0000287,GO:0003875,GO:0005515,GO:0005615,GO:0030955,GO:0036211,GO:0051725	magnesium ion binding|ADP-ribosylarginine hydrolase activity|protein binding|extracellular space|potassium ion binding|protein modification process|protein de-ADP-ribosylation
ADPRHL1	159.626	165.376	153.875	0.929528	-0.10543	0.553804	0.797198	Down	0.349137	0.292768	0.3533	0.362811	0.351929	0.373827	113622	ADP-ribosylhydrolase like 1	protein_coding			GO:0000287,GO:0003242,GO:0003875,GO:0030017,GO:0055003	magnesium ion binding|cardiac chamber ballooning|ADP-ribosylarginine hydrolase activity|sarcomere|cardiac myofibril assembly
ADPRM	89.0741	80.7125	97.4357	1.20769	0.272247	0.268111	0.573283	Up	1.33887	1.94763	1.61177	1.18614	1.44873	1.49254	56985	ADP-ribose/CDP-alcohol diphosphatase%2C manganese dependent	protein_coding	hsa00564,hsa00230	Glycerophospholipid metabolism|Purine metabolism	GO:0005829,GO:0008663,GO:0030145,GO:0047631,GO:0047734	cytosol|2',3'-cyclic-nucleotide 2'-phosphodiesterase activity|manganese ion binding|ADP-ribose diphosphatase activity|CDP-glycerol diphosphatase activity			R-HSA-1430728,R-HSA-15869,R-HSA-2393930,R-HSA-74259,R-HSA-8956319	Metabolism|Metabolism of nucleotides|Phosphate bond hydrolysis by NUDT proteins|Purine catabolism|Nucleotide catabolism
ADPRS	849.173	924.868	773.478	0.8362	-0.258081	0.00225612	0.0258384	Down	12.6808	11.6901	11.6021	14.6483	14.4881	14.6258	54936	ADP-ribosylserine hydrolase	protein_coding	hsa03410	Base excision repair	GO:0000287,GO:0004553,GO:0004649,GO:0005515,GO:0005634,GO:0005654,GO:0005737,GO:0005739,GO:0005759,GO:0006281,GO:0006287,GO:0016604,GO:0060546,GO:0061463,GO:0071451,GO:0090734,GO:0140290,GO:0140292	magnesium ion binding|hydrolase activity, hydrolyzing O-glycosyl compounds|poly(ADP-ribose) glycohydrolase activity|protein binding|nucleus|nucleoplasm|cytoplasm|mitochondrion|mitochondrial matrix|DNA repair|base-excision repair, gap-filling|nuclear body|negative regulation of necroptotic process|O-acetyl-ADP-ribose deacetylase activity|cellular response to superoxide|site of DNA damage|peptidyl-…			R-HSA-110362,R-HSA-110373,R-HSA-73884,R-HSA-73894,R-HSA-73933	POLB-Dependent Long Patch Base Excision Repair|Resolution of AP sites via the multiple-nucleotide patch replacement pathway|Base Excision Repair|DNA Repair|Resolution of Abasic Sites (AP sites)
ADRA1B	17.4102	20.724	14.0963	0.679921	-0.55656	0.297483	0.605087	Down	0.0414918	0.0289106	0.0338939	0.0556706	0.0646958	0.0354364	147	adrenoceptor alpha 1B	protein_coding	hsa04020,hsa04022,hsa04080,hsa04261,hsa04270,hsa04970	Calcium signaling pathway|cGMP-PKG signaling pathway|Neuroactive ligand-receptor interaction|Adrenergic signaling in cardiomyocytes|Vascular smooth muscle contraction|Salivary secretion	GO:0001996,GO:0004937,GO:0005515,GO:0005634,GO:0005737,GO:0005886,GO:0005901,GO:0007186,GO:0007188,GO:0007200,GO:0007204,GO:0007267,GO:0019229,GO:0031965,GO:0035556,GO:0043410,GO:0046982,GO:0055117,GO:0071880,GO:0150099	positive regulation of heart rate by epinephrine-norepinephrine|alpha1-adrenergic receptor activity|protein binding|nucleus|cytoplasm|plasma membrane|caveola|G protein-coupled receptor signaling pathway|adenylate cyclase-modulating G protein-coupled receptor signaling pathway|phospholipase C-activating G protein-coupled receptor signaling pathway|positive regulation of cytosolic calcium ion conce…	WP455,WP1403,WP58,WP536,WP2877	GPCRs, class A rhodopsin-like|AMP-activated protein kinase signaling|Monoamine GPCRs|Calcium regulation in cardiac cells|Vitamin D receptor pathway	R-HSA-162582,R-HSA-372790,R-HSA-373076,R-HSA-375280,R-HSA-388396,R-HSA-390696,R-HSA-416476,R-HSA-416482,R-HSA-500792	Signal Transduction|Signaling by GPCR|Class A/1 (Rhodopsin-like receptors)|Amine ligand-binding receptors|GPCR downstream signalling|Adrenoceptors|G alpha (q) signalling events|G alpha (12/13) signalling events|GPCR ligand binding
ADRA1D	14.0198	8.83317	19.2064	2.18428	1.12716	0.0798134	0.29943	Up	0.128599	0.162142	0.212409	0.143414	0.03395	0.0585765	146	adrenoceptor alpha 1D	protein_coding	hsa04020,hsa04022,hsa04080,hsa04261,hsa04270,hsa04970	Calcium signaling pathway|cGMP-PKG signaling pathway|Neuroactive ligand-receptor interaction|Adrenergic signaling in cardiomyocytes|Vascular smooth muscle contraction|Salivary secretion	GO:0004937,GO:0005515,GO:0005886,GO:0007186,GO:0007188,GO:0007200,GO:0007204,GO:0007267,GO:0008284,GO:0042802,GO:0045907,GO:0071880,GO:0150099	alpha1-adrenergic receptor activity|protein binding|plasma membrane|G protein-coupled receptor signaling pathway|adenylate cyclase-modulating G protein-coupled receptor signaling pathway|phospholipase C-activating G protein-coupled receptor signaling pathway|positive regulation of cytosolic calcium ion concentration|cell-cell signaling|positive regulation of cell population proliferation|identica…	WP4589,WP455,WP58,WP536,WP117	Major receptors targeted by epinephrine and norepinephrine|GPCRs, class A rhodopsin-like|Monoamine GPCRs|Calcium regulation in cardiac cells|GPCRs, other	R-HSA-162582,R-HSA-372790,R-HSA-373076,R-HSA-375280,R-HSA-388396,R-HSA-390696,R-HSA-416476,R-HSA-416482,R-HSA-500792	Signal Transduction|Signaling by GPCR|Class A/1 (Rhodopsin-like receptors)|Amine ligand-binding receptors|GPCR downstream signalling|Adrenoceptors|G alpha (q) signalling events|G alpha (12/13) signalling events|GPCR ligand binding
ADRA2A	6.87614	9.3933	4.35898	0.467958	-1.09555	0.219928	0.519284	Down	0.0139335	0.0517792	0.0210131	0.0611837	0.0965591	0.0317335	150	adrenoceptor alpha 2A	protein_coding	hsa04022,hsa04080	cGMP-PKG signaling pathway|Neuroactive ligand-receptor interaction	GO:0001819,GO:0004938,GO:0005515,GO:0005737,GO:0005886,GO:0006260,GO:0007186,GO:0007189,GO:0007193,GO:0007265,GO:0007266,GO:0007565,GO:0008284,GO:0010700,GO:0016323,GO:0019229,GO:0019901,GO:0030036,GO:0030168,GO:0030335,GO:0031692,GO:0031696,GO:0031996,GO:0032147,GO:0032148,GO:0032795,GO:0032811,GO:0032870,GO:0035624,GO:0042311,GO:0042593,GO:0042596,GO:0042803,GO:0043025,GO:0043235,GO:0043268,GO:…	positive regulation of cytokine production|alpha2-adrenergic receptor activity|protein binding|cytoplasm|plasma membrane|DNA replication|G protein-coupled receptor signaling pathway|adenylate cyclase-activating G protein-coupled receptor signaling pathway|adenylate cyclase-inhibiting G protein-coupled receptor signaling pathway|Ras protein signal transduction|Rho protein signal transduction|femal…	WP4589,WP455,WP58	Major receptors targeted by epinephrine and norepinephrine|GPCRs, class A rhodopsin-like|Monoamine GPCRs	R-HSA-109582,R-HSA-1430728,R-HSA-162582,R-HSA-163685,R-HSA-372790,R-HSA-373076,R-HSA-375280,R-HSA-388396,R-HSA-390696,R-HSA-392023,R-HSA-392499,R-HSA-400042,R-HSA-418594,R-HSA-418597,R-HSA-422356,R-HSA-500792,R-HSA-5683826,R-HSA-76002,R-HSA-76009	Hemostasis|Metabolism|Signal Transduction|Integration of energy metabolism|Signaling by GPCR|Class A/1 (Rhodopsin-like receptors)|Amine ligand-binding receptors|GPCR downstream signalling|Adrenoceptors|Adrenaline signalling through Alpha-2 adrenergic receptor|Metabolism of proteins|Adrenaline,noradrenaline inhibits insulin secretion|G alpha (i) signalling events|G alpha (z) signalling events|Regu…
ADRA2B	2629.59	2759.07	2500.12	0.906165	-0.142154	0.0164566	0.108729	Down	18.2281	17.2539	16.6798	19.8918	19.106	19.5699	151	adrenoceptor alpha 2B	protein_coding	hsa04022,hsa04080	cGMP-PKG signaling pathway|Neuroactive ligand-receptor interaction	GO:0000165,GO:0001525,GO:0003056,GO:0004938,GO:0005515,GO:0005829,GO:0005886,GO:0007186,GO:0007267,GO:0007565,GO:0009986,GO:0010700,GO:0030168,GO:0032148,GO:0032811,GO:0035624,GO:0043231,GO:0043410,GO:0045666,GO:0045777,GO:0051379,GO:0070474,GO:0071875,GO:0071880	MAPK cascade|angiogenesis|regulation of vascular associated smooth muscle contraction|alpha2-adrenergic receptor activity|protein binding|cytosol|plasma membrane|G protein-coupled receptor signaling pathway|cell-cell signaling|female pregnancy|cell surface|negative regulation of norepinephrine secretion|platelet activation|activation of protein kinase B activity|negative regulation of epinephrine…	WP4589,WP5221,WP455,WP58	Major receptors targeted by epinephrine and norepinephrine|2q11.2 copy number variation syndrome|GPCRs, class A rhodopsin-like|Monoamine GPCRs	R-HSA-109582,R-HSA-162582,R-HSA-372790,R-HSA-373076,R-HSA-375280,R-HSA-388396,R-HSA-390696,R-HSA-392023,R-HSA-418594,R-HSA-418597,R-HSA-500792,R-HSA-76002,R-HSA-76009	Hemostasis|Signal Transduction|Signaling by GPCR|Class A/1 (Rhodopsin-like receptors)|Amine ligand-binding receptors|GPCR downstream signalling|Adrenoceptors|Adrenaline signalling through Alpha-2 adrenergic receptor|G alpha (i) signalling events|G alpha (z) signalling events|GPCR ligand binding|Platelet activation, signaling and aggregation|Platelet Aggregation (Plug Formation)
ADRA2C	126.766	151.089	102.442	0.678398	-0.559797	0.00642647	0.0565854	Down	1.07238	1.35964	1.25575	1.6743	2.07502	1.78148	152	adrenoceptor alpha 2C	protein_coding	hsa04022,hsa04080	cGMP-PKG signaling pathway|Neuroactive ligand-receptor interaction	GO:0004938,GO:0005515,GO:0005737,GO:0005768,GO:0005886,GO:0006940,GO:0007186,GO:0007267,GO:0010700,GO:0019229,GO:0030168,GO:0031694,GO:0032148,GO:0032811,GO:0035624,GO:0042803,GO:0043410,GO:0045666,GO:0046982,GO:0051379,GO:0071875,GO:0071880	alpha2-adrenergic receptor activity|protein binding|cytoplasm|endosome|plasma membrane|regulation of smooth muscle contraction|G protein-coupled receptor signaling pathway|cell-cell signaling|negative regulation of norepinephrine secretion|regulation of vasoconstriction|platelet activation|alpha-2A adrenergic receptor binding|activation of protein kinase B activity|negative regulation of epinephr…	WP4589,WP455,WP58	Major receptors targeted by epinephrine and norepinephrine|GPCRs, class A rhodopsin-like|Monoamine GPCRs	R-HSA-109582,R-HSA-1430728,R-HSA-162582,R-HSA-163685,R-HSA-372790,R-HSA-373076,R-HSA-375280,R-HSA-388396,R-HSA-390696,R-HSA-392023,R-HSA-392499,R-HSA-400042,R-HSA-418594,R-HSA-418597,R-HSA-422356,R-HSA-500792,R-HSA-5683826,R-HSA-76002,R-HSA-76009	Hemostasis|Metabolism|Signal Transduction|Integration of energy metabolism|Signaling by GPCR|Class A/1 (Rhodopsin-like receptors)|Amine ligand-binding receptors|GPCR downstream signalling|Adrenoceptors|Adrenaline signalling through Alpha-2 adrenergic receptor|Metabolism of proteins|Adrenaline,noradrenaline inhibits insulin secretion|G alpha (i) signalling events|G alpha (z) signalling events|Regu…
ADRB1	18.3023	9.68148	26.923	2.77714	1.4736	0.00795196	0.0654897	Up	0.213418	0.165228	0.303974	0.069418	0.123249	0.0567068	153	adrenoceptor beta 1	protein_coding	hsa04020,hsa04024,hsa04022,hsa04080,hsa04540,hsa04923,hsa04924,hsa04261,hsa04970,hsa05207,hsa05414	Calcium signaling pathway|cAMP signaling pathway|cGMP-PKG signaling pathway|Neuroactive ligand-receptor interaction|Gap junction|Regulation of lipolysis in adipocytes|Renin secretion|Adrenergic signaling in cardiomyocytes|Salivary secretion|Chemical carcinogenesis - receptor activation|Dilated cardiomyopathy	GO:0001996,GO:0001997,GO:0002024,GO:0002025,GO:0004939,GO:0004940,GO:0005515,GO:0005769,GO:0005886,GO:0009409,GO:0030165,GO:0031649,GO:0031694,GO:0040015,GO:0042596,GO:0043547,GO:0045187,GO:0046982,GO:0050873,GO:0060078,GO:0071880,GO:0098685,GO:0098992,GO:0099579,GO:0120162	positive regulation of heart rate by epinephrine-norepinephrine|positive regulation of the force of heart contraction by epinephrine-norepinephrine|diet induced thermogenesis|norepinephrine-epinephrine-mediated vasodilation involved in regulation of systemic arterial blood pressure|beta-adrenergic receptor activity|beta1-adrenergic receptor activity|protein binding|early endosome|plasma membrane|…	WP4589,WP455,WP2197,WP5344,WP3298,WP58,WP536	Major receptors targeted by epinephrine and norepinephrine|GPCRs, class A rhodopsin-like|Endothelin pathways|Cardiomyocyte signaling pathways converging on Titin|Melatonin metabolism and effects|Monoamine GPCRs|Calcium regulation in cardiac cells	R-HSA-162582,R-HSA-372790,R-HSA-373076,R-HSA-375280,R-HSA-388396,R-HSA-390696,R-HSA-418555,R-HSA-500792	Signal Transduction|Signaling by GPCR|Class A/1 (Rhodopsin-like receptors)|Amine ligand-binding receptors|GPCR downstream signalling|Adrenoceptors|G alpha (s) signalling events|GPCR ligand binding
ADRB2	230.301	205.77	254.831	1.23878	0.308914	0.0368007	0.185641	Up	3.27565	3.35501	3.13136	2.77719	2.46849	2.77619	154	adrenoceptor beta 2	protein_coding	hsa04020,hsa04024,hsa04022,hsa04080,hsa04923,hsa04924,hsa04261,hsa04970,hsa05207	Calcium signaling pathway|cAMP signaling pathway|cGMP-PKG signaling pathway|Neuroactive ligand-receptor interaction|Regulation of lipolysis in adipocytes|Renin secretion|Adrenergic signaling in cardiomyocytes|Salivary secretion|Chemical carcinogenesis - receptor activation	GO:0001540,GO:0002024,GO:0002025,GO:0002028,GO:0002032,GO:0004941,GO:0005515,GO:0005634,GO:0005764,GO:0005768,GO:0005769,GO:0005794,GO:0005886,GO:0006366,GO:0006898,GO:0006939,GO:0007166,GO:0007171,GO:0007188,GO:0007190,GO:0008179,GO:0008333,GO:0009409,GO:0010008,GO:0010739,GO:0015459,GO:0016020,GO:0016324,GO:0030501,GO:0030669,GO:0031649,GO:0040015,GO:0042802,GO:0042803,GO:0043235,GO:0043410,GO:…	amyloid-beta binding|diet induced thermogenesis|norepinephrine-epinephrine-mediated vasodilation involved in regulation of systemic arterial blood pressure|regulation of sodium ion transport|desensitization of G protein-coupled receptor signaling pathway by arrestin|beta2-adrenergic receptor activity|protein binding|nucleus|lysosome|endosome|early endosome|Golgi apparatus|plasma membrane|transcri…	WP4962,WP4589,WP5342,WP455,WP5344,WP58,WP536,WP2877,WP117,WP3888	Airway smooth muscle cell contraction|Major receptors targeted by epinephrine and norepinephrine|Pathophysiological roles of DUX4 in FSHD1|GPCRs, class A rhodopsin-like|Cardiomyocyte signaling pathways converging on Titin|Monoamine GPCRs|Calcium regulation in cardiac cells|Vitamin D receptor pathway|GPCRs, other|VEGFA-VEGFR2 signaling	R-HSA-162582,R-HSA-199991,R-HSA-372790,R-HSA-373076,R-HSA-375280,R-HSA-388396,R-HSA-390696,R-HSA-392499,R-HSA-418555,R-HSA-500792,R-HSA-5653656,R-HSA-5688426,R-HSA-5689880,R-HSA-597592,R-HSA-8856825,R-HSA-8856828	Signal Transduction|Membrane Trafficking|Signaling by GPCR|Class A/1 (Rhodopsin-like receptors)|Amine ligand-binding receptors|GPCR downstream signalling|Adrenoceptors|Metabolism of proteins|G alpha (s) signalling events|GPCR ligand binding|Vesicle-mediated transport|Deubiquitination|Ub-specific processing proteases|Post-translational protein modification|Cargo recognition for clathrin-mediated e…
ADRM1	4431.06	4511.37	4350.76	0.964492	-0.0521583	0.33379	0.637785	Down	45.7537	44.5055	42.611	47.9885	47.0428	45.1232	11047	ADRM1 26S proteasome ubiquitin receptor	protein_coding	hsa03050,hsa05169,hsa05010,hsa05012,hsa05014,hsa05016,hsa05017,hsa05020,hsa05022	Proteasome|Epstein-Barr virus infection|Alzheimer disease|Parkinson disease|Amyotrophic lateral sclerosis|Huntington disease|Spinocerebellar ataxia|Prion disease|Pathways of neurodegeneration - multiple diseases	GO:0000502,GO:0002020,GO:0005515,GO:0005654,GO:0005829,GO:0005886,GO:0006368,GO:0008541,GO:0043161,GO:0043248,GO:0061133,GO:0070628,GO:0140678	proteasome complex|protease binding|protein binding|nucleoplasm|cytosol|plasma membrane|transcription elongation by RNA polymerase II|proteasome regulatory particle, lid subcomplex|proteasome-mediated ubiquitin-dependent protein catabolic process|proteasome assembly|endopeptidase activator activity|proteasome binding|molecular function inhibitor activity	WP5124,WP2059	Alzheimer's disease|Alzheimer's disease and miRNA effects	R-HSA-392499,R-HSA-5688426,R-HSA-5689603,R-HSA-5689880,R-HSA-597592	Metabolism of proteins|Deubiquitination|UCH proteinases|Ub-specific processing proteases|Post-translational protein modification
ADSL	1860.18	1804.49	1915.86	1.062	0.0867837	0.227396	0.526666	Up	9.45979	10.793	9.38547	9.1674	9.66249	9.56604	158	adenylosuccinate lyase	protein_coding	hsa00230,hsa00250	Purine metabolism|Alanine, aspartate and glutamate metabolism	GO:0001666,GO:0004018,GO:0005829,GO:0006164,GO:0006167,GO:0006177,GO:0006189,GO:0007584,GO:0009060,GO:0014850,GO:0032991,GO:0042594,GO:0042802,GO:0044208,GO:0044209,GO:0070626,GO:0097294	response to hypoxia|N6-(1,2-dicarboxyethyl)AMP AMP-lyase (fumarate-forming) activity|cytosol|purine nucleotide biosynthetic process|AMP biosynthetic process|GMP biosynthetic process|'de novo' IMP biosynthetic process|response to nutrient|aerobic respiration|response to muscle activity|protein-containing complex|response to starvation|identical protein binding|'de novo' AMP biosynthetic process|AM…	WP4792,WP4224	Purine metabolism|Purine metabolism and related disorders	R-HSA-1430728,R-HSA-15869,R-HSA-73817,R-HSA-8956320	Metabolism|Metabolism of nucleotides|Purine ribonucleoside monophosphate biosynthesis|Nucleotide biosynthesis
ADSS1	65.7097	60.5661	70.8533	1.17105	0.227804	0.41704	0.705376	Up	0.83703	0.944269	0.63717	0.711761	0.607682	0.784317	122622	adenylosuccinate synthase 1	protein_coding	hsa00230,hsa00250	Purine metabolism|Alanine, aspartate and glutamate metabolism	GO:0000287,GO:0002376,GO:0003924,GO:0004019,GO:0005525,GO:0005737,GO:0005829,GO:0006167,GO:0006531,GO:0006541,GO:0014850,GO:0042301,GO:0042594,GO:0042802,GO:0044208,GO:0046040,GO:0051015,GO:0071257,GO:0071466	magnesium ion binding|immune system process|GTPase activity|adenylosuccinate synthase activity|GTP binding|cytoplasm|cytosol|AMP biosynthetic process|aspartate metabolic process|glutamine metabolic process|response to muscle activity|phosphate ion binding|response to starvation|identical protein binding|'de novo' AMP biosynthetic process|IMP metabolic process|actin filament binding|cellular respo…			R-HSA-1430728,R-HSA-15869,R-HSA-73817,R-HSA-8956320	Metabolism|Metabolism of nucleotides|Purine ribonucleoside monophosphate biosynthesis|Nucleotide biosynthesis
ADSS2	2955.61	3002.28	2908.94	0.968824	-0.045694	0.491723	0.757401	Down	17.821	19.2489	20.7469	20.1702	19.3955	21.1662	159	adenylosuccinate synthase 2	protein_coding	hsa00230,hsa00250	Purine metabolism|Alanine, aspartate and glutamate metabolism	GO:0000287,GO:0002376,GO:0004019,GO:0005515,GO:0005525,GO:0005737,GO:0005739,GO:0005829,GO:0006167,GO:0006531,GO:0014074,GO:0042301,GO:0044208,GO:0046040,GO:0060359,GO:0070062,GO:0071257	magnesium ion binding|immune system process|adenylosuccinate synthase activity|protein binding|GTP binding|cytoplasm|mitochondrion|cytosol|AMP biosynthetic process|aspartate metabolic process|response to purine-containing compound|phosphate ion binding|'de novo' AMP biosynthetic process|IMP metabolic process|response to ammonium ion|extracellular exosome|cellular response to electrical stimulus	WP4792,WP4224	Purine metabolism|Purine metabolism and related disorders	R-HSA-1430728,R-HSA-15869,R-HSA-73817,R-HSA-8956320	Metabolism|Metabolism of nucleotides|Purine ribonucleoside monophosphate biosynthesis|Nucleotide biosynthesis
ADTRP	20.0934	24.2204	15.9665	0.656609	-0.606893	0.237436	0.539039	Down	0.0762746	0.0283448	0.0690175	0.0967576	0.084573	0.0868574	84830	androgen dependent TFPI regulating protein	protein_coding			GO:0001934,GO:0002042,GO:0002686,GO:0003332,GO:0005515,GO:0005901,GO:0009986,GO:0010628,GO:0012505,GO:0016020,GO:0016787,GO:0030195,GO:0042758,GO:0043491,GO:0050709,GO:0071383,GO:0140052,GO:1903038,GO:2000402	positive regulation of protein phosphorylation|cell migration involved in sprouting angiogenesis|negative regulation of leukocyte migration|negative regulation of extracellular matrix constituent secretion|protein binding|caveola|cell surface|positive regulation of gene expression|endomembrane system|membrane|hydrolase activity|negative regulation of blood coagulation|long-chain fatty acid catabo…
AEBP1	2.13025	3.90677	0.353739	0.094379	-3.40539	0.0791956	0.298142	Down	0	0	0.00658505	0.0447385	0	0.0298338	165	AE binding protein 1	protein_coding			GO:0000122,GO:0000977,GO:0001227,GO:0004181,GO:0005201,GO:0005516,GO:0005518,GO:0005576,GO:0005615,GO:0005634,GO:0005737,GO:0006518,GO:0008270,GO:0016485,GO:0062023,GO:0070062,GO:1904026	negative regulation of transcription by RNA polymerase II|RNA polymerase II transcription regulatory region sequence-specific DNA binding|DNA-binding transcription repressor activity, RNA polymerase II-specific|metallocarboxypeptidase activity|extracellular matrix structural constituent|calmodulin binding|collagen binding|extracellular region|extracellular space|nucleus|cytoplasm|peptide metaboli…
AEBP2	354.92	368.901	340.938	0.923461	-0.114877	0.384673	0.678384	Down	1.57633	1.33246	1.41073	1.53385	1.43191	1.79201	121536	AE binding protein 2	protein_coding	hsa03083	Polycomb repressive complex	GO:0000122,GO:0000785,GO:0003677,GO:0003712,GO:0005654,GO:0006325,GO:0006357,GO:0035098,GO:0046872	negative regulation of transcription by RNA polymerase II|chromatin|DNA binding|transcription coregulator activity|nucleoplasm|chromatin organization|regulation of transcription by RNA polymerase II|ESC/E(Z) complex|metal ion binding	WP2916,WP2853,WP2857,WP2369	Interactome of polycomb repressive complex 2 (PRC2) |Endoderm differentiation|Mesodermal commitment pathway|Histone modifications	R-HSA-212165,R-HSA-212300,R-HSA-3214841,R-HSA-3247509,R-HSA-4839726,R-HSA-74160	Epigenetic regulation of gene expression|PRC2 methylates histones and DNA|PKMTs methylate histone lysines|Chromatin modifying enzymes|Chromatin organization|Gene expression (Transcription)	other
AEN	996.157	971.756	1020.56	1.05008	0.0704932	0.43547	0.71896	Up	6.06381	5.05216	5.01084	5.30105	5.23965	5.08016	64782	apoptosis enhancing nuclease	protein_coding			GO:0003676,GO:0004527,GO:0004529,GO:0005515,GO:0005634,GO:0005654,GO:0005730,GO:0006259,GO:0010212,GO:0031965,GO:0042771	nucleic acid binding|exonuclease activity|DNA exonuclease activity|protein binding|nucleus|nucleoplasm|nucleolus|DNA metabolic process|response to ionizing radiation|nuclear membrane|intrinsic apoptotic signaling pathway in response to DNA damage by p53 class mediator
AFAP1	2393.25	2161.23	2625.27	1.21472	0.280619	1.78059e-05	0.000498639	Up	7.84868	7.07889	7.35858	6.57004	6.0453	6.05239	60312	actin filament associated protein 1	protein_coding			GO:0003779,GO:0005829,GO:0005925,GO:0015629,GO:0017124,GO:0042169	actin binding|cytosol|focal adhesion|actin cytoskeleton|SH3 domain binding|SH2 domain binding	WP5199	PtdIns(4,5)P2 in cytokinesis pathway
AFAP1-AS1	19.4615	15.2417	23.6813	1.55574	0.637597	0.197945	0.492278	Up	0.0954494	0.0812865	0.0919658	0.0737356	0.0551218	0.0471001	84740	AFAP1 antisense RNA 1	non_coding
AFAP1L1	2016.01	1835.13	2196.89	1.19685	0.259239	0.00275924	0.0301072	Up	8.01708	8.14937	10.1091	7.54485	6.93509	7.86504	134265	actin filament associated protein 1 like 1	protein_coding			GO:0002102,GO:0005515,GO:0005829,GO:0017124,GO:0042995,GO:0070161	podosome|protein binding|cytosol|SH3 domain binding|cell projection|anchoring junction
AFDN	1007.65	956.837	1058.46	1.10621	0.145626	0.102762	0.349922	Up	2.52287	2.33247	2.54141	2.49528	2.04143	2.26932	4301	afadin%2C adherens junction formation factor	protein_coding	hsa04014,hsa04015,hsa04024,hsa04520,hsa04530,hsa04670	Ras signaling pathway|Rap1 signaling pathway|cAMP signaling pathway|Adherens junction|Tight junction|Leukocyte transendothelial migration	GO:0005515,GO:0005654,GO:0005829,GO:0005886,GO:0005911,GO:0005912,GO:0007155,GO:0007165,GO:0007267,GO:0010628,GO:0016607,GO:0022409,GO:0030054,GO:0030336,GO:0031267,GO:0032880,GO:0044291,GO:0044331,GO:0045296,GO:0046930,GO:0046931,GO:0050839,GO:0051015,GO:0061951,GO:0070160,GO:0070830,GO:0090557,GO:2000049	protein binding|nucleoplasm|cytosol|plasma membrane|cell-cell junction|adherens junction|cell adhesion|signal transduction|cell-cell signaling|positive regulation of gene expression|nuclear speck|positive regulation of cell-cell adhesion|cell junction|negative regulation of cell migration|small GTPase binding|regulation of protein localization|cell-cell contact zone|cell-cell adhesion mediated by…	WP4223,WP3888,WP4905	Ras signaling|VEGFA-VEGFR2 signaling|1q21.1 copy number variation syndrome	R-HSA-1500931,R-HSA-1500931,R-HSA-418990,R-HSA-418990,R-HSA-421270,R-HSA-421270,R-HSA-446728,R-HSA-446728	Cell-Cell communication|Cell-Cell communication|Adherens junctions interactions|Adherens junctions interactions|Cell-cell junction organization|Cell-cell junction organization|Cell junction organization|Cell junction organization
AFF1	4086.58	4080.99	4092.17	1.00268	0.00385948	0.943468	0.98077	Up	9.39883	9.48242	9.87546	9.878	9.24662	10.0611	4299	AF4/FMR2 family member 1	protein_coding	hsa05202	Transcriptional misregulation in cancer	GO:0005515,GO:0008023,GO:0010468,GO:0032783	protein binding|transcription elongation factor complex|regulation of gene expression|super elongation complex
AFF1-AS1	82.9536	82.3487	83.5586	1.01503	0.0215292	0.928243	0.976116	Up	1.08374	1.0972	1.1315	1.20666	1.02705	1.08855	100506746	AFF1 antisense RNA 1	non_coding
AFF2	179.446	161.572	197.32	1.22043	0.287392	0.0950948	0.333491	Up	0.36385	0.357914	0.373638	0.296187	0.26608	0.350964	2334	AF4/FMR2 family member 2	protein_coding			GO:0002151,GO:0006397,GO:0007420,GO:0007611,GO:0008380,GO:0010468,GO:0010629,GO:0016607,GO:0032783,GO:0035063,GO:0043484	G-quadruplex RNA binding|mRNA processing|brain development|learning or memory|RNA splicing|regulation of gene expression|negative regulation of gene expression|nuclear speck|super elongation complex|nuclear speck organization|regulation of RNA splicing	WP5316	Primary ovarian insufficiency
AFF3	25.3375	23.7229	26.9521	1.13184	0.178676	0.70213	0.880308	Up	0.0318383	0.0234167	0.0466814	0.0194174	0.0392247	0.0326302	3899	AF4/FMR2 family member 3	protein_coding			GO:0003690,GO:0003700,GO:0005634,GO:0005654,GO:0005829,GO:0006355,GO:0010468,GO:0016604,GO:0032783,GO:0034612,GO:0035116	double-stranded DNA binding|DNA-binding transcription factor activity|nucleus|nucleoplasm|cytosol|regulation of DNA-templated transcription|regulation of gene expression|nuclear body|super elongation complex|response to tumor necrosis factor|embryonic hindlimb morphogenesis
AFF4	7241.64	7196.13	7287.15	1.01263	0.018113	0.6894	0.872878	Up	18.9518	18.9286	18.7855	19.0543	18.4381	19.4473	27125	AF4/FMR2 family member 4	protein_coding	hsa03250	Viral life cycle - HIV-1	GO:0000791,GO:0001650,GO:0005515,GO:0005654,GO:0007286,GO:0008023,GO:0010468,GO:0032783,GO:0034976	euchromatin|fibrillar center|protein binding|nucleoplasm|spermatid development|transcription elongation factor complex|regulation of gene expression|super elongation complex|response to endoplasmic reticulum stress			R-HSA-112382,R-HSA-674695,R-HSA-73857,R-HSA-74160,R-HSA-75955	Formation of RNA Pol II elongation complex |RNA Polymerase II Pre-transcription Events|RNA Polymerase II Transcription|Gene expression (Transcription)|RNA Polymerase II Transcription Elongation	AF_4
AFG1L	577.671	598.013	557.329	0.931392	-0.102539	0.310659	0.616717	Down	1.64414	1.52462	1.70853	1.74504	1.70341	1.87785	246269	AFG1 like ATPase	protein_coding			GO:0005515,GO:0005524,GO:0005737,GO:0005739,GO:0006123,GO:0007005,GO:0016887,GO:0031966,GO:0035694	protein binding|ATP binding|cytoplasm|mitochondrion|mitochondrial electron transport, cytochrome c to oxygen|mitochondrion organization|ATP hydrolysis activity|mitochondrial membrane|mitochondrial protein catabolic process
AFG3L2	4093.51	4141.37	4045.65	0.976765	-0.033916	0.561689	0.802109	Down	30.4417	31.7354	34.0336	32.617	32.911	34.6957	10939	AFG3 like matrix AAA peptidase subunit 2	protein_coding	hsa05017	Spinocerebellar ataxia	GO:0004176,GO:0004222,GO:0005515,GO:0005524,GO:0005739,GO:0005743,GO:0005745,GO:0006508,GO:0007409,GO:0007528,GO:0008053,GO:0008237,GO:0008270,GO:0016485,GO:0016540,GO:0016887,GO:0021675,GO:0033619,GO:0034982,GO:0036444,GO:0040014,GO:0042407,GO:0042552,GO:0051082,GO:0051560,GO:0055001,GO:0060013	ATP-dependent peptidase activity|metalloendopeptidase activity|protein binding|ATP binding|mitochondrion|mitochondrial inner membrane|m-AAA complex|proteolysis|axonogenesis|neuromuscular junction development|mitochondrial fusion|metallopeptidase activity|zinc ion binding|protein processing|protein autoprocessing|ATP hydrolysis activity|nerve development|membrane protein proteolysis|mitochondrial …	WP5402,WP4352	10q22q23 copy number variation|Ciliary landscape	R-HSA-382551,R-HSA-8949215,R-HSA-8949664	Transport of small molecules|Mitochondrial calcium ion transport|Processing of SMDT1
AFMID	423.839	397.183	450.495	1.13412	0.181576	0.119199	0.379386	Up	4.82909	5.34876	4.92602	4.20776	4.41864	4.92377	125061	arylformamidase	protein_coding	hsa00630,hsa00380	Glyoxylate and dicarboxylate metabolism|Tryptophan metabolism	GO:0004061,GO:0005515,GO:0005634,GO:0005737,GO:0005829,GO:0019441,GO:0034354	arylformamidase activity|protein binding|nucleus|cytoplasm|cytosol|tryptophan catabolic process to kynurenine|'de novo' NAD biosynthetic process from tryptophan	WP2485,WP465,WP5044,WP4210	NAD biosynthesis II (from tryptophan)|Tryptophan metabolism|Kynurenine pathway and links to cell senescence|Tryptophan catabolism leading to NAD+ production	R-HSA-1430728,R-HSA-71240,R-HSA-71291	Metabolism|Tryptophan catabolism|Metabolism of amino acids and derivatives
AFTPH	2814.91	2779.82	2850	1.02528	0.0360215	0.634698	0.843023	Up	15.2369	18.0076	19.183	17.5675	16.903	17.5698	54812	aftiphilin	protein_coding			GO:0005654,GO:0005794,GO:0005829,GO:0015031,GO:0030121,GO:0030276,GO:0032588,GO:0043231,GO:0046907,GO:0048471	nucleoplasm|Golgi apparatus|cytosol|protein transport|AP-1 adaptor complex|clathrin binding|trans-Golgi network membrane|intracellular membrane-bounded organelle|intracellular transport|perinuclear region of cytoplasm
AFTPH-DT	276.905	299.741	254.068	0.848106	-0.237684	0.0880164	0.317688	Down	3.03626	3.65045	3.27365	3.8476	4.11304	3.99258	101927402	AFTPH divergent transcript	non_coding
AGA	585.62	505.955	665.285	1.31456	0.394579	0.000272499	0.00491109	Up	7.52217	8.31951	9.33674	6.21388	6.76659	6.50218	175	aspartylglucosaminidase	protein_coding	hsa00511,hsa04142	Other glycan degradation|Lysosome	GO:0003948,GO:0004067,GO:0005515,GO:0005576,GO:0005615,GO:0005737,GO:0005764,GO:0005783,GO:0006508,GO:0006517,GO:0008798,GO:0035578	N4-(beta-N-acetylglucosaminyl)-L-asparaginase activity|asparaginase activity|protein binding|extracellular region|extracellular space|cytoplasm|lysosome|endoplasmic reticulum|proteolysis|protein deglycosylation|beta-aspartyl-peptidase activity|azurophil granule lumen			R-HSA-168249,R-HSA-168256,R-HSA-6798695	Innate Immune System|Immune System|Neutrophil degranulation
AGA-DT	5.94762	7.07003	4.82521	0.680313	-0.55573	0.536144	0.7848	Down	0.0469168	0.0581167	0.110063	0.0763026	0.144503	0.0997291	285500		non_coding
AGAP1	1075.2	1146.73	1003.67	0.87532	-0.192117	0.0174415	0.113012	Down	1.37183	1.38984	1.47138	1.70647	1.67051	1.54331	116987	ArfGAP with GTPase domain%2C ankyrin repeat and PH domain 1	protein_coding	hsa04144	Endocytosis	GO:0003924,GO:0005096,GO:0005515,GO:0005525,GO:0005543,GO:0005737,GO:0015031,GO:0046872,GO:0090630	GTPase activity|GTPase activator activity|protein binding|GTP binding|phospholipid binding|cytoplasm|protein transport|metal ion binding|activation of GTPase activity	WP5224	2q37 copy number variation syndrome
AGAP11	60.6981	44.9009	76.4953	1.70543	0.770139	0.0128332	0.0920294	Up	0.457904	0.6273	0.608631	0.408957	0.222308	0.381797	119385	ArfGAP with GTPase domain%2C ankyrin repeat and PH domain 11	non_coding			GO:0003924,GO:0005096,GO:0046872,GO:0090630	GTPase activity|GTPase activator activity|metal ion binding|activation of GTPase activity
AGAP2	1687.21	1838.78	1535.64	0.83516	-0.259876	0.00107841	0.0145625	Down	6.10648	5.56089	4.88269	6.62939	6.60894	6.9219	116986	ArfGAP with GTPase domain%2C ankyrin repeat and PH domain 2	protein_coding	hsa04068,hsa04144	FoxO signaling pathway|Endocytosis	GO:0003924,GO:0005096,GO:0005515,GO:0005524,GO:0005525,GO:0005634,GO:0005654,GO:0005737,GO:0005768,GO:0005829,GO:0015031,GO:0016020,GO:0016197,GO:0019901,GO:0030036,GO:0030295,GO:0035014,GO:0042177,GO:0043524,GO:0045860,GO:0046872,GO:0061903,GO:0070062,GO:0090543,GO:0090630	GTPase activity|GTPase activator activity|protein binding|ATP binding|GTP binding|nucleus|nucleoplasm|cytoplasm|endosome|cytosol|protein transport|membrane|endosomal transport|protein kinase binding|actin cytoskeleton organization|protein kinase activator activity|phosphatidylinositol 3-kinase regulator activity|negative regulation of protein catabolic process|negative regulation of neuron apopto…	WP4549,WP5408,WP2037,WP4747	Fragile X syndrome|15q25 copy number variation|Prolactin signaling pathway|Netrin-UNC5B signaling pathway	R-HSA-1266738,R-HSA-373752,R-HSA-422475,R-HSA-9675108	Developmental Biology|Netrin-1 signaling|Axon guidance|Nervous system development
AGAP2-AS1	136.85	141.721	131.98	0.931331	-0.102634	0.594991	0.821779	Down	2.25936	2.31222	2.07634	2.4286	2.12026	2.71756	100130776	AGAP2 antisense RNA 1	non_coding
AGAP3	4674.13	4672.07	4676.18	1.00086	0.00124165	0.98228	0.994229	Up	19.4554	18.7008	20.2114	20.7136	19.4967	19.1267	116988	ArfGAP with GTPase domain%2C ankyrin repeat and PH domain 3	protein_coding	hsa04144	Endocytosis	GO:0003924,GO:0005096,GO:0005525,GO:0005634,GO:0005737,GO:0031593,GO:0034614,GO:0043161,GO:0046872,GO:0071944,GO:0090630	GTPase activity|GTPase activator activity|GTP binding|nucleus|cytoplasm|polyubiquitin modification-dependent protein binding|cellular response to reactive oxygen species|proteasome-mediated ubiquitin-dependent protein catabolic process|metal ion binding|cell periphery|activation of GTPase activity
AGAP4	190.045	186.927	193.162	1.03488	0.049467	0.773593	0.913982	Up	1.17281	1.45716	1.26438	1.44088	1.25341	1.13923	119016	ArfGAP with GTPase domain%2C ankyrin repeat and PH domain 4	protein_coding	hsa04144	Endocytosis	GO:0003924,GO:0005096,GO:0046872,GO:0090630	GTPase activity|GTPase activator activity|metal ion binding|activation of GTPase activity
AGAP5	212.15	198.179	226.12	1.14194	0.191484	0.237715	0.539208	Up	1.9878	2.21609	2.20837	2.05608	2.02957	1.62979	729092	ArfGAP with GTPase domain%2C ankyrin repeat and PH domain 5	protein_coding	hsa04144	Endocytosis	GO:0003924,GO:0005096,GO:0046872,GO:0090630	GTPase activity|GTPase activator activity|metal ion binding|activation of GTPase activity
AGAP6	13.7711	10.268	17.2742	1.68374	0.751673	0.224334	0.523401	Up	0.191303	0.224499	0.0809833	0.0785996	0.102337	0.119242	414189	ArfGAP with GTPase domain%2C ankyrin repeat and PH domain 6	protein_coding	hsa04144	Endocytosis	GO:0003924,GO:0005096,GO:0046872,GO:0090630	GTPase activity|GTPase activator activity|metal ion binding|activation of GTPase activity
AGAP9	257.919	260.723	255.116	0.978236	-0.0317463	0.82287	0.934634	Down	2.85298	2.58742	2.80008	2.87233	3.00228	2.69188	642517	ArfGAP with GTPase domain%2C ankyrin repeat and PH domain 9	protein_coding	hsa04144	Endocytosis	GO:0003924,GO:0005096,GO:0046872,GO:0090630	GTPase activity|GTPase activator activity|metal ion binding|activation of GTPase activity
AGBL2	8.17242	6.81056	9.53428	1.40451	0.490063	0.520251	0.776156	Up	0.0317308	0.0589584	0.0531701	0.041284	0.0390923	0.0240889	79841	AGBL carboxypeptidase 2	protein_coding			GO:0004181,GO:0005515,GO:0005814,GO:0005829,GO:0006508,GO:0008270,GO:0035610,GO:0036064	metallocarboxypeptidase activity|protein binding|centriole|cytosol|proteolysis|zinc ion binding|protein side chain deglutamylation|ciliary basal body			R-HSA-392499,R-HSA-597592,R-HSA-8955332	Metabolism of proteins|Post-translational protein modification|Carboxyterminal post-translational modifications of tubulin
AGBL3	19.8635	14.3021	25.4249	1.78082	0.832539	0.116633	0.374836	Up	0.0497865	0.0740057	0.116795	0.0647756	0.036802	0.0362842	340351	AGBL carboxypeptidase 3	protein_coding			GO:0004181,GO:0005829,GO:0006508,GO:0008270	metallocarboxypeptidase activity|cytosol|proteolysis|zinc ion binding			R-HSA-392499,R-HSA-597592,R-HSA-8955332	Metabolism of proteins|Post-translational protein modification|Carboxyterminal post-translational modifications of tubulin
AGBL5	480.177	470.609	489.744	1.04036	0.0570827	0.636984	0.844481	Up	3.94893	3.0388	3.42339	3.67161	3.27704	3.23093	60509	AGBL carboxypeptidase 5	protein_coding			GO:0004181,GO:0005634,GO:0005737,GO:0005829,GO:0006508,GO:0008270,GO:0015630,GO:0015631,GO:0030496,GO:0035608,GO:0035609,GO:0035610,GO:0035611,GO:0045171,GO:0051607,GO:0072686	metallocarboxypeptidase activity|nucleus|cytoplasm|cytosol|proteolysis|zinc ion binding|microtubule cytoskeleton|tubulin binding|midbody|protein deglutamylation|C-terminal protein deglutamylation|protein side chain deglutamylation|protein branching point deglutamylation|intercellular bridge|defense response to virus|mitotic spindle			R-HSA-392499,R-HSA-597592,R-HSA-8955332	Metabolism of proteins|Post-translational protein modification|Carboxyterminal post-translational modifications of tubulin
AGER	81.2755	86.2054	76.3457	0.884865	-0.176471	0.506251	0.766619	Down	1.53654	0.927143	0.987418	1.36024	1.39049	1.21218	177	advanced glycosylation end-product specific receptor	protein_coding	hsa04613,hsa05010,hsa05022,hsa05417,hsa05415,hsa04933	Neutrophil extracellular trap formation|Alzheimer disease|Pathways of neurodegeneration - multiple diseases|Lipid and atherosclerosis|Diabetic cardiomyopathy|AGE-RAGE signaling pathway in diabetic complications	GO:0001540,GO:0001650,GO:0001666,GO:0001774,GO:0001914,GO:0001934,GO:0004888,GO:0005044,GO:0005055,GO:0005515,GO:0005576,GO:0005886,GO:0006897,GO:0006954,GO:0007155,GO:0007166,GO:0007611,GO:0009611,GO:0009986,GO:0010255,GO:0016324,GO:0030054,GO:0031175,GO:0032693,GO:0032722,GO:0032731,GO:0032735,GO:0032755,GO:0032760,GO:0034116,GO:0038023,GO:0042104,GO:0042802,GO:0044548,GO:0044877,GO:0045056,GO:…	amyloid-beta binding|fibrillar center|response to hypoxia|microglial cell activation|regulation of T cell mediated cytotoxicity|positive regulation of protein phosphorylation|transmembrane signaling receptor activity|scavenger receptor activity|laminin receptor activity|protein binding|extracellular region|plasma membrane|endocytosis|inflammatory response|cell adhesion|cell surface receptor signa…	WP5124,WP5323,WP5283,WP5331,WP2059,WP2882,WP2884,WP4478,WP4479,WP2324,WP5087	Alzheimer's disease|Fatty Acids and Lipoproteins Transport in Hepatocytes|Chronic hyperglycemia impairment of neuron function|Autophagy in pancreatic ductal adenocarcinoma|Alzheimer's disease and miRNA effects|Nuclear receptors meta-pathway|NRF2 pathway|LTF danger signal response pathway|Supression of HMGB1 mediated inflammation by THBD|AGE/RAGE pathway|Pleural mesothelioma	R-HSA-1280215,R-HSA-166016,R-HSA-166058,R-HSA-166166,R-HSA-168138,R-HSA-168142,R-HSA-168164,R-HSA-168176,R-HSA-168179,R-HSA-168181,R-HSA-168188,R-HSA-168249,R-HSA-168249,R-HSA-168256,R-HSA-168256,R-HSA-168898,R-HSA-168928,R-HSA-181438,R-HSA-445989,R-HSA-446652,R-HSA-449147,R-HSA-879415,R-HSA-879415,R-HSA-9020702,R-HSA-933542,R-HSA-937061,R-HSA-975138,R-HSA-975155,R-HSA-975871	Cytokine Signaling in Immune system|Toll Like Receptor 4 (TLR4) Cascade|MyD88:MAL(TIRAP) cascade initiated on plasma membrane|MyD88-independent TLR4 cascade |Toll Like Receptor 9 (TLR9) Cascade|Toll Like Receptor 10 (TLR10) Cascade|Toll Like Receptor 3 (TLR3) Cascade|Toll Like Receptor 5 (TLR5) Cascade|Toll Like Receptor TLR1:TLR2 Cascade|Toll Like Receptor 7/8 (TLR7/8) Cascade|Toll Like Receptor…
AGFG1	3774.24	3583.42	3965.07	1.10656	0.146077	0.00667744	0.0581577	Up	11.1414	11.9434	11.8599	10.6728	10.6571	10.8026	3267	ArfGAP with FG repeats 1	protein_coding			GO:0001675,GO:0003677,GO:0003723,GO:0005096,GO:0005515,GO:0005643,GO:0005737,GO:0005829,GO:0006406,GO:0007289,GO:0031410,GO:0043231,GO:0045109,GO:0046872	acrosome assembly|DNA binding|RNA binding|GTPase activator activity|protein binding|nuclear pore|cytoplasm|cytosol|mRNA export from nucleus|spermatid nucleus differentiation|cytoplasmic vesicle|intracellular membrane-bounded organelle|intermediate filament organization|metal ion binding			R-HSA-199991,R-HSA-5653656,R-HSA-8856825,R-HSA-8856828	Membrane Trafficking|Vesicle-mediated transport|Cargo recognition for clathrin-mediated endocytosis|Clathrin-mediated endocytosis
AGFG2	298.016	310.379	285.653	0.920056	-0.120206	0.445683	0.726728	Down	1.69491	1.43326	1.1501	1.4542	1.46427	1.81176	3268	ArfGAP with FG repeats 2	protein_coding			GO:0003674,GO:0005096,GO:0005737,GO:0008150,GO:0016020,GO:0046872	molecular_function|GTPase activator activity|cytoplasm|biological_process|membrane|metal ion binding
AGGF1	2450.29	2400.92	2499.67	1.04105	0.0580357	0.346891	0.647416	Up	13.5963	14.4544	14.8739	13.6314	13.9811	14.3382	55109	angiogenic factor with G-patch and FHA domains 1	protein_coding			GO:0001525,GO:0001570,GO:0001938,GO:0003676,GO:0005515,GO:0005576,GO:0005737,GO:0007155,GO:0045766,GO:0048471	angiogenesis|vasculogenesis|positive regulation of endothelial cell proliferation|nucleic acid binding|protein binding|extracellular region|cytoplasm|cell adhesion|positive regulation of angiogenesis|perinuclear region of cytoplasm			R-HSA-1643685,R-HSA-5663202,R-HSA-6802952,R-HSA-6802957	Disease|Diseases of signal transduction by growth factor receptors and second messengers|Signaling by BRAF and RAF1 fusions|Oncogenic MAPK signaling
AGK	520.383	501.473	539.294	1.07506	0.104415	0.315689	0.621715	Up	1.20652	1.20409	1.2154	1.11064	1.08434	1.23652	55750	acylglycerol kinase	protein_coding	hsa00561	Glycerolipid metabolism	GO:0001729,GO:0004143,GO:0005515,GO:0005524,GO:0005739,GO:0005741,GO:0005743,GO:0005758,GO:0005829,GO:0031966,GO:0042721,GO:0043231,GO:0045039,GO:0046486,GO:0046513,GO:0046834,GO:0047620,GO:0102773	ceramide kinase activity|ATP-dependent diacylglycerol kinase activity|protein binding|ATP binding|mitochondrion|mitochondrial outer membrane|mitochondrial inner membrane|mitochondrial intermembrane space|cytosol|mitochondrial membrane|TIM22 mitochondrial import inner membrane insertion complex|intracellular membrane-bounded organelle|protein insertion into mitochondrial inner membrane|glycerolipi…			R-HSA-1430728,R-HSA-1483206,R-HSA-1483257,R-HSA-1643685,R-HSA-556833,R-HSA-5663202,R-HSA-6802952,R-HSA-6802957	Metabolism|Glycerophospholipid biosynthesis|Phospholipid metabolism|Disease|Metabolism of lipids|Diseases of signal transduction by growth factor receptors and second messengers|Signaling by BRAF and RAF1 fusions|Oncogenic MAPK signaling
AGL	626.168	608.743	643.594	1.05674	0.0796257	0.470899	0.742545	Up	2.41639	1.9733	2.07882	2.11388	1.84542	2.26871	178	amylo-alpha-1%2C 6-glucosidase%2C 4-alpha-glucanotransferase	protein_coding	hsa00500	Starch and sucrose metabolism	GO:0004133,GO:0004134,GO:0004135,GO:0005515,GO:0005576,GO:0005634,GO:0005737,GO:0005829,GO:0005978,GO:0005980,GO:0007584,GO:0016234,GO:0016529,GO:0030247,GO:0031593,GO:0034774,GO:0043033,GO:0051384,GO:0102500,GO:1904813	glycogen debranching enzyme activity|4-alpha-glucanotransferase activity|amylo-alpha-1,6-glucosidase activity|protein binding|extracellular region|nucleus|cytoplasm|cytosol|glycogen biosynthetic process|glycogen catabolic process|response to nutrient|inclusion body|sarcoplasmic reticulum|polysaccharide binding|polyubiquitin modification-dependent protein binding|secretory granule lumen|isoamylase…	WP500	Glycogen synthesis and degradation	R-HSA-1430728,R-HSA-168249,R-HSA-168256,R-HSA-6798695,R-HSA-70221,R-HSA-71387,R-HSA-8982491	Metabolism|Innate Immune System|Immune System|Neutrophil degranulation|Glycogen breakdown (glycogenolysis)|Metabolism of carbohydrates|Glycogen metabolism
AGMAT	157.805	147.675	167.935	1.13625	0.184278	0.306538	0.612498	Up	1.50182	1.23301	1.44848	1.27804	1.16178	1.30452	79814	agmatinase	protein_coding	hsa00330	Arginine and proline metabolism	GO:0000050,GO:0004053,GO:0005739,GO:0008783,GO:0033389,GO:0046872,GO:0047971,GO:0047972,GO:0097055	urea cycle|arginase activity|mitochondrion|agmatinase activity|putrescine biosynthetic process from arginine, using agmatinase|metal ion binding|guanidinobutyrase activity|guanidinopropionase activity|agmatine biosynthetic process			R-HSA-1430728,R-HSA-351143,R-HSA-351202,R-HSA-71291	Metabolism|Agmatine biosynthesis|Metabolism of polyamines|Metabolism of amino acids and derivatives
AGO1	2395.83	2504.07	2287.6	0.913469	-0.130572	0.0368726	0.185801	Down	4.28709	4.02413	4.29274	4.77693	4.76421	4.49487	26523	argonaute RISC component 1	protein_coding			GO:0000932,GO:0000956,GO:0000993,GO:0001046,GO:0003723,GO:0003725,GO:0003727,GO:0004521,GO:0005515,GO:0005634,GO:0005654,GO:0005737,GO:0005829,GO:0005844,GO:0010501,GO:0016442,GO:0016525,GO:0031054,GO:0035196,GO:0035198,GO:0035278,GO:0035279,GO:0036464,GO:0045944,GO:0070578,GO:0070922,GO:0090625,GO:1990904	P-body|nuclear-transcribed mRNA catabolic process|RNA polymerase II complex binding|core promoter sequence-specific DNA binding|RNA binding|double-stranded RNA binding|single-stranded RNA binding|RNA endonuclease activity|protein binding|nucleus|nucleoplasm|cytoplasm|cytosol|polysome|RNA secondary structure unwinding|RISC complex|negative regulation of angiogenesis|pre-miRNA processing|miRNA proc…	WP5072	Modulators of TCR signaling and T cell activation	R-HSA-1257604,R-HSA-1500931,R-HSA-1500931,R-HSA-157118,R-HSA-162582,R-HSA-1912408,R-HSA-1912422,R-HSA-195721,R-HSA-203927,R-HSA-211000,R-HSA-212436,R-HSA-212436,R-HSA-2262752,R-HSA-2559580,R-HSA-2559583,R-HSA-2559585,R-HSA-3700989,R-HSA-3858494,R-HSA-4086398,R-HSA-418990,R-HSA-418990,R-HSA-421270,R-HSA-421270,R-HSA-426486,R-HSA-426496,R-HSA-446728,R-HSA-446728,R-HSA-5578749,R-HSA-5628897,R-HSA-56…	PIP3 activates AKT signaling|Cell-Cell communication|Cell-Cell communication|Signaling by NOTCH|Signal Transduction|Pre-NOTCH Transcription and Translation|Pre-NOTCH Expression and Processing|Signaling by WNT|MicroRNA (miRNA) biogenesis|Gene Silencing by RNA|Generic Transcription Pathway|Generic Transcription Pathway|Cellular responses to stress|Oxidative Stress Induced Senescence|Cellular Senesc…
AGO2	6809.61	6272.8	7346.42	1.17117	0.227945	1.95082e-05	0.000537071	Up	9.64624	9.86843	10.567	8.96465	8.70489	8.46473	27161	argonaute RISC catalytic component 2	protein_coding			GO:0000340,GO:0000932,GO:0000993,GO:0001046,GO:0003723,GO:0003725,GO:0003727,GO:0003743,GO:0004521,GO:0005515,GO:0005634,GO:0005654,GO:0005737,GO:0005829,GO:0005844,GO:0005845,GO:0006412,GO:0006413,GO:0009791,GO:0010501,GO:0010586,GO:0016020,GO:0016442,GO:0030422,GO:0030425,GO:0031047,GO:0031054,GO:0035194,GO:0035196,GO:0035197,GO:0035198,GO:0035278,GO:0035279,GO:0035925,GO:0036464,GO:0042985,GO:…	RNA 7-methylguanosine cap binding|P-body|RNA polymerase II complex binding|core promoter sequence-specific DNA binding|RNA binding|double-stranded RNA binding|single-stranded RNA binding|translation initiation factor activity|RNA endonuclease activity|protein binding|nucleus|nucleoplasm|cytoplasm|cytosol|polysome|mRNA cap binding complex|translation|translational initiation|post-embryonic develop…	WP4549,WP4844,WP4879,WP2805,WP4673	Fragile X syndrome|Influence of laminopathies on Wnt signaling|Overlap between signal transduction pathways contributing to LMNA laminopathies|exRNA mechanism of action and biogenesis|Male infertility	R-HSA-1257604,R-HSA-1500931,R-HSA-1500931,R-HSA-157118,R-HSA-162582,R-HSA-1912408,R-HSA-1912422,R-HSA-195721,R-HSA-203927,R-HSA-211000,R-HSA-212436,R-HSA-212436,R-HSA-3700989,R-HSA-3858494,R-HSA-4086398,R-HSA-418990,R-HSA-418990,R-HSA-421270,R-HSA-421270,R-HSA-426486,R-HSA-426496,R-HSA-446728,R-HSA-446728,R-HSA-5578749,R-HSA-5628897,R-HSA-5683057,R-HSA-5687128,R-HSA-6807070,R-HSA-73857,R-HSA-7385…	PIP3 activates AKT signaling|Cell-Cell communication|Cell-Cell communication|Signaling by NOTCH|Signal Transduction|Pre-NOTCH Transcription and Translation|Pre-NOTCH Expression and Processing|Signaling by WNT|MicroRNA (miRNA) biogenesis|Gene Silencing by RNA|Generic Transcription Pathway|Generic Transcription Pathway|Transcriptional Regulation by TP53|Beta-catenin independent WNT signaling|Ca2+ p…
AGO3	804.767	831.811	777.724	0.935333	-0.0964478	0.310396	0.616289	Down	0.687356	0.743516	0.711447	0.844998	0.688636	0.798554	192669	argonaute RISC catalytic component 3	protein_coding			GO:0000794,GO:0000932,GO:0003723,GO:0003725,GO:0003727,GO:0004521,GO:0005515,GO:0005654,GO:0005737,GO:0005829,GO:0006402,GO:0010501,GO:0010628,GO:0016020,GO:0016442,GO:0031054,GO:0035196,GO:0035198,GO:0035278,GO:0035279,GO:0036464,GO:0046872,GO:0070578,GO:0070922,GO:0072091,GO:0090624,GO:0090625,GO:1901224	condensed nuclear chromosome|P-body|RNA binding|double-stranded RNA binding|single-stranded RNA binding|RNA endonuclease activity|protein binding|nucleoplasm|cytoplasm|cytosol|mRNA catabolic process|RNA secondary structure unwinding|positive regulation of gene expression|membrane|RISC complex|pre-miRNA processing|miRNA processing|miRNA binding|miRNA-mediated gene silencing by inhibition of transl…			R-HSA-1257604,R-HSA-1500931,R-HSA-1500931,R-HSA-157118,R-HSA-162582,R-HSA-1912408,R-HSA-1912422,R-HSA-195721,R-HSA-203927,R-HSA-211000,R-HSA-212436,R-HSA-212436,R-HSA-2262752,R-HSA-2559580,R-HSA-2559583,R-HSA-2559585,R-HSA-3700989,R-HSA-3858494,R-HSA-4086398,R-HSA-418990,R-HSA-418990,R-HSA-421270,R-HSA-421270,R-HSA-426486,R-HSA-426496,R-HSA-446728,R-HSA-446728,R-HSA-5628897,R-HSA-5683057,R-HSA-56…	PIP3 activates AKT signaling|Cell-Cell communication|Cell-Cell communication|Signaling by NOTCH|Signal Transduction|Pre-NOTCH Transcription and Translation|Pre-NOTCH Expression and Processing|Signaling by WNT|MicroRNA (miRNA) biogenesis|Gene Silencing by RNA|Generic Transcription Pathway|Generic Transcription Pathway|Cellular responses to stress|Oxidative Stress Induced Senescence|Cellular Senesc…
AGO4	1083.46	1030.92	1136	1.10189	0.139974	0.0957166	0.334845	Up	3.62966	3.30813	3.6888	3.48744	3.25382	3.07064	192670	argonaute RISC component 4	protein_coding			GO:0000932,GO:0003725,GO:0003727,GO:0004521,GO:0005515,GO:0005634,GO:0005737,GO:0005829,GO:0006402,GO:0007130,GO:0007140,GO:0008584,GO:0010501,GO:0010586,GO:0016020,GO:0016442,GO:0022604,GO:0031054,GO:0035196,GO:0035198,GO:0035278,GO:0035279,GO:0036464,GO:0043066,GO:0070578,GO:0070922,GO:0090625	P-body|double-stranded RNA binding|single-stranded RNA binding|RNA endonuclease activity|protein binding|nucleus|cytoplasm|cytosol|mRNA catabolic process|synaptonemal complex assembly|male meiotic nuclear division|male gonad development|RNA secondary structure unwinding|miRNA metabolic process|membrane|RISC complex|regulation of cell morphogenesis|pre-miRNA processing|miRNA processing|miRNA bindi…			R-HSA-1257604,R-HSA-1500931,R-HSA-1500931,R-HSA-157118,R-HSA-162582,R-HSA-1912408,R-HSA-1912422,R-HSA-195721,R-HSA-203927,R-HSA-211000,R-HSA-212436,R-HSA-212436,R-HSA-2262752,R-HSA-2559580,R-HSA-2559583,R-HSA-2559585,R-HSA-3700989,R-HSA-3858494,R-HSA-4086398,R-HSA-418990,R-HSA-418990,R-HSA-421270,R-HSA-421270,R-HSA-426486,R-HSA-426496,R-HSA-446728,R-HSA-446728,R-HSA-5628897,R-HSA-5683057,R-HSA-56…	PIP3 activates AKT signaling|Cell-Cell communication|Cell-Cell communication|Signaling by NOTCH|Signal Transduction|Pre-NOTCH Transcription and Translation|Pre-NOTCH Expression and Processing|Signaling by WNT|MicroRNA (miRNA) biogenesis|Gene Silencing by RNA|Generic Transcription Pathway|Generic Transcription Pathway|Cellular responses to stress|Oxidative Stress Induced Senescence|Cellular Senesc…
AGPAT1	5303.27	5386.26	5220.27	0.969144	-0.0452165	0.44016	0.722568	Down	44.2733	41.6014	39.6493	42.0755	46.0862	43.5724	10554	1-acylglycerol-3-phosphate O-acyltransferase 1	protein_coding	hsa00561,hsa00564,hsa04072,hsa04975	Glycerolipid metabolism|Glycerophospholipid metabolism|Phospholipase D signaling pathway|Fat digestion and absorption	GO:0001819,GO:0001961,GO:0003841,GO:0005515,GO:0005783,GO:0005789,GO:0006644,GO:0006654,GO:0016020,GO:0016024	positive regulation of cytokine production|positive regulation of cytokine-mediated signaling pathway|1-acylglycerol-3-phosphate O-acyltransferase activity|protein binding|endoplasmic reticulum|endoplasmic reticulum membrane|phospholipid metabolic process|phosphatidic acid biosynthetic process|membrane|CDP-diacylglycerol biosynthetic process	WP325	Triacylglyceride synthesis	R-HSA-1430728,R-HSA-1483166,R-HSA-1483206,R-HSA-1483257,R-HSA-163685,R-HSA-163765,R-HSA-556833	Metabolism|Synthesis of PA|Glycerophospholipid biosynthesis|Phospholipid metabolism|Integration of energy metabolism|ChREBP activates metabolic gene expression|Metabolism of lipids
AGPAT2	1822.17	1944.69	1699.66	0.874223	-0.193926	0.00373483	0.037589	Down	27.8107	28.8253	28.1365	34.2505	33.2397	31.1796	10555	1-acylglycerol-3-phosphate O-acyltransferase 2	protein_coding	hsa00561,hsa00564,hsa04072,hsa04975	Glycerolipid metabolism|Glycerophospholipid metabolism|Phospholipase D signaling pathway|Fat digestion and absorption	GO:0001819,GO:0001961,GO:0003841,GO:0005783,GO:0005789,GO:0005886,GO:0006644,GO:0006654,GO:0008544,GO:0009410,GO:0016024,GO:0019432,GO:0035579	positive regulation of cytokine production|positive regulation of cytokine-mediated signaling pathway|1-acylglycerol-3-phosphate O-acyltransferase activity|endoplasmic reticulum|endoplasmic reticulum membrane|plasma membrane|phospholipid metabolic process|phosphatidic acid biosynthetic process|epidermis development|response to xenobiotic stimulus|CDP-diacylglycerol biosynthetic process|triglyceri…	WP5101,WP236,WP4352,WP325	Congenital generalized lipodystrophy|Adipogenesis|Ciliary landscape|Triacylglyceride synthesis	R-HSA-1430728,R-HSA-1483166,R-HSA-1483206,R-HSA-1483257,R-HSA-168249,R-HSA-168256,R-HSA-556833,R-HSA-6798695	Metabolism|Synthesis of PA|Glycerophospholipid biosynthesis|Phospholipid metabolism|Innate Immune System|Immune System|Metabolism of lipids|Neutrophil degranulation
AGPAT3	5082.25	5103.35	5061.15	0.991561	-0.0122266	0.833434	0.939412	Down	13.7076	12.2681	13.2355	12.9546	13.9128	13.3558	56894	1-acylglycerol-3-phosphate O-acyltransferase 3	protein_coding	hsa00561,hsa00564,hsa04072	Glycerolipid metabolism|Glycerophospholipid metabolism|Phospholipase D signaling pathway	GO:0000139,GO:0003841,GO:0005515,GO:0005635,GO:0005783,GO:0005789,GO:0005886,GO:0006654,GO:0008654,GO:0012505,GO:0016020,GO:0016024	Golgi membrane|1-acylglycerol-3-phosphate O-acyltransferase activity|protein binding|nuclear envelope|endoplasmic reticulum|endoplasmic reticulum membrane|plasma membrane|phosphatidic acid biosynthetic process|phospholipid biosynthetic process|endomembrane system|membrane|CDP-diacylglycerol biosynthetic process	WP325	Triacylglyceride synthesis	R-HSA-1430728,R-HSA-1483166,R-HSA-1483206,R-HSA-1483257,R-HSA-199991,R-HSA-556833,R-HSA-5653656,R-HSA-6811436,R-HSA-6811442,R-HSA-8856688	Metabolism|Synthesis of PA|Glycerophospholipid biosynthesis|Phospholipid metabolism|Membrane Trafficking|Metabolism of lipids|Vesicle-mediated transport|COPI-independent Golgi-to-ER retrograde traffic|Intra-Golgi and retrograde Golgi-to-ER traffic|Golgi-to-ER retrograde transport
AGPAT4	3488	3603.01	3372.98	0.936306	-0.0949482	0.13534	0.406857	Down	11.3503	10.8484	9.88667	12.2206	11.4486	11.1965	56895	1-acylglycerol-3-phosphate O-acyltransferase 4	protein_coding	hsa00561,hsa00564,hsa04072	Glycerolipid metabolism|Glycerophospholipid metabolism|Phospholipase D signaling pathway	GO:0003841,GO:0005515,GO:0005741,GO:0005783,GO:0005789,GO:0006654,GO:0008654,GO:0012505,GO:0016024	1-acylglycerol-3-phosphate O-acyltransferase activity|protein binding|mitochondrial outer membrane|endoplasmic reticulum|endoplasmic reticulum membrane|phosphatidic acid biosynthetic process|phospholipid biosynthetic process|endomembrane system|CDP-diacylglycerol biosynthetic process	WP325,WP4722	Triacylglyceride synthesis|Glycerolipids and glycerophospholipids	R-HSA-1430728,R-HSA-1483166,R-HSA-1483206,R-HSA-1483257,R-HSA-556833	Metabolism|Synthesis of PA|Glycerophospholipid biosynthesis|Phospholipid metabolism|Metabolism of lipids
AGPAT4-IT1	333.482	351.061	315.902	0.900784	-0.150746	0.307334	0.613417	Down	4.26544	4.56725	4.20123	5.68602	5.14367	3.89897	79992	AGPAT4 intronic transcript 1	non_coding
AGPAT5	4801.09	4661.49	4940.7	1.05982	0.083819	0.0885091	0.31847	Up	24.4708	23.427	24.0894	23.176	22.8044	23.1255	55326	1-acylglycerol-3-phosphate O-acyltransferase 5	protein_coding	hsa00561,hsa00564,hsa04072	Glycerolipid metabolism|Glycerophospholipid metabolism|Phospholipase D signaling pathway	GO:0002244,GO:0003841,GO:0005515,GO:0005635,GO:0005730,GO:0005739,GO:0005741,GO:0005783,GO:0005789,GO:0006639,GO:0006654,GO:0008654,GO:0012505,GO:0016024,GO:0016746,GO:0036149	hematopoietic progenitor cell differentiation|1-acylglycerol-3-phosphate O-acyltransferase activity|protein binding|nuclear envelope|nucleolus|mitochondrion|mitochondrial outer membrane|endoplasmic reticulum|endoplasmic reticulum membrane|acylglycerol metabolic process|phosphatidic acid biosynthetic process|phospholipid biosynthetic process|endomembrane system|CDP-diacylglycerol biosynthetic proc…	WP325	Triacylglyceride synthesis	R-HSA-1430728,R-HSA-1483166,R-HSA-1483206,R-HSA-1483257,R-HSA-556833	Metabolism|Synthesis of PA|Glycerophospholipid biosynthesis|Phospholipid metabolism|Metabolism of lipids
AGPS	2563.15	2412.14	2714.16	1.12502	0.169954	0.00440142	0.0423476	Up	7.57961	7.43082	7.82806	6.9012	6.59204	7.16292	8540	alkylglycerone phosphate synthase	protein_coding	hsa00565,hsa04146	Ether lipid metabolism|Peroxisome	GO:0005515,GO:0005739,GO:0005777,GO:0005778,GO:0005782,GO:0005829,GO:0008609,GO:0008610,GO:0008611,GO:0016020,GO:0071949	protein binding|mitochondrion|peroxisome|peroxisomal membrane|peroxisomal matrix|cytosol|alkylglycerone-phosphate synthase activity|lipid biosynthetic process|ether lipid biosynthetic process|membrane|FAD binding	WP5275,WP325,WP2533	Ether lipid biosynthesis|Triacylglyceride synthesis|Glycerophospholipid biosynthetic pathway	R-HSA-1430728,R-HSA-556833,R-HSA-75896,R-HSA-8848584,R-HSA-9033241,R-HSA-9033241,R-HSA-9033500,R-HSA-9609507,R-HSA-9609507	Metabolism|Metabolism of lipids|Plasmalogen biosynthesis|Wax and plasmalogen biosynthesis|Peroxisomal protein import|Peroxisomal protein import|TYSND1 cleaves peroxisomal proteins|Protein localization|Protein localization
AGRN	11852.5	12559.7	11145.2	0.887403	-0.172339	0.000387001	0.00650506	Down	34.2598	35.3535	36.1262	41.03	41.3773	38.814	375790	agrin	protein_coding	hsa04512	ECM-receptor interaction	GO:0002162,GO:0005200,GO:0005201,GO:0005509,GO:0005515,GO:0005576,GO:0005604,GO:0005796,GO:0005886,GO:0007010,GO:0007165,GO:0007213,GO:0007528,GO:0033691,GO:0035374,GO:0043113,GO:0043202,GO:0043236,GO:0043395,GO:0043547,GO:0045162,GO:0045202,GO:0045887,GO:0045944,GO:0050808,GO:0051491,GO:0062023,GO:0070062	dystroglycan binding|structural constituent of cytoskeleton|extracellular matrix structural constituent|calcium ion binding|protein binding|extracellular region|basement membrane|Golgi lumen|plasma membrane|cytoskeleton organization|signal transduction|G protein-coupled acetylcholine receptor signaling pathway|neuromuscular junction development|sialic acid binding|chondroitin sulfate binding|rece…	WP2572,WP4148,WP5265,WP5345	Primary focal segmental glomerulosclerosis (FSGS)|Splicing factor NOVA regulated synaptic proteins|Neurogenesis regulation in the olfactory epithelium|1p36 copy number variation syndrome	R-HSA-1266738,R-HSA-1430728,R-HSA-1430728,R-HSA-1474244,R-HSA-1474244,R-HSA-1630316,R-HSA-1630316,R-HSA-1638091,R-HSA-1638091,R-HSA-1643685,R-HSA-1643685,R-HSA-1793185,R-HSA-196854,R-HSA-1971475,R-HSA-2022928,R-HSA-2022928,R-HSA-2024096,R-HSA-216083,R-HSA-2187338,R-HSA-3000171,R-HSA-3000178,R-HSA-3000178,R-HSA-3560782,R-HSA-3560783,R-HSA-3560801,R-HSA-3656237,R-HSA-3656253,R-HSA-375165,R-HSA-3781…	Developmental Biology|Metabolism|Metabolism|Extracellular matrix organization|Extracellular matrix organization|Glycosaminoglycan metabolism|Glycosaminoglycan metabolism|Heparan sulfate/heparin (HS-GAG) metabolism|Heparan sulfate/heparin (HS-GAG) metabolism|Disease|Disease|Chondroitin sulfate/dermatan sulfate metabolism|Metabolism of vitamins and cofactors|A tetrasaccharide linker sequence is req…
AGT	1038.24	728.487	1347.99	1.84979	0.887363	3.54863e-22	1.59887e-19	Up	14.52	15.4201	17.62	8.25501	9.10812	8.78842	183	angiotensinogen	protein_coding	hsa04072,hsa04080,hsa04924,hsa04614,hsa04925,hsa04927,hsa04261,hsa04270,hsa05200,hsa05410,hsa05414,hsa05415,hsa04931,hsa04933,hsa04934	Phospholipase D signaling pathway|Neuroactive ligand-receptor interaction|Renin secretion|Renin-angiotensin system|Aldosterone synthesis and secretion|Cortisol synthesis and secretion|Adrenergic signaling in cardiomyocytes|Vascular smooth muscle contraction|Pathways in cancer|Hypertrophic cardiomyopathy|Dilated cardiomyopathy|Diabetic cardiomyopathy|Insulin resistance|AGE-RAGE signaling pathway i…	GO:0001558,GO:0001819,GO:0001822,GO:0001974,GO:0002016,GO:0002018,GO:0002019,GO:0002034,GO:0003014,GO:0004867,GO:0005179,GO:0005515,GO:0005576,GO:0005615,GO:0005829,GO:0007186,GO:0007199,GO:0007200,GO:0007263,GO:0007267,GO:0008083,GO:0008217,GO:0010536,GO:0010595,GO:0010613,GO:0010718,GO:0010744,GO:0014873,GO:0019229,GO:0031702,GO:0031703,GO:0033864,GO:0034374,GO:0035813,GO:0038166,GO:0042127,GO:…	regulation of cell growth|positive regulation of cytokine production|kidney development|blood vessel remodeling|regulation of blood volume by renin-angiotensin|renin-angiotensin regulation of aldosterone production|regulation of renal output by angiotensin|maintenance of blood vessel diameter homeostasis by renin-angiotensin|renal system process|serine-type endopeptidase inhibitor activity|hormon…	WP4969,WP5115,WP4883,WP5413,WP364,WP554,WP1528,WP5133,WP5036,WP1544,WP236,WP5183,WP727,WP4756,WP4891	RAS and bradykinin pathways in COVID-19|Network map of SARS-CoV-2 signaling pathway|SARS-CoV-2 and ACE2 receptor: molecular mechanisms|IL-24 Signaling pathway|IL6 signaling pathway|ACE inhibitor pathway|Physiological and pathological hypertrophy of the heart|Non-classical role of vitamin D|Angiotensin II receptor type 1 pathway|MicroRNAs in cardiomyocyte hypertrophy|Adipogenesis|SARS-CoV-2 mitoch…	R-HSA-1430728,R-HSA-162582,R-HSA-1989781,R-HSA-2022377,R-HSA-2022377,R-HSA-2980736,R-HSA-2980736,R-HSA-372790,R-HSA-373076,R-HSA-375276,R-HSA-388396,R-HSA-392499,R-HSA-392499,R-HSA-400206,R-HSA-416476,R-HSA-418594,R-HSA-500792,R-HSA-556833	Metabolism|Signal Transduction|PPARA activates gene expression|Metabolism of Angiotensinogen to Angiotensins|Metabolism of Angiotensinogen to Angiotensins|Peptide hormone metabolism|Peptide hormone metabolism|Signaling by GPCR|Class A/1 (Rhodopsin-like receptors)|Peptide ligand-binding receptors|GPCR downstream signalling|Metabolism of proteins|Metabolism of proteins|Regulation of lipid metabolis…
AGTPBP1	536.64	516.793	556.487	1.07667	0.106582	0.327157	0.631662	Up	1.05099	1.203	1.26621	1.0883	1.0633	1.1756	23287	ATP/GTP binding carboxypeptidase 1	protein_coding			GO:0001754,GO:0004181,GO:0005634,GO:0005730,GO:0005737,GO:0005739,GO:0005829,GO:0006508,GO:0007005,GO:0007628,GO:0008270,GO:0008285,GO:0015631,GO:0021702,GO:0021772,GO:0021954,GO:0035608,GO:0035609,GO:0035610,GO:0042133,GO:0043231,GO:0050905,GO:0060041,GO:0098957,GO:0098958,GO:1904115,GO:2000060	eye photoreceptor cell differentiation|metallocarboxypeptidase activity|nucleus|nucleolus|cytoplasm|mitochondrion|cytosol|proteolysis|mitochondrion organization|adult walking behavior|zinc ion binding|negative regulation of cell population proliferation|tubulin binding|cerebellar Purkinje cell differentiation|olfactory bulb development|central nervous system neuron development|protein deglutamyla…			R-HSA-392499,R-HSA-597592,R-HSA-8955332	Metabolism of proteins|Post-translational protein modification|Carboxyterminal post-translational modifications of tubulin
AGTRAP	1191.3	1204.88	1177.73	0.977573	-0.0327243	0.68397	0.86919	Down	24.6173	23.7923	22.5425	24.31	26.2967	23.2148	57085	angiotensin II receptor associated protein	protein_coding			GO:0000139,GO:0001666,GO:0004945,GO:0005515,GO:0005789,GO:0005794,GO:0005886,GO:0005938,GO:0008217,GO:0030659,GO:0038166,GO:0043231	Golgi membrane|response to hypoxia|angiotensin type II receptor activity|protein binding|endoplasmic reticulum membrane|Golgi apparatus|plasma membrane|cell cortex|regulation of blood pressure|cytoplasmic vesicle membrane|angiotensin-activated signaling pathway|intracellular membrane-bounded organelle	WP5413	IL-24 Signaling pathway	R-HSA-1643685,R-HSA-5663202,R-HSA-6802952,R-HSA-6802957	Disease|Diseases of signal transduction by growth factor receptors and second messengers|Signaling by BRAF and RAF1 fusions|Oncogenic MAPK signaling
AHCTF1	4923.03	4653.35	5192.71	1.11592	0.158234	0.00193375	0.0228988	Up	14.1656	14.7962	14.9543	13.5163	12.8891	13.642	25909	AT-hook containing transcription factor 1	protein_coding	hsa03013	Nucleocytoplasmic transport	GO:0000776,GO:0000785,GO:0003677,GO:0005634,GO:0005635,GO:0005643,GO:0005654,GO:0005829,GO:0006913,GO:0007049,GO:0015031,GO:0016363,GO:0016604,GO:0031965,GO:0032465,GO:0051028,GO:0051292,GO:0051301,GO:0070062	kinetochore|chromatin|DNA binding|nucleus|nuclear envelope|nuclear pore|nucleoplasm|cytosol|nucleocytoplasmic transport|cell cycle|protein transport|nuclear matrix|nuclear body|nuclear membrane|regulation of cytokinesis|mRNA transport|nuclear pore complex assembly|cell division|extracellular exosome	WP2363,WP3998	Gastric cancer network 2|Prader-Willi and Angelman syndrome	R-HSA-141424,R-HSA-141444,R-HSA-162582,R-HSA-1640170,R-HSA-1640170,R-HSA-194315,R-HSA-195258,R-HSA-2467813,R-HSA-2500257,R-HSA-2555396,R-HSA-2555396,R-HSA-2995410,R-HSA-2995410,R-HSA-5663220,R-HSA-68877,R-HSA-68882,R-HSA-68882,R-HSA-68886,R-HSA-68886,R-HSA-69278,R-HSA-69278,R-HSA-69618,R-HSA-69620,R-HSA-9615933,R-HSA-9615933,R-HSA-9648025,R-HSA-9716542	Amplification of signal from the kinetochores|Amplification of signal from unattached kinetochores via a MAD2 inhibitory signal|Signal Transduction|Cell Cycle|Cell Cycle|Signaling by Rho GTPases|RHO GTPase Effectors|Separation of Sister Chromatids|Resolution of Sister Chromatid Cohesion|Mitotic Metaphase and Anaphase|Mitotic Metaphase and Anaphase|Nuclear Envelope (NE) Reassembly|Nuclear Envelope…
AHCY	5862.51	5901.14	5823.89	0.986883	-0.019049	0.715272	0.886299	Down	34.0013	32.725	31.952	33.0511	35.2304	33.4256	191	adenosylhomocysteinase	protein_coding	hsa00270	Cysteine and methionine metabolism	GO:0004013,GO:0005515,GO:0005634,GO:0005783,GO:0005829,GO:0006730,GO:0033353,GO:0042470,GO:0070062	adenosylhomocysteinase activity|protein binding|nucleus|endoplasmic reticulum|cytosol|one-carbon metabolic process|S-adenosylmethionine cycle|melanosome|extracellular exosome	WP3996,WP2525,WP4292,WP3591,WP4504,WP2333,WP3594,WP176,WP241,WP3580	Ethanol effects on histone modifications|Trans-sulfuration, one-carbon metabolism and related pathways|Methionine metabolism leading to sulfur amino acids and related disorders|Sleep regulation|Cysteine and methionine catabolism|Trans-sulfuration pathway|Circadian rhythm genes|Folate metabolism|One-carbon metabolism|Methionine de novo and salvage pathway	R-HSA-1430728,R-HSA-1430728,R-HSA-156580,R-HSA-156581,R-HSA-1614635,R-HSA-1643685,R-HSA-211859,R-HSA-2408508,R-HSA-2408522,R-HSA-5578997,R-HSA-5579029,R-HSA-5668914,R-HSA-71291,R-HSA-71291	Metabolism|Metabolism|Phase II - Conjugation of compounds|Methylation|Sulfur amino acid metabolism|Disease|Biological oxidations|Metabolism of ingested SeMet, Sec, MeSec into H2Se|Selenoamino acid metabolism|Defective AHCY causes HMAHCHD|Metabolic disorders of biological oxidation enzymes|Diseases of metabolism|Metabolism of amino acids and derivatives|Metabolism of amino acids and derivatives
AHCYL1	17806.4	18525	17087.8	0.922433	-0.116485	0.0165718	0.109137	Down	85.5165	89.0197	90.6703	101.303	91.8439	99.4516	10768	adenosylhomocysteinase like 1	protein_coding	hsa00270	Cysteine and methionine metabolism	GO:0003723,GO:0004013,GO:0005515,GO:0005737,GO:0005789,GO:0005829,GO:0006378,GO:0006611,GO:0006730,GO:0006915,GO:0010765,GO:0016324,GO:0030234,GO:0031440,GO:0032412,GO:0033353,GO:0038166,GO:0042045,GO:0042802,GO:0044070,GO:0044233,GO:0051592,GO:0070062,GO:1990456	RNA binding|adenosylhomocysteinase activity|protein binding|cytoplasm|endoplasmic reticulum membrane|cytosol|mRNA polyadenylation|protein export from nucleus|one-carbon metabolic process|apoptotic process|positive regulation of sodium ion transport|apical plasma membrane|enzyme regulator activity|regulation of mRNA 3'-end processing|regulation of monoatomic ion transmembrane transporter activity|…	WP2525	Trans-sulfuration, one-carbon metabolism and related pathways	R-HSA-111885,R-HSA-112040,R-HSA-112043,R-HSA-1280218,R-HSA-1430728,R-HSA-1489509,R-HSA-162582,R-HSA-163685,R-HSA-1643685,R-HSA-168249,R-HSA-168256,R-HSA-194138,R-HSA-2029480,R-HSA-2029485,R-HSA-2454202,R-HSA-2871809,R-HSA-372790,R-HSA-388396,R-HSA-397014,R-HSA-397014,R-HSA-418594,R-HSA-422356,R-HSA-4420097,R-HSA-5218921,R-HSA-5576891,R-HSA-5576891,R-HSA-5578775,R-HSA-5578775,R-HSA-5607763,R-HSA-5…	Opioid Signalling|G-protein mediated events|PLC beta mediated events|Adaptive Immune System|Metabolism|DAG and IP3 signaling|Signal Transduction|Integration of energy metabolism|Disease|Innate Immune System|Immune System|Signaling by VEGF|Fcgamma receptor (FCGR) dependent phagocytosis|Role of phospholipids in phagocytosis|Fc epsilon receptor (FCERI) signaling|FCERI mediated Ca+2 mobilization|Sign…
AHCYL2	671.125	684.053	658.198	0.962663	-0.0548965	0.609656	0.829819	Down	2.40425	2.20094	2.00669	2.63461	2.17599	2.18065	23382	adenosylhomocysteinase like 2	protein_coding	hsa00270	Cysteine and methionine metabolism	GO:0004013,GO:0005515,GO:0005783,GO:0005829,GO:0006730,GO:0033353,GO:0043005	adenosylhomocysteinase activity|protein binding|endoplasmic reticulum|cytosol|one-carbon metabolic process|S-adenosylmethionine cycle|neuron projection	WP2525,WP241	Trans-sulfuration, one-carbon metabolism and related pathways|One-carbon metabolism	R-HSA-382551,R-HSA-425381,R-HSA-425393,R-HSA-425407	Transport of small molecules|Bicarbonate transporters|Transport of inorganic cations/anions and amino acids/oligopeptides|SLC-mediated transmembrane transport
AHDC1	1466.83	1560.67	1372.99	0.879579	-0.185115	0.0183198	0.116858	Down	4.57096	3.85273	4.06363	5.02644	4.67418	4.74199	27245	AT-hook DNA binding motif containing 1	protein_coding			GO:0001707,GO:0003700,GO:0005515,GO:0005634,GO:0005694,GO:0006355,GO:0030154,GO:0043589,GO:0140585	mesoderm formation|DNA-binding transcription factor activity|protein binding|nucleus|chromosome|regulation of DNA-templated transcription|cell differentiation|skin morphogenesis|promoter-enhancer loop anchoring activity	WP2853,WP2857	Endoderm differentiation|Mesodermal commitment pathway
AHI1	1548.74	1579.65	1517.83	0.960724	-0.0578054	0.466919	0.740546	Down	4.91769	5.08964	5.45768	5.57931	4.90692	5.8985	54806	Abelson helper integration site 1	protein_coding			GO:0001738,GO:0001947,GO:0002092,GO:0005515,GO:0005813,GO:0005814,GO:0005829,GO:0005911,GO:0005912,GO:0005929,GO:0007169,GO:0007417,GO:0008104,GO:0010842,GO:0016192,GO:0030862,GO:0030902,GO:0035844,GO:0035845,GO:0036038,GO:0036064,GO:0039008,GO:0042802,GO:0043066,GO:0044458,GO:0045944,GO:0050795,GO:0060271,GO:0065001,GO:0071599,GO:0097730	morphogenesis of a polarized epithelium|heart looping|positive regulation of receptor internalization|protein binding|centrosome|centriole|cytosol|cell-cell junction|adherens junction|cilium|transmembrane receptor protein tyrosine kinase signaling pathway|central nervous system development|protein localization|retina layer formation|vesicle-mediated transport|positive regulation of polarized epit…	WP4656,WP2858,WP4803	Joubert syndrome|Ectoderm differentiation|Ciliopathies	R-HSA-1852241,R-HSA-5617833,R-HSA-5620912	Organelle biogenesis and maintenance|Cilium Assembly|Anchoring of the basal body to the plasma membrane
AHI1-DT	4.54153	3.273	5.81006	1.78497	0.835903	0.428464	0.713451	Up	0.0917237	0.0639112	0.034582	0.0559401	0.0423762	0.010445	100131814	AHI1 divergent transcript	non_coding
AHNAK	38166.3	39547.9	36784.7	0.930119	-0.104512	0.0898494	0.321454	Down	45.6027	46.7986	53.8424	55.263	49.9571	54.8214	79026	AHNAK nucleoprotein	protein_coding	hsa05132	Salmonella infection	GO:0003723,GO:0005515,GO:0005634,GO:0005737,GO:0005765,GO:0005829,GO:0005886,GO:0005925,GO:0015629,GO:0016020,GO:0030315,GO:0031982,GO:0042383,GO:0043034,GO:0043484,GO:0044291,GO:0044548,GO:0045121,GO:0045296,GO:0070062,GO:0097493,GO:0098797,GO:1901385,GO:1905686	RNA binding|protein binding|nucleus|cytoplasm|lysosomal membrane|cytosol|plasma membrane|focal adhesion|actin cytoskeleton|membrane|T-tubule|vesicle|sarcolemma|costamere|regulation of RNA splicing|cell-cell contact zone|S100 protein binding|membrane raft|cadherin binding|extracellular exosome|structural molecule activity conferring elasticity|plasma membrane protein complex|regulation of voltage-…
AHNAK2	679.802	837.552	522.052	0.623046	-0.682589	2.72145e-11	3.26451e-09	Down	0.697809	0.661797	0.805348	1.24552	1.16597	1.12307	113146	AHNAK nucleoprotein 2	protein_coding	hsa05132	Salmonella infection	GO:0005515,GO:0005634,GO:0005737,GO:0005829,GO:0005886,GO:0030315,GO:0042383,GO:0043034,GO:0043484	protein binding|nucleus|cytoplasm|cytosol|plasma membrane|T-tubule|sarcolemma|costamere|regulation of RNA splicing
AHR	961.37	898.875	1023.86	1.13929	0.188139	0.0371057	0.186569	Up	3.82657	4.47999	4.339	3.86492	3.45575	3.97892	196	aryl hydrocarbon receptor	protein_coding	hsa04659,hsa05207,hsa05208,hsa04934	Th17 cell differentiation|Chemical carcinogenesis - receptor activation|Chemical carcinogenesis - reactive oxygen species|Cushing syndrome	GO:0000785,GO:0000976,GO:0000981,GO:0000987,GO:0001094,GO:0001223,GO:0001568,GO:0002819,GO:0002841,GO:0003677,GO:0003700,GO:0004879,GO:0005515,GO:0005634,GO:0005654,GO:0005667,GO:0005737,GO:0005829,GO:0006355,GO:0006357,GO:0006805,GO:0006915,GO:0007049,GO:0009410,GO:0009636,GO:0010468,GO:0017025,GO:0019933,GO:0030522,GO:0030888,GO:0032922,GO:0032991,GO:0034751,GO:0034752,GO:0034753,GO:0042803,GO:…	chromatin|transcription cis-regulatory region binding|DNA-binding transcription factor activity, RNA polymerase II-specific|cis-regulatory region sequence-specific DNA binding|TFIID-class transcription factor complex binding|transcription coactivator binding|blood vessel development|regulation of adaptive immune response|negative regulation of T cell mediated immune response to tumor cell|DNA bin…	WP5115,WP3893,WP236,WP3869,WP2586,WP465,WP2882,WP5088,WP3594,WP5130,WP5044,WP2873,WP4673	Network map of SARS-CoV-2 signaling pathway|Development and heterogeneity of the ILC family|Adipogenesis|Cannabinoid receptor signaling|Aryl hydrocarbon receptor pathway|Tryptophan metabolism|Nuclear receptors meta-pathway|Prostaglandin signaling|Circadian rhythm genes|Th17 cell differentiation pathway|Kynurenine pathway and links to cell senescence|Aryl hydrocarbon receptor pathway|Male infertil…	R-HSA-1430728,R-HSA-1989781,R-HSA-211859,R-HSA-211897,R-HSA-211945,R-HSA-211976,R-HSA-211981,R-HSA-400206,R-HSA-556833,R-HSA-8937144	Metabolism|PPARA activates gene expression|Biological oxidations|Cytochrome P450 - arranged by substrate type|Phase I - Functionalization of compounds|Endogenous sterols|Xenobiotics|Regulation of lipid metabolism by PPARalpha|Metabolism of lipids|Aryl hydrocarbon receptor signalling	bHLH
AHSA1	5139.73	5217.92	5061.54	0.970106	-0.0437862	0.400968	0.692731	Down	91.2831	91.8899	85.4553	93.085	96.0313	92.5791	10598	activator of HSP90 ATPase activity 1	protein_coding			GO:0001671,GO:0005515,GO:0005783,GO:0005829,GO:0006457,GO:0032781,GO:0045296,GO:0051087,GO:0051879,GO:0070062	ATPase activator activity|protein binding|endoplasmic reticulum|cytosol|protein folding|positive regulation of ATP-dependent activity|cadherin binding|protein-folding chaperone binding|Hsp90 protein binding|extracellular exosome	WP3863	T-cell antigen receptor (TCR) pathway during Staphylococcus aureus infection
AIDA	2655.97	2493.57	2818.36	1.1301	0.176453	0.0190586	0.120078	Up	23.872	22.254	26.9051	23.3742	20.6057	21.7887	64853	axin interactor%2C dorsalization associated	protein_coding			GO:0005515,GO:0005575,GO:0005737,GO:0009953,GO:0016020,GO:0019904,GO:0031333,GO:0035091,GO:0043508,GO:0046329,GO:0048264	protein binding|cellular_component|cytoplasm|dorsal/ventral pattern formation|membrane|protein domain specific binding|negative regulation of protein-containing complex assembly|phosphatidylinositol binding|negative regulation of JUN kinase activity|negative regulation of JNK cascade|determination of ventral identity
AIF1	935.913	1002.69	869.136	0.866872	-0.206109	0.0257353	0.146889	Down	23.9185	23.7144	19.9392	24.8815	26.3043	28.1181	199	allograft inflammatory factor 1	protein_coding			GO:0001726,GO:0001774,GO:0001891,GO:0003674,GO:0005509,GO:0005515,GO:0005634,GO:0005737,GO:0005829,GO:0005884,GO:0006911,GO:0006954,GO:0008284,GO:0010468,GO:0016601,GO:0030027,GO:0030041,GO:0030046,GO:0030335,GO:0032587,GO:0032722,GO:0032755,GO:0034599,GO:0042102,GO:0048471,GO:0048661,GO:0048662,GO:0050921,GO:0051015,GO:0051017,GO:0051764,GO:0071346,GO:0071672,GO:0071673,GO:0071677,GO:0090026,GO:…	ruffle|microglial cell activation|phagocytic cup|molecular_function|calcium ion binding|protein binding|nucleus|cytoplasm|cytosol|actin filament|phagocytosis, engulfment|inflammatory response|positive regulation of cell population proliferation|regulation of gene expression|Rac protein signal transduction|lamellipodium|actin filament polymerization|parallel actin filament bundle assembly|positive…	WP4298,WP2431	Acute viral myocarditis|Spinal cord injury
[truncated: 18,092 more rows]

## Sheet: Differential genes
Table.S5B The differential expressed genes with p<0.05, Fold Change>2.0( LIQ vs DMSO)
gene_id	BaseMean_DESeq2	BaseMean_control_DMSO	BaseMean_case_LIQ	FoldChange	log2FoldChange	p-value	q-value	Regulation	FPKM_LIQ1	FPKM_LIQ2	FPKM_LIQ3	FPKM_DMSO1	FPKM_DMSO2	FPKM_DMSO3	gene_Dbxref	description	coding_type	pathway	pathway_description	GO_ID	GO_term	wiki_ID	wiki_term	Reactome_ID	Reactome_term	TF_family
[truncated: 473 more rows]
